# Supplementary material for: Urinary Proteins of Female Domestic Dog (Canis familiaris) during Ovarian Cycle
Source: Vet Sci. 2023 Apr 14;10(4):292. doi: 10.3390/vetsci10040292 (PMC10140845; doi:10.3390/vetsci10040292)
Supplement: Supplementary file 1 [file vetsci-10-00292-s001.zip]

Archive with 4 entries (4 files):
- Table S1a.xlsx
- Table S1b.xlsx
- Table S1c.xlsx
- Table S2.xlsx
