# Supplementary material for: Urinary Proteins of Female Domestic Dog (Canis familiaris) during Ovarian Cycle
Source: Vet Sci. 2023 Apr 14;10(4):292. doi: 10.3390/vetsci10040292 (PMC10140845; doi:10.3390/vetsci10040292)
Supplement: Supplementary file 1 [file vetsci-10-00292-s001.zip › Table S1a.xlsx]

## Sheet: Proteins
Supplementary Table 1a. Identified proteins using the tolerances used in the paper (precursor mass tolerance at 20 ppm, fragment mass tolerance at 0.1 Da)
Protein FDR Confidence: Combined	Master	Accession	Description	Exp. q-value: Combined	Marked as	Sum PEP Score	Coverage [%]	# Peptides	# PSMs	# Unique Peptides	# AAs	MW [kDa]	calc. pI	Score Sequest HT: Sequest HT	# Peptides (by Search Engine): Sequest HT	Biological Process	Cellular Component	Molecular Function	Pfam IDs	Entrez Gene ID	Ensembl Gene ID	Gene Symbol	Gene ID	WikiPathways	Reactome Pathways	# Protein Pathway Groups	# Razor Peptides	Abundance Ratio: (1) / (P1)	Abundance Ratio: (4) / (P1)	Abundance Ratio: (5) / (P1)	Abundance Ratio: (6) / (P1)	Abundance Ratio: (7) / (P1)	Abundance Ratio: (P2) / (P1)	Abundance Ratio: (P3) / (P1)	Abundance Ratio: (P4) / (P1)	Abundances (Grouped): 1	Abundances (Grouped): 4	Abundances (Grouped): 5	Abundances (Grouped): 6	Abundances (Grouped): 7	Abundances (Grouped): nu	Abundances (Grouped): P1	Abundances (Grouped): P2	Abundances (Grouped): P3	Abundances (Grouped): P4	Abundances (Grouped) CV [%]: 1	Abundances (Grouped) CV [%]: 4	Abundances (Grouped) CV [%]: 5	Abundances (Grouped) CV [%]: 6
High	Master Protein	A0A8I3S044	Actin, cytoplasmic 1 OS=Canis lupus familiaris OX=9615 GN=ACTB PE=3 SV=1	0	Dog	36.584	19	7	63	7	450	49.5	6.33	133.16	7						ENSCAFG00845013473	ACTB	A0A8I3S044			0	0	0.728	0.459	0.435	0.633	0.486	1.079	1.209	0.381	72.8	45.9	43.5	63.3	48.6	5.5	100	107.9	120.9	38.1
High	Master Protein	A0A8I3NCZ8	Afamin OS=Canis lupus familiaris OX=9615 GN=AFM PE=4 SV=1	0.002	Dog	2.738	1	1	1	1	604	69.1	5.35	3.2	1		cell surface	structural molecule activity			ENSCAFG00000059309; ENSCAFG00845005998	AFM	A0A8I3NCZ8			0	0	0.001	0.001	0.001	0.001	1.593	0.599	0.82	0.001					159.3	13.3	100	59.9	82
High	Master Protein	A0A8I3PLC3	Agrin OS=Canis lupus familiaris OX=9615 GN=AGRN PE=4 SV=1	0	Dog	15.24	2	3	14	3	2096	221.8	6.3	25.74	3	cell death;development;metabolic process	cytoplasm;cytoskeleton;nucleus	structural molecule activity			ENSCAFG00000019342; ENSCAFG00845020649	AGRN	A0A8I3PLC3			0	0	0.001	0.001	0.001	0.001	0.593	1.022	0.973	0.001					59.3	8.2	100	102.2	97.3
High	Master Protein	A0A8P0N604	Albumin OS=Canis lupus familiaris OX=9615 GN=AFP PE=4 SV=1	0	Dog	265.779	65	48	2647	2	637	71.9	6.32	5805.03	48						ENSCAFG00000003020	AFP	A0A8P0N604			0	47	0.904	1.736	2.09	2.169	2.362	0.811	1.155	2.57	90.4	173.6	209	216.9	236.2	25	100	81.1	115.5	257	0.28	0.93	2.57	2.49
High	Master Protein	P49822	Albumin OS=Canis lupus familiaris OX=9615 GN=ALB PE=1 SV=3	0	Dog	268.422	68	48	2721	2	608	68.6	5.69	5972.77	48	coagulation;metabolic process	cell surface;nucleus	RNA binding;structural molecule activity	Pf00273	403550		ALB	O77705; P49822; Q9TSZ4			0	0	0.461	4.76	6.157	8.192	7.263	0.982	0.672	9.027	46.1	476	615.7	819.2	726.3	16.7	100	98.2	67.2	902.7	26.03	18.72	26.94	27.37
High	Master Protein	A1ILJ0	Alpha 1 antitrypsin OS=Canis lupus familiaris OX=9615 GN=SERPINA1 PE=2 SV=1	0	Dog	17.794	13	5	47	5	415	46.3	5.9	85.61	5		cell surface;extracellular	DNA binding;structural molecule activity	Pf00079		ENSCAFG00845002999	SERPINA1	A1ILJ0			0	0	0.384	0.601	0.415	0.59	0.652	0.388	0.533	0.82	38.4	60.1	41.5	59	65.2	3.1	100	38.8	53.3	82	3.36	5.39	18.89	10.62
High	Master Protein	A0A8I3S046	Alpha glucosidase OS=Canis lupus familiaris OX=9615 GN=GAA PE=3 SV=1	0.003	Dog	3.168	1	1	1	1	951	105.6	6.67	2.6	1	cellular homeostasis	cytoskeleton	structural molecule activity		483352	ENSCAFG00000005589; ENSCAFG00845013429	GAA	A0A8I3S046			0	0	0.001	0.001	0.001	0.001	1.017	1.207	1.081	0.001					101.7	9.4	100	120.7	108.1
High	Master Protein	A0A8I3MIF9	Alpha-1-B glycoprotein OS=Canis lupus familiaris OX=9615 GN=A1BG PE=4 SV=1	0	Dog	8.062	3	2	19	2	597	64.4	6.48	46.21	2						ENSCAFG00845000689	A1BG	A0A8I3MIF9			0	0	1.234	0.629	0.456	0.238	0.257	0.542	0.614	0.746	123.4	62.9	45.6	23.8	25.7	6.2	100	54.2	61.4	74.6	20.61	13.35	20.51	32.85
High	Master Protein	A0A8I3PIK8	Alpha-2-HS-glycoprotein OS=Canis lupus familiaris OX=9615 GN=AHSG PE=4 SV=1	0	Dog	45.009	26	9	223	9	365	39.2	5.31	462.29	9		cell surface	DNA binding		607538	ENSCAFG00000013568; ENSCAFG00845020692	AHSG	A0A8I3PIK8			0	0	0.885	1.468	0.913	1.09	1.114	2.454	1.509	1.137	88.5	146.8	91.3	109	111.4	3.2	100	245.4	150.9	113.7	8.1	7.44	11.06	10.38
High	Master Protein	P79143	Aminopeptidase N OS=Canis lupus familiaris OX=9615 GN=ANPEP PE=1 SV=2	0.003	Dog	3.104	1	1	8	1	975	110.2	6.18	8.58	1	cell organization and biogenesis;cellular homeostasis;defense response;development;metabolic process	cytoplasm;cytoskeleton;nucleus	structural molecule activity	Pf01433, Pf11838, Pf17900	403913	ENSCAFG00000012013; ENSCAFG00805026851	ANPEP	cfa:403913; F1PCB5; P79143		Neutrophil degranulation	1	0	0.001	0.001	0.001	0.001	0.688	0.949	0.797	0.001					68.8	6.9	100	94.9	79.7
High	Master Protein	A0A8I3N7R9	Angiopoietin like 2 OS=Canis lupus familiaris OX=9615 GN=ANGPTL2 PE=4 SV=1	0	Dog	3.534	2	1	4	1	493	57.1	7.75	7.99	1					480720	ENSCAFG00000020166; ENSCAFG00845008148	ANGPTL2	A0A8I3N7R9			0	0	0.001	0.001	0.001	0.001	1.606	1.714	1.661	0.001					160.6	13.5	100	171.4	166.1
High	Master Protein	A0A8I3MSF5	Angiopoietin like 3 OS=Canis lupus familiaris OX=9615 GN=ANGPTL3 PE=4 SV=1	0	Dog	5.987	5	2	9	2	459	53.8	6.99	8.91	2					102152922	ENSCAFG00000018798; ENSCAFG00845005144	ANGPTL3	A0A8I3MSF5			0	0	0.425	0.55	0.62	0.651	0.701	0.605	1.007	0.538	42.5	55	62	65.1	70.1	70.8	100	60.5	100.7	53.8	30.63	16.68	15.43	12.69
High	Master Protein	A0A8P0NE18	Angiotensinogen OS=Canis lupus familiaris OX=9615 GN=AGT PE=3 SV=1	0	Dog	16.034	9	4	13	4	539	58.4	6.47	16.29	4						ENSCAFG00000012068	AGT	A0A8P0NE18			0	0	0.316	0.292	0.133	0.245	0.286	0.476	0.515	0.227	31.6	29.2	13.3	24.5	28.6	11	100	47.6	51.5	22.7
High	Master Protein	P06872	Anionic trypsin OS=Canis lupus familiaris OX=9615 PE=2 SV=1	0	Dog	20.378	25	5	164	5	247	26.4	4.83	298.19	5	cell organization and biogenesis;cellular homeostasis;metabolic process	cell surface	structural molecule activity	Pf00089							0	0	0.541	0.58	0.489	0.284	0.235	0.256	0.242	0.532	54.1	58	48.9	28.4	23.5	0.6	100	25.6	24.2	53.2	5.92	4.4	27.37	12.3
High	Master Protein	A0A8I3N7Y8	Annexin A10 OS=Canis lupus familiaris OX=9615 GN=ANXA10 PE=3 SV=1	0	Dog	5.469	4	1	2	1	324	36.8	5.24	1.69	1			structural molecule activity			ENSCAFG00000008973; ENSCAFG00845008084	ANXA10	A0A8I3N7Y8			0	0	0.001	0.001	0.001	0.001	1.36	0.855	0.64	0.001					136	65.2	100	85.5	64
High	Master Protein	Q6TEQ7	Annexin A2 OS=Canis lupus familiaris OX=9615 GN=ANXA2 PE=1 SV=1	0	Dog	11.093	12	4	41	4	339	38.6	7.31	58.44	4	conjugation	cell surface;chromosome;cytoplasm;cytoskeleton;extracellular;membrane;mitochondrion;nucleus	catalytic activity;DNA binding;motor activity;structural molecule activity	Pf00191	403435	ENSCAFG00030009412	ANXA2	cfa:403435; Q6TEQ7		Neutrophil degranulation; Dissolution of Fibrin Clot	2	0	0.26	0.444	0.212	0.257	0.181	0.289	0.375	0.842	26	44.4	21.2	25.7	18.1	1.3	100	28.9	37.5	84.2	3.64	7.83	34	5.73
High	Master Protein	A0A8I3M9P4	Annexin OS=Canis lupus familiaris OX=9615 GN=ANXA1 PE=3 SV=1	0	Dog	17.073	13	6	35	6	345	38.6	6.16	49.98	6	metabolic process	cell surface;cytoplasm;cytoskeleton;membrane;nucleus	DNA binding;structural molecule activity		476322	ENSCAFG00000001778; ENSCAFG00845000040	ANXA1	A0A8I3M9P4			0	0	0.206	0.241	0.073	0.174	0.084	0.134	0.165	0.322	20.6	24.1	7.3	17.4	8.4	1.1	100	13.4	16.5	32.2	6.74	5.52	8.87	6.24
High	Master Protein	A0A0F7RNT6	Annexin OS=Canis lupus familiaris OX=9615 GN=ANXA5 PE=2 SV=1	0	Dog	3.977	3	1	6	1	321	35.9	5.08	6.89	1	metabolic process	cell surface;cytoplasm;cytoskeleton	structural molecule activity	Pf00191	476094	ENSCAFG00000004151; ENSCAFG00845021481	ANXA5	A0A0F7RNT6; cfa:476094			0	0	0.001	0.001	0.001	0.001	0.719	0.865	1.13	0.001					71.9	4.3	100	86.5	113
High	Master Protein	A0A8I3N098	Annexin OS=Canis lupus familiaris OX=9615 GN=ANXA6 PE=3 SV=1	0	Dog	3.606	1	1	4	1	676	76.2	5.74	9.99	1		nucleus	structural molecule activity			ENSCAFG00845005581	ANXA6	A0A8I3N098			0	0	0.001	0.001	0.001	0.001	0.984	1.603	1.707	0.001					98.4	28.5	100	160.3	170.7
High	Master Protein	A0A8I3NHZ1	Antithrombin-III OS=Canis lupus familiaris OX=9615 GN=SERPINC1 PE=3 SV=1	0	Dog	29.288	13	7	73	7	544	60.9	8.05	148.68	7	coagulation;metabolic process	cell surface	DNA binding;structural molecule activity			ENSCAFG00000014470; ENSCAFG00845011264	SERPINC1	A0A8I3NHZ1			0	0	0.339	0.68	0.473	1.075	1.221	0.57	0.472	1.106	33.9	68	47.3	107.5	122.1	4.5	100	57	47.2	110.6	5.11	1.51	2.94	11.1
High	Master Protein	A0A8I3MSG4	Apolipoprotein A-I OS=Canis lupus familiaris OX=9615 GN=APOA1 PE=3 SV=1	0	Dog	45.422	30	9	83	9	266	30.2	5.39	176.03	9	cell organization and biogenesis;cellular homeostasis;conjugation	cell surface	structural molecule activity		479427	ENSCAFG00000013320; ENSCAFG00845004266	APOA1	A0A8I3MSG4	Statin pathway		1	0	0.902	0.658	0.541	1.056	0.418	0.449	1.216	0.844	90.2	65.8	54.1	105.6	41.8	4.6	100	44.9	121.6	84.4	6.88	4.02	4.33	15.3
High	Master Protein	A0A8P0PGY8	Apolipoprotein C-III OS=Canis lupus familiaris OX=9615 GN=APOC3 PE=3 SV=1	0	Dog	5.865	8	2	2	2	287	30.5	10.51	2.16	2						ENSCAFG00000013322	APOC3	A0A8P0PGY8			0	0	0.757	0.57	1.063	0.821	0.001	0.001	0.001	0.347	75.7	57	106.3	82.1			100			34.7
High	Master Protein	A0A8I3S7Q9	Apolipoprotein D OS=Canis lupus familiaris OX=9615 GN=APOD PE=3 SV=1	0.006	Dog	2.316	3	1	16	1	227	25.7	6.2	16.36	1	conjugation;metabolic process	cell surface	structural molecule activity			ENSCAFG00000013368; ENSCAFG00845030677	APOD	A0A8I3S7Q9			0	0	1.48	0.967	0.626	0.515	0.719	1.054	1.139	0.418	148	96.7	62.6	51.5	71.9	4.5	100	105.4	113.9	41.8	8.99	22.27	29.34	32.57
High	Master Protein	P18649	Apolipoprotein E OS=Canis lupus familiaris OX=9615 GN=APOE PE=1 SV=3	0.003	Dog	2.923	2	1	1	1	323	37.2	5.3	3.16	1	cell growth;cell organization and biogenesis;cellular homeostasis;coagulation;conjugation;defense response;development;metabolic process	cell surface;chromosome;cytoplasm;cytoskeleton;extracellular;mitochondrion;nucleus	antioxidant activity;catalytic activity;DNA binding;motor activity;structural molecule activity	Pf01442	476438	ENSCAFG00000004617; ENSCAFG00805002979; ENSCAFG00845006705	APOE	cfa:476438; F1PJ74; P18649	Statin pathway		1	0
High	Master Protein	P33703	Beta-2-glycoprotein 1 OS=Canis lupus familiaris OX=9615 GN=APOH PE=2 SV=1	0	Dog	23.61	24	5	21	5	345	38.4	8.13	48.8	5	cell organization and biogenesis;cellular homeostasis;coagulation;metabolic process	cell surface;nucleus	DNA binding;structural molecule activity	Pf00084, Pf09014	403945	ENSCAFG00000011281; ENSCAFG00040020697; ENSCAFG00845028150	APOH	cfa:403945; P33703		Platelet degranulation	1	0	0.75	0.508	0.608	0.606	0.865	1.788	1.455	0.581	75	50.8	60.8	60.6	86.5	28.9	100	178.8	145.5	58.1	35.31	37.6	40.49	36.75
High	Master Protein	A0A8I3NE60	Beta-casein OS=Canis lupus familiaris OX=9615 GN=CSN2 PE=3 SV=1	0.002	Dog	2.547	6	1	3	1	250	28.4	6.25	4.94	1		cell surface				ENSCAFG00000002881; ENSCAFG00845010297	CSN2	A0A8I3NE60			0	0	0.001	0.001	0.001	0.001	1.037	1.178	1.151	0.001					103.7	61.7	100	117.8	115.1
High	Master Protein	Q30KV2	Beta-defensin 1 OS=Canis lupus familiaris OX=9615 GN=DEFB1 PE=2 SV=1	0	Dog	9.745	43	3	17	3	69	7.6	8.81	43.59	3	coagulation;development;metabolic process	cell surface;cytoskeleton;endoplasmic reticulum	antioxidant activity;structural molecule activity	Pf00711	611241	ENSCAFG00000025075; ENSCAFG00845021822	DEFB1	cfa:611241; Q30KV2		Beta defensins	2	0	0.765	0.504	1.513	1.18	0.321	0.724	0.608	0.651	76.5	50.4	151.3	118	32.1	4.3	100	72.4	60.8	65.1	18.39	2.19	23.55	8.28
High	Master Protein	P33685	Beta-lactoglobulin-1 OS=Canis lupus familiaris OX=9615 GN=LGB1 PE=1 SV=1	0	Dog	16.631	38	4	18	2	161	18.6	4.53	29.05	4		cell surface	structural molecule activity	Pf00061			LGB1	P33685			0	0	0.001	0.001	0.001	0.001	1.68	0.558	0.526	0.001					168	5.2	100	55.8	52.6
High	Master Protein	P33686	Beta-lactoglobulin-2 OS=Canis lupus familiaris OX=9615 GN=LGB2 PE=1 SV=1	0	Dog	15.063	30	3	22	1	161	18.5	4.7	45.86	3		cell surface	structural molecule activity	Pf00061			LGB2	P33686			0	0	1.084	0.748	0.556	0.812	0.001	0.001	0.001	0.523	108.4	74.8	55.6	81.2			100			52.3
High	Master Protein	A0A8I3RV47	Butyrophilin subfamily 1 member A1-like OS=Canis lupus familiaris OX=9615 GN=LOC482200 PE=3 SV=1	0.002	Dog	2.741	2	1	1	1	486	53.5	5.85	2.8	1		cytoskeleton				ENSCAFG00845006991	LOC482200	A0A8I3RV47			0	0	1.265	0.581	1.159	0.326	0.001	0.001	0.001	0.473	126.5	58.1	115.9	32.6			100			47.3
High	Master Protein	A0A8I3NNT7	C-X-C motif chemokine 16 OS=Canis lupus familiaris OX=9615 GN=CXCL16 PE=3 SV=1	0.003	Dog	3.235	4	1	3	1	442	47	11.14	9.39	1	coagulation;conjugation;development;metabolic process	cell surface;cytoskeleton	antioxidant activity;structural molecule activity			ENSCAFG00845016210	CXCL16	A0A8I3NNT7			0	0	0.001	0.001	0.001	0.001	0.691	0.931	0.924	0.001					69.1	65.7	100	93.1	92.4
High	Master Protein	F1PAA9	Cadherin-1 OS=Canis lupus familiaris OX=9615 GN=CDH1 PE=1 SV=2	0	Dog	9.356	4	3	23	3	885	97.7	4.81	40.2	3	cell communication;cell growth;defense response;metabolic process	cytoplasm;cytoskeleton;extracellular;mitochondrion;nucleus	structural molecule activity	Pf00028, Pf01049, Pf08758	442858	ENSCAFG00030014198; ENSCAFG00040010861	CDH1	cfa:442858; F1PAA9	Cell cycle	Apoptotic cleavage of cell adhesion proteins; Adherens junctions interactions; Degradation of the extracellular matrix; Integrin cell surface interactions; RHO GTPases activate IQGAPs	6	0	0.93	0.502	0.762	0.679	0.769	1.132	1.554	0.695	93	50.2	76.2	67.9	76.9	7.2	100	113.2	155.4	69.5	8.96	4.92	9.73	3.43
High	Master Protein	A0A8P0NPY9	Carboxypeptidase E OS=Canis lupus familiaris OX=9615 GN=CPE PE=3 SV=1	0	Dog	5.212	2	2	6	2	693	75.3	8.57	4.94	2						ENSCAFG00000008861	CPE	A0A8P0NPY9			0	0	1.373	0.542	0.52	0.92	0.626	1.371	1.274	0.556	137.3	54.2	52	92	62.6	11.9	100	137.1	127.4	55.6	13.3	8.68	9.25	7.53
High	Master Protein	A0A8I3NHG7	Cartilage intermediate layer protein 2 OS=Canis lupus familiaris OX=9615 GN=CILP2 PE=4 SV=1	0.003	Dog	2.852	1	1	1	1	1163	126.4	8.24	2.28	1		cell surface				ENSCAFG00000023249; ENSCAFG00845014273	CILP2	A0A8I3NHG7			0	0
High	Master Protein	Q6TN20	Cathelicidin OS=Canis lupus familiaris OX=9615 GN=CAMP PE=2 SV=1	0.003	Dog	3.067	5	1	6	1	172	19.4	8.43	11.34	1	coagulation;metabolic process	cell surface;nucleus	structural molecule activity	Pf00666, Pf12153	442947	ENSCAFG00000012896; ENSCAFG00845007235	CAMP	cfa:442947; Q6TN20		Neutrophil degranulation; Antimicrobial peptides	2	0	1.731	0.865	2.242	1.419	0.001	0.001	0.001	1.334	173.1	86.5	224.2	141.9			100			133.4	16.25	17.97	21.67	17.97
High	Master Protein	Q4LAL9	Cathepsin D OS=Canis lupus familiaris OX=9615 GN=CTSD PE=2 SV=1	0	Dog	3.594	2	1	2	1	410	44.3	7.83	2.4	1	cell growth;cell organization and biogenesis;cellular homeostasis	cell surface;mitochondrion;nucleus	structural molecule activity	Pf00026, Pf07966	483662	ENSCAFG00000010052; ENSCAFG00040024588; ENSCAFG00845009905	CTSD	cfa:483662; Q4LAL9		Neutrophil degranulation; MHC class II antigen presentation; Metabolism of Angiotensinogen to Angiotensins; Insulin receptor recycling	4	0	0.627	0.297	0.173	0.279	0.001	0.001	0.001	0.411	62.7	29.7	17.3	27.9			100			41.1
High	Master Protein	A0A8I3MHY1	CD177 molecule OS=Canis lupus familiaris OX=9615 GN=CD177 PE=4 SV=1	0	Dog	8.324	7	3	13	3	411	44.1	6.95	21.85	3						ENSCAFG00845000474	CD177	A0A8I3MHY1			0	0	0.001	0.001	0.001	0.001	0.31	1.119	2.321	0.001					31	4.3	100	111.9	232.1
High	Master Protein	A0A8I3NR22	CD248 molecule OS=Canis lupus familiaris OX=9615 GN=CD248 PE=4 SV=1	0	Dog	6.514	2	2	6	2	772	82.6	5.85	12.9	2		cytoskeleton	structural molecule activity			ENSCAFG00845013716	CD248	A0A8I3NR22			0	0	0.852	0.925	1.001	0.798	5.698	6.546	5.324	0.902	85.2	92.5	100.1	79.8	569.8	123.5	100	654.6	532.4	90.2
High	Master Protein	A0A8I3RVP0	CD300 molecule like family member g OS=Canis lupus familiaris OX=9615 GN=CD300LG PE=4 SV=1	0.002	Dog	2.82	2	1	14	1	336	36.3	6.84	20.98	1		cytoskeleton				ENSCAFG00000014429; ENSCAFG00845010201	CD300LG	A0A8I3RVP0			0	0	0.729	0.664	0.784	0.766	0.862	2.218	1.62	0.455	72.9	66.4	78.4	76.6	86.2	5.4	100	221.8	162	45.5	6.14	6.39	5.76	7.1
High	Master Protein	A0A8I3PCF8	CD44 antigen OS=Canis lupus familiaris OX=9615 GN=CD44 PE=4 SV=1	0	Dog	11.872	3	3	112	3	934	101.7	6.34	224.86	3	cell communication	cytoplasm;cytoskeleton;nucleus	structural molecule activity			ENSCAFG00845022357	CD44	A0A8I3PCF8			0	0	0.88	0.668	0.941	0.813	0.802	1.053	0.948	0.506	88	66.8	94.1	81.3	80.2	5.8	100	105.3	94.8	50.6	9.59	3.6	17.73	49.89
Medium	Master Protein	A0A8I3QM62	CD84 molecule OS=Canis lupus familiaris OX=9615 GN=CD84 PE=4 SV=1	0.01	Dog	2.182	2	1	2	1	356	39.4	6.68	1.75	1		cytoskeleton				ENSCAFG00845030390	CD84	A0A8I3QM62			0	0	0.001	0.001	0.001	0.001	0.401	0.802	0.557	0.001					40.1	332.9	100	80.2	55.7
Medium	Master Protein	A0A8I3Q0M4	CD93 molecule OS=Canis lupus familiaris OX=9615 GN=CD93 PE=4 SV=1	0.012	Dog	2.126	2	1	4	1	652	68.2	5.45	0	1		cytoskeleton	structural molecule activity			ENSCAFG00845027134	CD93	A0A8I3Q0M4			0	0	0.001	0.001	0.001	0.001	1.012	0.795	0.865	0.001					101.2	21.1	100	79.5	86.5
High	Master Protein	A0A8I3MB16	CEA cell adhesion molecule 1 OS=Canis lupus familiaris OX=9615 GN=CEACAM1 PE=4 SV=1	0	Dog	3.933	2	1	8	1	524	56.7	5.64	20.59	1		cytoskeleton				ENSCAFG00845000573	CEACAM1	A0A8I3MB16			0	0	1.217	0.741	1.191	0.947	0.923	1.283	1.423	0.776	121.7	74.1	119.1	94.7	92.3	6.4	100	128.3	142.3	77.6
High	Master Protein	A0A8I3MYU5	Cellular communication network factor 3 OS=Canis lupus familiaris OX=9615 GN=CCN3 PE=3 SV=1	0	Dog	9.944	5	2	17	2	383	41.6	8.25	33.53	2	development	cell surface				ENSCAFG00000030440; ENSCAFG00845005703	CCN3	A0A8I3MYU5			0	0	1.731	0.816	1.33	1.011	0.773	2.989	2.437	0.68	173.1	81.6	133	101.1	77.3	6.8	100	298.9	243.7	68	10.31	11.6	15	17.46
High	Master Protein	A0A8I3PDW3	Chondroitin sulfate proteoglycan 4 OS=Canis lupus familiaris OX=9615 GN=CSPG4 PE=4 SV=1	0	Dog	5.777	1	2	6	2	2388	252.9	10.68	10.94	2						ENSCAFG00845020860	CSPG4	A0A8I3PDW3			0	0	1.112	0.743	0.651	0.878	0.914	1.498	1.034	0.71	111.2	74.3	65.1	87.8	91.4	9.5	100	149.8	103.4	71
High	Master Protein	A0A8I3NGN1	Clusterin OS=Canis lupus familiaris OX=9615 GN=CLU PE=3 SV=1	0.004	Dog	2.417	2	1	2	1	481	55.9	7.64	2.15	1		cell surface;cytoskeleton;cytosol;endosome;extracellular;membrane;nucleus				ENSCAFG00000008404; ENSCAFG00845010565	CLU	A0A8I3NGN1			0	0	0.001	0.001	0.001	0.001	0.309	0.709	0.473	0.001					30.9	25.1	100	70.9	47.3
High	Master Protein	A0A8I3RTP3	Coactosin like F-actin binding protein 1 OS=Canis lupus familiaris OX=9615 GN=COTL1 PE=4 SV=1	0	Dog	3.561	3	1	4	1	233	24.6	9.95	7.9	1			motor activity			ENSCAFG00845004688	COTL1	A0A8I3RTP3			0	0	0.001	0.001	0.001	0.001	0.487	0.719	1.331	0.001					48.7	5	100	71.9	133.1
High	Master Protein	A0A8I3RX37	Collagen alpha-1(I) chain OS=Canis lupus familiaris OX=9615 GN=COL1A1 PE=4 SV=1	0	Dog	15.637	3	5	32	5	1543	148.7	7.52	55.06	5		cytoskeleton	enzyme regulator activity;structural molecule activity			ENSCAFG00845012504	COL1A1	A0A8I3RX37			0	0	3.904	2.02	2.519	3.353	0.789	10.482	6.574	1.472	390.4	202	251.9	335.3	78.9	15.2	100	1048.2	657.4	147.2	15.9	10.73	7.66	5.57
High	Master Protein	O46392	Collagen alpha-2(I) chain OS=Canis lupus familiaris OX=9615 GN=COL1A2 PE=2 SV=2	0	Dog	9.265	1	3	26	3	1366	129.3	9.07	29.36	3		cell surface;nucleus	enzyme regulator activity;structural molecule activity	Pf01391, Pf01410	403824		COL1A2	cfa:403824; O46392			0	0	3.878	1.125	3.427	2.859	1.017	19.09	13.557	0.826	387.8	112.5	342.7	285.9	101.7	26	100	1909	1355.7	82.6	4.23	19.08	2.38	3.09
High	Master Protein	O77753	Collagen type II alpha 1 chain OS=Canis lupus familiaris OX=9615 GN=COL2A1 PE=2 SV=2	0	Dog	6.004	1	2	10	2	1487	141.8	7.12	23.47	2	cell growth;cell organization and biogenesis;cellular homeostasis;defense response;development;metabolic process	cell surface;chromosome;nucleus	antioxidant activity;enzyme regulator activity;structural molecule activity	Pf00093, Pf01391, Pf01410	403826	ENSCAFG00000009059; ENSCAFG00845023977	COL2A1	cfa:403826; O77753			0	0	0.001	0.001	0.001	0.001	0.653	19.731	10.737	0.001					65.3	17	100	1973.1	1073.7
High	Master Protein	A0A8I3P6Q4	Collagen type III alpha 1 chain OS=Canis lupus familiaris OX=9615 GN=COL3A1 PE=4 SV=1	0.004	Dog	2.443	0	1	11	1	1465	138.4	6.8	17.57	1		nucleus	enzyme regulator activity;structural molecule activity		478835	ENSCAFG00000014812; ENSCAFG00845019819	COL3A1	A0A8I3P6Q4			0	0	1.896	0.878	1.816	2.694	1.072	5.787	3.316	0.805	189.6	87.8	181.6	269.4	107.2	7.1	100	578.7	331.6	80.5	9.89	15.98	2.77	4.07
High	Master Protein	A0A8I3Q026	Collagen type VI alpha 3 chain OS=Canis lupus familiaris OX=9615 GN=COL6A3 PE=4 SV=1	0	Dog	33.328	3	8	110	8	3177	343.3	6.73	218.87	8	cell communication	nucleus	DNA binding			ENSCAFG00845028105	COL6A3	A0A8I3Q026			0	0	1.829	0.636	0.605	0.769	0.675	3.783	1.946	0.7	182.9	63.6	60.5	76.9	67.5	6	100	378.3	194.6	70	1.81	3.34	3.65	4.39
High	Master Protein	A0A8I3NL35	Collagen type XII alpha 1 chain OS=Canis lupus familiaris OX=9615 GN=COL12A1 PE=4 SV=1	0	Dog	16.62	2	4	16	4	3064	332.5	5.57	39	4		cell surface;nucleus				ENSCAFG00845012985	COL12A1	A0A8I3NL35			0	0	0.001	0.001	0.001	0.001	1.054	7.337	4.023	0.001					105.4	25.4	100	733.7	402.3
High	Master Protein	A0A8I3N1V6	Collagen type XV alpha 1 chain OS=Canis lupus familiaris OX=9615 GN=COL15A1 PE=4 SV=1	0	Dog	8.28	2	2	5	2	1374	140	4.94	11.15	2		nucleus				ENSCAFG00845007464	COL15A1	A0A8I3N1V6			0	0	0.001	0.001	0.001	0.001	0.749	1.184	1.061	0.001					74.9	12.8	100	118.4	106.1
High	Master Protein	A0A8I3PHE2	Collagen type XVIII alpha 1 chain OS=Canis lupus familiaris OX=9615 GN=COL18A1 PE=4 SV=1	0	Dog	4.016	1	1	17	1	1717	173.9	6.18	33.45	1		nucleus				ENSCAFG00845022231	COL18A1	A0A8I3PHE2			0	0	1.344	0.993	1.501	1.357	1.587	1.216	1.023	0.831	134.4	99.3	150.1	135.7	158.7	4.5	100	121.6	102.3	83.1	5.61	11.36	10.05	9.49
Medium	Master Protein	A0A8I3MJN7	Collectin-12 OS=Canis lupus familiaris OX=9615 GN=COLEC12 PE=4 SV=1	0.01	Dog	2.158	1	1	2	1	745	81.7	5.55	0	1		cytoskeleton;nucleus	structural molecule activity		607342	ENSCAFG00000018331; ENSCAFG00845001676	COLEC12	A0A8I3MJN7			0	0	0.001	0.001	0.001	0.001	1.248	1.169	1.505	0.001					124.8	15.4	100	116.9	150.5
Medium	Master Protein	A0A8I3NQA0	Complement C3 OS=Canis lupus familiaris OX=9615 GN=C3 PE=4 SV=1	0.012	Dog	2.106	0	1	2	1	1704	191.7	6.84	3.99	1	coagulation;metabolic process	cell surface	DNA binding			ENSCAFG00000018625; ENSCAFG00845010104	C3	A0A8I3NQA0			0	0	0.001	0.001	0.001	0.001	0.494	0.516	1.09	0.001					49.4	1.6	100	51.6	109
High	Master Protein	A0A8I3MQ72	Complement C7 OS=Canis lupus familiaris OX=9615 GN=C7 PE=3 SV=1	0	Dog	3.716	1	1	1	1	863	94.8	6.79	2.94	1	coagulation;metabolic process	cell surface;cytoplasm;cytoskeleton				ENSCAFG00845002627	C7	A0A8I3MQ72			0	0	0.001	0.001	0.001	0.001	0.583	6.537	4.306	0.001					58.3	32	100	653.7	430.6
High	Master Protein	A0A8I3RQ73	Complement decay-accelerating factor OS=Canis lupus familiaris OX=9615 GN=CD55 PE=4 SV=1	0.004	Dog	2.507	2	1	5	1	411	44.9	8.19	9.92	1		cytoskeleton				ENSCAFG00845001766	CD55	A0A8I3RQ73			0	0	0.001	0.001	0.001	0.001	0.974	1.554	1.068	0.001					97.4	3.5	100	155.4	106.8
High	Master Protein	A0A8I3NLH3	Complement factor B OS=Canis lupus familiaris OX=9615 GN=CFB PE=4 SV=1	0	Dog	9.173	4	3	11	3	767	86.3	7.37	4.75	3	cell organization and biogenesis;coagulation;metabolic process	cell surface	structural molecule activity			ENSCAFG00845013817	CFB	A0A8I3NLH3			0	0	0.001	0.001	0.001	0.001	0.446	1.614	1.291	0.001					44.6	5.6	100	161.4	129.1
High	Master Protein	Q9TT99	Copper transport protein ATOX1 OS=Canis lupus familiaris OX=9615 GN=ATOX1 PE=3 SV=1	0	Dog	14.062	59	4	60	4	68	7.4	5.83	150.11	4	conjugation	cytosol	structural molecule activity	Pf00403	403713	ENSCAFG00000017846; ENSCAFG00030003936; ENSCAFG00040007251; ENSCAFG00845005141	ATOX1	cfa:403713; Q9TT99		Ion influx/efflux at host-pathogen interface	1	0	2.162	1.038	1.643	1.224	1.335	1.623	1.417	0.728	216.2	103.8	164.3	122.4	133.5	75.2	100	162.3	141.7	72.8	2.75	1.24	8.48	8.82
High	Master Protein	A0A8I3MP57	Corneodesmosin OS=Canis lupus familiaris OX=9615 GN=CDSN PE=4 SV=1	0.003	Dog	3.093	3	1	8	1	498	47.9	8.13	9.89	1	metabolic process	cell surface			607062	ENSCAFG00000000474; ENSCAFG00845005444	CDSN	A0A8I3MP57			0	0	0.829	0.908	0.65	0.386	0.611	0.731	0.806	0.625	82.9	90.8	65	38.6	61.1	12.5	100	73.1	80.6	62.5	34.88	13.62	46.71	48.84
High	Master Protein	A0A8I3NSD1	Cubilin OS=Canis lupus familiaris OX=9615 GN=CUBN PE=4 SV=1	0	Dog	37.943	4	12	75	12	3623	397.4	5.44	177.09	12	cellular homeostasis;conjugation	cytoplasm;cytoskeleton;mitochondrion	structural molecule activity			ENSCAFG00845014048	CUBN	A0A8I3NSD1			0	0	1.352	0.579	0.757	1.334	1.022	1.585	1.156	0.687	135.2	57.9	75.7	133.4	102.2	6	100	158.5	115.6	68.7	14.72	8.97	23.84	22.91
High	Master Protein	Q767J3	Deoxyribonuclease-1 OS=Canis lupus familiaris OX=9615 GN=DNASE1 PE=1 SV=1	0	Dog	37.036	45	9	245	9	284	31.5	5.45	513.47	9	cell proliferation;cellular homeostasis;metabolic process	cell surface;membrane;nucleus	motor activity;RNA binding;structural molecule activity	Pf03372	403413	ENSCAFG00000019267; ENSCAFG00030003196; ENSCAFG00805016570; ENSCAFG00845002013	DNASE1	cfa:403413; Q767J3			0	0	1.749	0.975	1.35	1.824	1.435	1.418	1.39	1.378	174.9	97.5	135	182.4	143.5	3.2	100	141.8	139	137.8	9.73	6.45	11.59	7.1
High	Master Protein	A0A8I3MPD4	Dermokine OS=Canis lupus familiaris OX=9615 GN=DMKN PE=4 SV=1	0	Dog	15.435	5	4	61	4	659	64.9	9.25	81.18	4	cell growth					ENSCAFG00845002671	DMKN	A0A8I3MPD4			0	0	2.179	0.573	0.856	1.207	0.825	2.05	1.312	0.639	217.9	57.3	85.6	120.7	82.5	6.3	100	205	131.2	63.9	4.07	7.9	3.77	1.81
High	Master Protein	A0A8P0TDX5	Dihydrolipoyllysine-residue succinyltransferase component of 2-oxoglutarate dehydrogenase complex, mitochondrial OS=Canis lupus familiaris OX=9615 GN=DLST PE=3 SV=1	0.003	Dog	2.877	1	1	2	1	647	69.5	9.58	4.24	1						ENSCAFG00000016989	DLST	A0A8P0TDX5			0	0	0.001	0.001	0.001	0.001	0.535	0.622	0.535	0.001					53.5	5.5	100	62.2	53.5
High	Master Protein	A0A8I3N262	Dihydroorotate dehydrogenase (quinone), mitochondrial OS=Canis lupus familiaris OX=9615 GN=DHODH PE=3 SV=1	0	Dog	42.439	14	10	125	10	740	80.8	7.18	249.6	10	cell organization and biogenesis;cellular homeostasis;coagulation;metabolic process	cell surface;cytoskeleton;nucleus	structural molecule activity			ENSCAFG00845007968	DHODH	A0A8I3N262			0	0	0.847	1.727	1.02	1.632	2.186	0.838	1.132	2.724	84.7	172.7	102	163.2	218.6	9.2	100	83.8	113.2	272.4	6.71	8.07	15.31	11.9
High	Master Protein	A0A8I3MLA2	EF-hand domain-containing protein OS=Canis lupus familiaris OX=9615 GN=S100A9 PE=4 SV=1	0	Dog	18.363	14	5	55	5	184	20.9	6.65	81.59	5			structural molecule activity			ENSCAFG00845002276	S100A9	A0A8I3MLA2			0	0	0.338	0.507	0.098	0.216	0.234	0.825	1.832	0.593	33.8	50.7	9.8	21.6	23.4	5.8	100	82.5	183.2	59.3	7.31	1.65	14.37	5.1
High	Master Protein	A0A8I3NN27	EGF containing fibulin extracellular matrix protein 1 OS=Canis lupus familiaris OX=9615 GN=EFEMP1 PE=4 SV=1	0.003	Dog	3.23	3	1	7	1	518	56.9	4.92	11.07	1	cell organization and biogenesis;cellular homeostasis;development	chromosome	signal transducer activity;structural molecule activity			ENSCAFG00000002919; ENSCAFG00845012060	EFEMP1	A0A8I3NN27			0	0	0.912	1.397	0.449	0.39	0.379	0.411	0.554	1.397	91.2	139.7	44.9	39	37.9	1.9	100	41.1	55.4	139.7	3.59	12.86	10.17	10.58
High	Master Protein	Q8MJD1	Elastase, neutrophil expressed OS=Canis lupus familiaris OX=9615 GN=ELANE PE=2 SV=1	0	Dog	6.741	8	2	4	2	282	29.9	10.65	7	2	cell organization and biogenesis;cellular component movement;cellular homeostasis;coagulation;conjugation;metabolic process	cell surface;nucleus	structural molecule activity	Pf00089	442980	ENSCAFG00000019669; ENSCAFG00845014549	ELANE	cfa:442980; F1PF12; Q8MJD1			0	0	0.001	0.001	0.001	0.001	0.502	1.128	1.549	0.001					50.2	7	100	112.8	154.9
High	Master Protein	A0A8I3RWV8	Endothelial cell adhesion molecule OS=Canis lupus familiaris OX=9615 GN=ESAM PE=4 SV=1	0	Dog	20.544	15	4	49	4	393	41.1	9.69	113.95	4	cell communication	cytoskeleton				ENSCAFG00845012033	ESAM	A0A8I3RWV8			0	0	1.449	1	1.876	1.767	2.394	1.429	1.322	1.114	144.9	100	187.6	176.7	239.4	21.7	100	142.9	132.2	111.4	9	13.24	8.18	8.02
High	Master Protein	A0A8I3NQ24	Ephrin A4 OS=Canis lupus familiaris OX=9615 GN=EFNA4 PE=3 SV=1	0	Dog	3.644	4	1	4	1	204	22.3	7.23	9.36	1	development	cytoplasm;cytoskeleton	antioxidant activity		490433	ENSCAFG00000051575; ENSCAFG00845013531	EFNA4	A0A8I3NQ24			0	0	2.159	1.228	2.599	1.772	1.36	3.306	1.613	1.094	215.9	122.8	259.9	177.2	136	11.3	100	330.6	161.3	109.4
Medium	Master Protein	A0A8I3PMC5	Epithelial membrane protein 1 OS=Canis lupus familiaris OX=9615 GN=EMP1 PE=3 SV=1	0.012	Dog	2.078	4	1	2	1	160	17.9	7.72	3.87	1		cytoskeleton				ENSCAFG00845023173	EMP1	A0A8I3PMC5			0	0	0.137	0.297	0.123	0.214	0.001	0.001	0.001	0.493	13.7	29.7	12.3	21.4			100			49.3
Medium	Master Protein	A0A8I3NQM0	Family with sequence similarity 151 member A OS=Canis lupus familiaris OX=9615 GN=FAM151A PE=3 SV=1	0.01	Dog	2.131	2	1	2	1	642	70.1	8.18	4.47	1		cytoskeleton				ENSCAFG00845014418	FAM151A	A0A8I3NQM0			0	0	0.001	0.001	0.001	0.001	0.616	1.317	0.988	0.001					61.6	7.1	100	131.7	98.8
High	Master Protein	A0A8I3PDJ5	Fetuin B OS=Canis lupus familiaris OX=9615 GN=FETUB PE=4 SV=1	0	Dog	9.183	9	3	6	3	385	42.4	6.11	7.14	3		cell surface	DNA binding			ENSCAFG00845020787	FETUB	A0A8I3PDJ5			0	0	0.673	1.324	0.539	1.124	0.678	0.721	0.598	0.891	67.3	132.4	53.9	112.4	67.8	8.4	100	72.1	59.8	89.1
High	Master Protein	A0A8I3PI20	Fibrillin 1 OS=Canis lupus familiaris OX=9615 GN=FBN1 PE=3 SV=1	0	Dog	5.137	0	2	7	2	2871	311.6	4.92	11.39	2		chromosome	enzyme regulator activity;structural molecule activity			ENSCAFG00845020514	FBN1	A0A8I3PI20			0	0	1.554	0.792	1.996	1.936	0.637	0.922	0.782	0.908	155.4	79.2	199.6	193.6	63.7	2.8	100	92.2	78.2	90.8
High	Master Protein	A0A8I3N228	Fibrinogen C-terminal domain-containing protein OS=Canis lupus familiaris OX=9615 GN=LOC607055 PE=4 SV=1	0.006	Dog	2.255	4	1	1	1	393	41.7	8.06	0	1						ENSCAFG00845006744	LOC607055	A0A8I3N228			0	0
High	Master Protein	A0A8I3PED8	Fibronectin OS=Canis lupus familiaris OX=9615 GN=FN1 PE=4 SV=1	0	Dog	20.405	3	6	44	6	2479	272.3	5.71	73.3	6	cell communication;coagulation;metabolic process	cell surface	structural molecule activity			ENSCAFG00000014345; ENSCAFG00845021985	FN1	A0A8I3PED8			0	0	0.904	0.824	1.207	0.705	0.589	2.207	1.511	0.57	90.4	82.4	120.7	70.5	58.9	6.7	100	220.7	151.1	57	23.46	10.09	25.37	25.67
High	Master Protein	A0A8I3PEZ3	Fibulin 2 OS=Canis lupus familiaris OX=9615 GN=FBLN2 PE=3 SV=1	0.003	Dog	3.162	1	1	4	1	1281	136.3	4.96	6.36	1	cell growth	cell surface;chromosome	structural molecule activity			ENSCAFG00845023226	FBLN2	A0A8I3PEZ3			0	0	1.134	0.948	1.287	1.275	1.251	2.1	1.521	0.704	113.4	94.8	128.7	127.5	125.1	49.8	100	210	152.1	70.4
High	Master Protein	A0A8I3ND89	Fibulin 7 OS=Canis lupus familiaris OX=9615 GN=FBLN7 PE=4 SV=1	0.002	Dog	2.766	2	1	8	1	441	47.4	7.81	4.31	1		nucleus	structural molecule activity		483062	ENSCAFG00000007149; ENSCAFG00845010368	FBLN7	A0A8I3ND89			0	0
High	Master Protein	A0A8I3NZL0	Fibulin-5 OS=Canis lupus familiaris OX=9615 GN=FBLN5 PE=3 SV=1	0	Dog	11.068	7	3	19	3	448	50.1	4.69	17.06	3	cell growth	cell surface	structural molecule activity			ENSCAFG00000010853; ENSCAFG00845019694	FBLN5	A0A8I3NZL0			0	0	0.001	0.001	0.001	0.001	1.189	1.529	1.097	0.001					118.9	12	100	152.9	109.7
High	Master Protein	A0A8P0TJ82	Follistatin like 1 OS=Canis lupus familiaris OX=9615 GN=FSTL1 PE=4 SV=1	0.004	Dog	2.464	1	1	2	1	547	59.3	8.7	0	1						ENSCAFG00000011172	FSTL1	A0A8P0TJ82			0	0
High	Master Protein	A0A8I3NTB5	Galectin-3-binding protein OS=Canis lupus familiaris OX=9615 GN=CANT1 PE=4 SV=1	0	Dog	19.262	9	6	55	6	866	96.1	6.05	114.07	6	cell communication;conjugation	cell surface;cytoskeleton	structural molecule activity			ENSCAFG00845014287	CANT1	A0A8I3NTB5			0	0	0.923	0.771	0.858	1.094	0.81	1.341	1.109	0.827	92.3	77.1	85.8	109.4	81	16.2	100	134.1	110.9	82.7	9.13	6.15	2.98	3.68
High	Master Protein	A0A8I3P0N3	Gelsolin OS=Canis lupus familiaris OX=9615 GN=GSN PE=4 SV=1	0	Dog	12.027	3	3	20	3	871	94.6	7.52	31.01	3	cell growth;metabolic process		motor activity;structural molecule activity			ENSCAFG00000003663; ENSCAFG00845016093	GSN	A0A8I3P0N3			0	0	1.147	0.625	0.652	0.997	0.772	1.337	1.96	0.473	114.7	62.5	65.2	99.7	77.2	7.3	100	133.7	196	47.3	10.94	16.95	24.3	6.15
High	Master Protein	A0A8I3PTI8	Gliomedin OS=Canis lupus familiaris OX=9615 GN=GLDN PE=4 SV=1	0	Dog	3.4	1	1	16	1	548	58.3	8.44	36.33	1	cell growth;defense response					ENSCAFG00000015360; ENSCAFG00845025056	GLDN	A0A8I3PTI8			0	0	1.128	0.653	1.296	1.071	0.929	2.422	1.601	0.568	112.8	65.3	129.6	107.1	92.9	8	100	242.2	160.1	56.8	5.31	17.34	5.08	4.51
High	Master Protein	A0A1K0GGH0	Globin A2 OS=Canis lupus familiaris OX=9615 GN=GLNA2 PE=2 SV=1	0	Dog	35.159	61	8	83	8	147	16.1	8.05	184.03	8	conjugation	cytosol	structural molecule activity	Pf00042	480784; 609402	ENSCAFG00000030286; ENSCAFG00845020234	GLNA2	A0A1K0GGH0; cfa:480784; cfa:609402			0	0	0.858	1.151	0.177	0.238	0.119	0.188	0.211	0.248	85.8	115.1	17.7	23.8	11.9	1.9	100	18.8	21.1	24.8	13.7	9.04	60.01	48.17
High	Master Protein	A0A8P0TN59	GLOBIN domain-containing protein OS=Canis lupus familiaris OX=9615 GN=LOC100855558 PE=3 SV=1	0	Dog	19.184	21	5	77	5	205	21.4	7.83	161.69	5						ENSCAFG00000032615	LOC100855558	A0A8P0TN59			0	0	1.169	1.397	0.099	0.12	0.043	0.036	0.056	0.149	116.9	139.7	9.9	12	4.3	0.2	100	3.6	5.6	14.9	6.97	0.57	11.65	7.36
High	Master Protein	A0A8P0NNK3	Glycoprotein Ib platelet subunit beta OS=Canis lupus familiaris OX=9615 GN=GP1BB PE=4 SV=1	0.003	Dog	3.029	5	1	7	1	202	21.4	9.64	13.86	1						ENSCAFG00000029230	GP1BB	A0A8P0NNK3			0	0	1.924	0.751	0.945	1.206	0.001	0.001	0.001	0.717	192.4	75.1	94.5	120.6			100			71.7	12.62	7.67	5.87	3.96
High	Master Protein	A0A8I3P2H8	Gp_dh_N domain-containing protein OS=Canis lupus familiaris OX=9615 PE=3 SV=1	0	Dog	5.154	4	1	5	1	365	39.4	8.69	12.38	1			structural molecule activity								0	0
High	Master Protein	A0A8I3MYY5	Granulin precursor OS=Canis lupus familiaris OX=9615 GN=GRN PE=3 SV=1	0	Dog	4.062	2	1	5	1	653	70.1	7.39	16.33	1	development	cell surface;cytoskeleton	structural molecule activity			ENSCAFG00845008267	GRN	A0A8I3MYY5			0	0	0.001	0.001	0.001	0.001	2.324	4.219	2.702	0.001					232.4	5.9	100	421.9	270.2
High	Master Protein	A0A8P0S8D9	Guanylate cyclase activator 2B OS=Canis lupus familiaris OX=9615 GN=GUCA2B PE=3 SV=1	0	Dog	10.944	20	2	40	2	115	12.7	6.87	56.04	2					100684829	ENSCAFG00000002574	GUCA2B	A0A8P0S8D9			0	0	1.594	2.556	5.16	3.444	3.293	1.491	1.25	2.485	159.4	255.6	516	344.4	329.3	30.8	100	149.1	125	248.5	11.58	6.94	11.84	13.51
High	Master Protein	A0A8I3PXE6	H1.3 linker histone, cluster member OS=Canis lupus familiaris OX=9615 GN=H1-3 PE=3 SV=1	0	Dog	21.197	25	6	43	2	218	21.9	11.02	63.72	6	cell growth	membrane;nucleus	RNA binding;structural molecule activity		611113	ENSCAFG00000010923; ENSCAFG00845026211	H1-3	A0A8I3PXE6			0	4	0.001	0.001	0.001	0.001	0.278	1.47	4.515	0.001					27.8	6.9	100	147	451.5
High	Master Protein	A0A8I3PW81	H1.4 linker histone, cluster member OS=Canis lupus familiaris OX=9615 GN=H1-4 PE=3 SV=1	0	Dog	22.243	26	6	48	2	219	21.9	11.11	88.3	6	cell growth	membrane;nucleus	RNA binding;structural molecule activity		488269	ENSCAFG00000031512; ENSCAFG00845025875	H1-4	A0A8I3PW81			0	0	0.001	0.001	0.001	0.001	0.385	1.367	4.179	0.001					38.5	6.5	100	136.7	417.9
High	Master Protein	A0A8P0SHM8	Heart development protein with EGF like domains 1 OS=Canis lupus familiaris OX=9615 GN=HEG1 PE=4 SV=1	0.004	Dog	2.431	1	1	1	1	1415	148.5	5.63	2.29	1						ENSCAFG00000012542	HEG1	A0A8P0SHM8			0	0	0.001	0.001	0.001	0.001	0.899	3.431	1.919	0.001					89.9	8.1	100	343.1	191.9
High	Master Protein	A0A8I3MXV4	Hemicentin 1 OS=Canis lupus familiaris OX=9615 GN=HMCN1 PE=4 SV=1	0	Dog	6.487	0	1	20	1	5637	612.8	6.48	33.98	1			structural molecule activity			ENSCAFG00845005182	HMCN1	A0A8I3MXV4			0	0	1.37	0.946	1.097	3.022	1.348	0.962	0.868	0.869	137	94.6	109.7	302.2	134.8	14.2	100	96.2	86.8	86.9
High	Master Protein	A0A8P0NL49	Hemicentin 2 OS=Canis lupus familiaris OX=9615 GN=HMCN2 PE=4 SV=1	0.006	Dog	2.342	0	1	2	1	5049	541.8	5.8	4.12	1						ENSCAFG00000019950	HMCN2	A0A8P0NL49			0	0	0.001	0.001	0.001	0.001	1.03	0.857	0.951	0.001					103	2.3	100	85.7	95.1
High	Master Protein	A0A8I3MGU2	Heparan sulfate proteoglycan 2 OS=Canis lupus familiaris OX=9615 GN=HSPG2 PE=4 SV=1	0	Dog	17.771	1	4	25	4	4174	444.2	6.67	40.72	4	defense response	chromosome	structural molecule activity			ENSCAFG00000014773; ENSCAFG00845000888	HSPG2	A0A8I3MGU2			0	0	0.605	0.474	0.331	0.498	1.043	1.987	1.407	0.494	60.5	47.4	33.1	49.8	104.3	9.7	100	198.7	140.7	49.4	23.82	50.43	45.59	49.1
High	Master Protein	A0A8I3PET9	Histidine rich glycoprotein OS=Canis lupus familiaris OX=9615 GN=HRG PE=4 SV=1	0.002	Dog	2.796	1	1	8	1	543	60.6	7.39	15.57	1			DNA binding			ENSCAFG00845021042	HRG	A0A8I3PET9			0	0	0.452	0.305	0.403	0.424	0.284	0.567	0.857	0.337	45.2	30.5	40.3	42.4	28.4	1.1	100	56.7	85.7	33.7
High	Master Protein	A0A8I3NGV0	Histone H2A OS=Canis lupus familiaris OX=9615 PE=3 SV=1	0	Dog	5.105	13	2	4	1	159	17.1	10.84	4.02	2		membrane;nucleus	RNA binding;structural molecule activity								0	1	0.001	0.001	0.001	0.001	0.844	1.36	2.499	0.001					84.4	8.4	100	136	249.9
High	Master Protein	A0A8I3NEW3	Histone H2A OS=Canis lupus familiaris OX=9615 PE=3 SV=1	0	Dog	7.229	22	2	10	1	97	10.4	11.68	17.59	2		membrane;nucleus	RNA binding;structural molecule activity								0	0	0.001	0.001	0.001	0.001	0.514	0.811	2.589	0.001					51.4	4.4	100	81.1	258.9
High	Master Protein	A0A8I3NWA6	Histone H2B OS=Canis lupus familiaris OX=9615 PE=3 SV=1	0	Dog	16.948	10	3	36	3	346	38.1	10.29	71.74	3		membrane;nucleus	RNA binding;structural molecule activity								0	0	0.001	0.001	0.001	0.001	0.489	2.405	2.488	0.001					48.9	14.4	100	240.5	248.8
High	Master Protein	A0A8P0TMC1	Histone H3 OS=Canis lupus familiaris OX=9615 GN=H3C13 PE=3 SV=1	0	Dog	3.489	7	1	1	1	136	15.4	11.27	2.34	1					483172	ENSCAFG00000041871; ENSCAFG00000050987; ENSCAFG00000053361	H3C13	A0A8P0TMC1			0	0
High	Master Protein	F2Z4N2	Histone H4 OS=Canis lupus familiaris OX=9615 GN=H4C16 PE=3 SV=1	0	Dog	4.216	12	1	8	1	103	11.4	11.36	6.81	1	cell growth;metabolic process	membrane;nucleus	RNA binding;structural molecule activity	Pf15511	106558236; 486670; 488277	ENSCAFG00000012989; ENSCAFG00000050147; ENSCAFG00000050893; ENSCAFG00000052685; ENSCAFG00000053251; ENSCAFG00000055115; ENSCAFG00000055556; ENSCAFG00000056782; ENSCAFG00845014934; ENSCAFG00845015793; ENSCAFG00845015936; ENSCAFG00845022352; ENSCAFG00845025428; ENSCAFG00845025439; ENSCAFG00845025757; ENSCAFG00845026120	H4C16	F1PT98; F2Z4N2		HDMs demethylate histones; Transcriptional regulation by small RNAs; Formation of the beta-catenin:TCF transactivating complex; Estrogen-dependent gene expression; Assembly of the ORC complex at the origin of replication; Recognition and association of DNA glycosylase with site containing an affected purine; Cleavage of the damaged purine; Packaging Of Telomere Ends; PRC2 methylates histones and …	29	0	0.001	0.001	0.001	0.001	0.363	1.161	0.981	0.001					36.3	4.7	100	116.1	98.1
High	Master Protein	P01785	Ig heavy chain V region MOO OS=Canis lupus familiaris OX=9615 PE=1 SV=1	0	Dog	4.724	14	1	7	1	117	12.7	4.72	16.07	1	cell growth;coagulation;conjugation;development;metabolic process	cell surface;cytoplasm;cytoskeleton	antioxidant activity;structural molecule activity	Pf07686							0	0	0.262	0.22	0.124	0.355	0.257	0.223	0.373	0.275	26.2	22	12.4	35.5	25.7	5.7	100	22.3	37.3	27.5
High	Master Protein	A0A8P0SXY1	Ig-like domain-containing protein OS=Canis lupus familiaris OX=9615 PE=4 SV=1	0.003	Dog	3.148	7	1	1	1	153	16.8	8.85	1.92	1											0	0
High	Master Protein	A0A8P0NT31	Ig-like domain-containing protein OS=Canis lupus familiaris OX=9615 PE=4 SV=1	0	Dog	28.54	34	7	64	7	340	36.5	6.58	117.03	7											0	0	1.172	1.241	0.55	1.379	1.583	0.58	0.637	0.912	117.2	124.1	55	137.9	158.3	9.7	100	58	63.7	91.2	7.24	9.63	10.24	15.3
High	Master Protein	A0A8I3NC81	Ig-like domain-containing protein OS=Canis lupus familiaris OX=9615 PE=4 SV=1	0	Dog	3.394	8	1	17	1	106	11.5	5.34	27.08	1											0	0	0.809	0.893	1.052	1.022	1.083	1.516	1.058	0.892	80.9	89.3	105.2	102.2	108.3	3.1	100	151.6	105.8	89.2	7.54	4.33	11.76	6.04
High	Master Protein	A0A8I3PL11	Ig-like domain-containing protein OS=Canis lupus familiaris OX=9615 PE=4 SV=1	0	Dog	5.811	13	2	9	1	138	15.1	8.09	14.1	2											0	0	0.001	0.001	0.001	0.001	0.985	0.892	1.58	0.001					98.5	6.9	100	89.2	158
High	Master Protein	A0A8I3Q2E3	Ig-like domain-containing protein OS=Canis lupus familiaris OX=9615 PE=4 SV=1	0	Dog	4.595	8	1	16	1	119	12.9	6.74	33.97	1											0	0	1.961	1.79	0.835	2.685	2.972	1.034	1.439	1.125	196.1	179	83.5	268.5	297.2	9.9	100	103.4	143.9	112.5	9.53	15.58	18.16	20.72
High	Master Protein	A0A8I3NNP1	Ig-like domain-containing protein OS=Canis lupus familiaris OX=9615 PE=4 SV=1	0	Dog	3.713	4	1	75	1	224	24.7	7.42	191.45	1											0	0	2.282	0.719	1.605	1.041	0.979	1.093	1.31	1.015	228.2	71.9	160.5	104.1	97.9	0.2	100	109.3	131	101.5	1.95	6.14	1.62	1.99
High	Master Protein	A0A8I3NH92	Ig-like domain-containing protein OS=Canis lupus familiaris OX=9615 PE=4 SV=1	0	Dog	9.077	12	2	14	2	162	17.8	8.29	25.45	2											0	0	0.672	0.826	1.184	0.978	0.903	1.116	1.95	1.057	67.2	82.6	118.4	97.8	90.3	5	100	111.6	195	105.7	4.28	51.52	85.73	72.06
High	Master Protein	A0A8I3QZI7	Ig-like domain-containing protein OS=Canis lupus familiaris OX=9615 PE=4 SV=1	0	Dog	13.423	44	3	12	3	126	13.4	8.46	43.55	3											0	0	1.274	1.269	0.615	1.53	1.479	0.907	0.948	1.193	127.4	126.9	61.5	153	147.9	21.6	100	90.7	94.8	119.3	16.79	5.55	4.38	15.74
High	Master Protein	A0A8I3P2N6	IgG heavy chain OS=Canis lupus familiaris OX=9615 PE=4 SV=1	0	Dog	22.09	13	5	48	4	472	51.5	6.76	94.19	5											0	1	0.548	0.672	0.391	1.256	1.012	0.428	0.737	0.9	54.8	67.2	39.1	125.6	101.2	4	100	42.8	73.7	90	3.37	5.81	13.83	1.64
High	Master Protein	A0A8I3Q1S9	Immunoglobulin superfamily containing leucine rich repeat OS=Canis lupus familiaris OX=9615 GN=ISLR PE=4 SV=1	0	Dog	4.404	3	1	5	1	428	45.5	5.39	14.55	1						ENSCAFG00845028845	ISLR	A0A8I3Q1S9			0	0	0.001	0.001	0.001	0.001	0.583	0.841	0.728	0.001					58.3	13.1	100	84.1	72.8
High	Master Protein	A0A8I3SCJ9	Inhibitor of carbonic anhydrase-like OS=Canis lupus familiaris OX=9615 GN=LOC477072 PE=4 SV=1	0	Dog	6.05	3	2	13	1	775	85.7	6.83	22.22	2		cell surface	DNA binding			ENSCAFG00845030091	LOC477072	A0A8I3SCJ9			0	0	0.44	0.862	0.505	0.752	0.834	0.861	0.747	0.929	44	86.2	50.5	75.2	83.4	1.7	100	86.1	74.7	92.9	8.79	3.38	23.52	20.14
High	Master Protein	A0A8I3P1V2	Insulin like growth factor binding protein 7 OS=Canis lupus familiaris OX=9615 GN=IGFBP7 PE=4 SV=1	0	Dog	9.601	9	3	38	3	304	31.4	8.12	77.09	3	metabolic process	cell surface	structural molecule activity			ENSCAFG00845014179	IGFBP7	A0A8I3P1V2			0	0	0.651	0.368	0.549	0.427	0.338	1.717	1.33	0.478	65.1	36.8	54.9	42.7	33.8	3.5	100	171.7	133	47.8	13.69	6.66	20.8	21.2
High	Master Protein	A0A8P0SJB9	Insulin-like growth factor-binding protein 2 OS=Canis lupus familiaris OX=9615 GN=IGFBP2 PE=4 SV=1	0.004	Dog	2.428	3	1	4	1	334	35.1	7.21	5.59	1						ENSCAFG00000014490	IGFBP2	A0A8P0SJB9			0	0	0.001	0.001	0.001	0.001	0.585	0.973	0.965	0.001					58.5	2.2	100	97.3	96.5
High	Master Protein	A0A8I3N078	Integral membrane protein 2 OS=Canis lupus familiaris OX=9615 GN=ITM2B PE=3 SV=1	0.003	Dog	2.884	3	1	10	1	266	30.4	5.22	4.03	1		cytoplasm;cytoskeleton				ENSCAFG00000004447; ENSCAFG00845006529	ITM2B	A0A8I3N078			0	0	1.054	0.782	0.82	1.495	0.623	1.028	0.867	0.729	105.4	78.2	82	149.5	62.3	6.2	100	102.8	86.7	72.9	56.75	41.01	44.7	36.49
High	Master Protein	A0A8I3Q895	Inter-alpha-trypsin inhibitor heavy chain 4 OS=Canis lupus familiaris OX=9615 GN=ITIH4 PE=3 SV=1	0	Dog	7.101	3	3	8	3	986	109.3	7.36	10.19	3	cellular homeostasis	cell surface	DNA binding			ENSCAFG00000025533; ENSCAFG00845029390	ITIH4	A0A8I3Q895			0	0	0.001	0.001	0.001	0.001	0.869	4.84	3.169	0.001					86.9	7.3	100	484	316.9
High	Master Protein	A0A8P0NHG7	Isoaspartyl peptidase/L-asparaginase OS=Canis lupus familiaris OX=9615 GN=ASRGL1 PE=3 SV=1	0	Dog	27.13	9	3	146	3	354	37.4	6.38	329.81	3						ENSCAFG00000015868	ASRGL1	A0A8P0NHG7			0	0	2.925	1.794	2.346	2.375	0.93	0.794	0.815	1.42	292.5	179.4	234.6	237.5	93	1.5	100	79.4	81.5	142	10.21	4.34	7.2	10.89
High	Master Protein	A0A8I3RW25	Joining chain of multimeric IgA and IgM OS=Canis lupus familiaris OX=9615 GN=JCHAIN PE=4 SV=1	0	Dog	5.429	11	2	25	2	159	18.2	4.82	56.38	2					475166	ENSCAFG00000052749; ENSCAFG00845010824	JCHAIN	A0A8I3RW25			0	0	1.913	1.586	0.553	1.769	2.277	0.79	1.227	1.251	191.3	158.6	55.3	176.9	227.7	5.4	100	79	122.7	125.1	25.67	19.28	24.66	27.99
High	Master Protein	A0A8I3Q8L7	Junctional adhesion molecule A OS=Canis lupus familiaris OX=9615 GN=F11R PE=3 SV=1	0	Dog	39.822	28	9	194	9	397	43.4	9.22	310.37	9	cell communication	cytoplasm;cytoskeleton;nucleus				ENSCAFG00845030092	F11R	A0A8I3Q8L7			0	0	1.576	1.047	1.79	1.372	1.071	1.469	1.324	0.855	157.6	104.7	179	137.2	107.1	4.7	100	146.9	132.4	85.5	10.91	4.99	16.91	14.69
High	Master Protein	A0A8I3NM17	Kallikrein 1 OS=Canis lupus familiaris OX=9615 GN=KLK1 PE=4 SV=1	0	Dog	27.782	19	6	58	6	425	46.3	7.14	153.85	6	cell organization and biogenesis		structural molecule activity			ENSCAFG00845015652	KLK1	A0A8I3NM17			0	0	1.699	0.848	0.996	0.946	0.943	1.374	1.037	1.011	169.9	84.8	99.6	94.6	94.3	23.5	100	137.4	103.7	101.1	35.67	13.96	33.8	16.63
High	Master Protein	A0A8I3PYF6	Keratin 3 OS=Canis lupus familiaris OX=9615 GN=KRT3 PE=3 SV=1	0	Dog	14.051	4	3	41	2	603	62	6.67	81.65	3		endoplasmic reticulum				ENSCAFG00845023813	KRT3	A0A8I3PYF6			0	1	0.995	1.382	0.187	0.269	0.125	0.191	0.235	0.976	99.5	138.2	18.7	26.9	12.5	1.6	100	19.1	23.5	97.6	24.16	25.84	28.58	18.78
High	Master Protein	Q6EIZ0	Keratin, type I cytoskeletal 10 OS=Canis lupus familiaris OX=9615 GN=KRT10 PE=2 SV=1	0	Dog	4.905	2	2	25	2	568	57.7	5.15	37.98	2	cell growth;cell organization and biogenesis;cellular homeostasis;metabolic process	cell surface;cytoplasm;endoplasmic reticulum;nucleus	metal ion binding;structural molecule activity	Pf00038	491006	ENSCAFG00000016007; ENSCAFG00030016765	KRT10	Q6EIZ0		Formation of the cornified envelope	2	0	1.03	1.321	0.265	0.221	0.044	0.074	0.156	0.784	103	132.1	26.5	22.1	4.4	2	100	7.4	15.6	78.4	2.75	3.2	8.45	12.16
High	Master Protein	Q6EIY9	Keratin, type II cytoskeletal 1 OS=Canis lupus familiaris OX=9615 GN=KRT1 PE=2 SV=1	0	Dog	16.588	7	4	53	3	619	63.8	7.84	124.84	4	cell growth	cytoplasm;cytoskeleton;endoplasmic reticulum;nucleus	structural molecule activity	Pf00038, Pf16208, Pf16210	444857		KRT1	cfa:444857; Q6EIY9			0	1	0.405	0.516	0.139	0.144	0.13	0.185	0.201	0.444	40.5	51.6	13.9	14.4	13	0.8	100	18.5	20.1	44.4	1.84	5.82	2.96	8.64
High	Master Protein	A0A8P0PKI7	Keratin, type II cytoskeletal 1 OS=Canis lupus familiaris OX=9615 GN=KRT3 PE=3 SV=1	0	Dog	9.353	4	3	37	1	645	65.5	8.38	65.81	3						ENSCAFG00000007322	KRT3	A0A8P0PKI7			0	0	0.556	0.588	0.415	0.467	0.001	0.001	0.001	0.663	55.6	58.8	41.5	46.7			100			66.3	3.37	6.77	11.59	10.86
High	Master Protein	A0A8I3PM36	Kininogen 1 OS=Canis lupus familiaris OX=9615 GN=KNG1 PE=4 SV=1	0	Dog	28.781	12	8	98	8	640	71.7	6.52	217.43	8			DNA binding			ENSCAFG00845021120	KNG1	A0A8I3PM36			0	0	0.865	0.933	1.371	0.981	0.937	0.852	0.781	0.899	86.5	93.3	137.1	98.1	93.7	4.1	100	85.2	78.1	89.9	12.41	2.76	9.73	6.59
High	Master Protein	A0A8I3NMR3	Lactotransferrin OS=Canis lupus familiaris OX=9615 GN=LTF PE=3 SV=1	0	Dog	55.431	26	15	67	15	708	77.2	8.24	152.92	15		cell surface			484787	ENSCAFG00000013763; ENSCAFG00845011930	LTF	A0A8I3NMR3			0	0	0.001	0.001	0.001	0.001	0.417	0.884	1.525	0.001					41.7	10.8	100	88.4	152.5
High	Master Protein	A0A8I3RSW0	Latent transforming growth factor beta binding protein 4 OS=Canis lupus familiaris OX=9615 GN=LTBP4 PE=4 SV=1	0.003	Dog	2.921	1	1	1	1	1656	174.7	5.41	2.42	1			structural molecule activity			ENSCAFG00000005133; ENSCAFG00845003336	LTBP4	A0A8I3RSW0			0	0	0.671	0.603	0.482	2.039	0.001	0.001	0.001	0.921	67.1	60.3	48.2	203.9			100			92.1
High	Master Protein	A0A8P0TMU0	LDL receptor related protein 2 OS=Canis lupus familiaris OX=9615 GN=LRP2 PE=3 SV=1	0	Dog	17.019	1	6	34	6	4706	527.6	5.14	44.14	6						ENSCAFG00000012128	LRP2	A0A8P0TMU0			0	0	0.739	0.541	0.498	0.852	0.737	0.916	0.799	0.455	73.9	54.1	49.8	85.2	73.7	9.7	100	91.6	79.9	45.5	9.52	5.23	9.36	5.88
High	Master Protein	A0A8I3NTN1	Leucine rich alpha-2-glycoprotein 1 OS=Canis lupus familiaris OX=9615 GN=LRG1 PE=4 SV=1	0	Dog	9.945	13	4	31	4	354	39	6.65	39.32	4					611876	ENSCAFG00000019015; ENSCAFG00845014474	LRG1	A0A8I3NTN1			0	0	0.84	0.712	0.212	0.776	0.697	1.24	0.769	0.367	84	71.2	21.2	77.6	69.7	19.4	100	124	76.9	36.7	9.95	9.05	15.99	16.53
High	Master Protein	A0A8P0PRY2	Leukosialin OS=Canis lupus familiaris OX=9615 GN=SPN PE=4 SV=1	0.006	Dog	2.247	1	1	8	1	541	55.5	4.56	0	1						ENSCAFG00000055953	SPN	A0A8P0PRY2			0	0	1.635	0.811	2.093	1.292	0.992	5.169	4.505	0.725	163.5	81.1	209.3	129.2	99.2	7.5	100	516.9	450.5	72.5	5.84	3.8	2.36	1.37
High	Master Protein	A0A8I3SCH6	Lipase A, lysosomal acid type OS=Canis lupus familiaris OX=9615 GN=LIPA PE=4 SV=1	0.003	Dog	2.883	2	1	4	1	457	50.9	8.84	6.51	1			structural molecule activity			ENSCAFG00000015721; ENSCAFG00845029916	LIPA	A0A8I3SCH6			0	0	0.001	0.001	0.001	0.001	0.427	4.943	0.904	0.001					42.7	56.1	100	494.3	90.4
High	Master Protein	A0A8I3MSE6	Lipocln_cytosolic_FA-bd_dom domain-containing protein OS=Canis lupus familiaris OX=9615 GN=LCNL1 PE=3 SV=1	0	Dog	26.033	16	6	95	6	299	32.6	8.59	190.19	6		cell surface	structural molecule activity			ENSCAFG00845005131	LCNL1	A0A8I3MSE6			0	0	0.802	0.676	1.247	0.763	0.564	1.268	0.808	0.833	80.2	67.6	124.7	76.3	56.4	1.7	100	126.8	80.8	83.3	5.65	2.11	10.87	12.21
High	Master Protein	A0A8P0TNT7	Lipocln_cytosolic_FA-bd_dom domain-containing protein OS=Canis lupus familiaris OX=9615 GN=LOC100685620 PE=3 SV=1	0	Dog	18.2	31	5	28	5	217	24.4	7.93	45.52	5						ENSCAFG00000003331	LOC100685620	A0A8P0TNT7			0	0	0.909	1.873	2.237	2.939	0.88	0.515	1.096	3.197	90.9	187.3	223.7	293.9	88	4.9	100	51.5	109.6	319.7	16.6	27.57	24.37	27.54
High	Master Protein	A0A8P0P2V1	Lipocln_cytosolic_FA-bd_dom domain-containing protein OS=Canis lupus familiaris OX=9615 GN=LOC491264 PE=3 SV=1	0	Dog	33.337	28	4	61	2	233	26.2	5.57	150.46	4						ENSCAFG00000019755	LOC491264	A0A8P0P2V1			0	2	0.572	0.408	0.452	1.002	3.478	0.545	0.657	0.502	57.2	40.8	45.2	100.2	347.8	47.2	100	54.5	65.7	50.2	53.89	68.12	55.77	77.89
Medium	Master Protein	A0A8P0SQU8	Lipocln_cytosolic_FA-bd_dom domain-containing protein OS=Canis lupus familiaris OX=9615 PE=3 SV=1	0.01	Dog	2.172	11	1	1	1	124	14.2	6.16	0	1											0	0	0.001	0.001	0.001	0.001	0.343	0.379	0.41	0.001					34.3	8	100	37.9	41
High	Master Protein	A0A8I3NJP0	Liver-expressed antimicrobial peptide 2 OS=Canis lupus familiaris OX=9615 GN=LEAP2 PE=3 SV=1	0.006	Dog	2.321	16	1	2	1	77	8.9	10.24	2.12	1	coagulation	cell surface			609750	ENSCAFG00000000922; ENSCAFG00845011696	LEAP2	A0A8I3NJP0			0	0	0.716	0.89	0.499	0.515	0.001	0.001	0.001	0.688	71.6	89	49.9	51.5			100			68.8
High	Master Protein	A0A8I3NMZ6	LY6/PLAUR domain containing 2 OS=Canis lupus familiaris OX=9615 GN=SLURP1 PE=4 SV=1	0.003	Dog	3.239	14	1	2	1	139	14.4	5.1	4.72	1		cytoplasm;cytoskeleton				ENSCAFG00000001280; ENSCAFG00845014195	SLURP1	A0A8I3NMZ6			0	0	0.001	0.001	0.001	0.001	1.197	0.809	0.739	0.001					119.7	18.3	100	80.9	73.9
High	Master Protein	A0A8I3NYL9	Lymphatic vessel endothelial hyaluronan receptor 1 OS=Canis lupus familiaris OX=9615 GN=LYVE1 PE=4 SV=1	0	Dog	25.876	10	5	103	5	358	39.3	7.93	257.85	5	cell communication	cytoplasm;cytoskeleton	structural molecule activity			ENSCAFG00000007580; ENSCAFG00845014712	LYVE1	A0A8I3NYL9			0	0	1.456	0.945	1.242	0.887	1.239	0.983	0.953	0.788	145.6	94.5	124.2	88.7	123.9	4.1	100	98.3	95.3	78.8	9.87	8.66	6.22	18.34
High	Master Protein	A0A8I3NTH0	Lymphocyte antigen 6 family member D OS=Canis lupus familiaris OX=9615 GN=LY6D PE=4 SV=1	0	Dog	5.7	6	1	10	1	224	23.2	9.33	42.35	1	metabolic process	cytoskeleton;nucleus				ENSCAFG00000014090; ENSCAFG00845014421	LY6D	A0A8I3NTH0			0	0	1.186	1.222	1.035	1.117	0.001	0.001	0.001	0.767	118.6	122.2	103.5	111.7			100			76.7	11.24	14.48	9.81	14.92
High	Master Protein	A0A8I3S5M0	Lysosomal associated membrane protein 2 OS=Canis lupus familiaris OX=9615 GN=LAMP2 PE=3 SV=1	0	Dog	5.309	5	2	25	2	424	46	8.24	30.32	2		cytoskeleton;mitochondrion				ENSCAFG00000018510; ENSCAFG00845022255	LAMP2	A0A8I3S5M0			0	0	1.284	0.729	2.234	0.568	0.706	1.197	1.01	0.603	128.4	72.9	223.4	56.8	70.6	30	100	119.7	101	60.3	27.47	27.51	32.67	11.77
High	Master Protein	P81709	Lysozyme C, spleen isozyme OS=Canis lupus familiaris OX=9615 PE=1 SV=1	0	Dog	11.638	22	3	30	3	130	14.6	8.81	63.79	3	cellular homeostasis;coagulation;metabolic process		structural molecule activity	Pf00062						Neutrophil degranulation; Antimicrobial peptides	2	0	0.895	0.611	0.799	0.802	0.686	1.576	4.429	0.501	89.5	61.1	79.9	80.2	68.6	4.1	100	157.6	442.9	50.1	13.68	5.19	12.42	6.88
High	Master Protein	A0A8I3PTW0	MAC-inhibitory protein OS=Canis lupus familiaris OX=9615 GN=CD59 PE=4 SV=1	0.003	Dog	3.282	7	1	2	1	123	13.8	7.96	4.63	1	metabolic process				475945	ENSCAFG00000028508; ENSCAFG00845025193	CD59	A0A8I3PTW0			0	0	0.639	0.428	0.738	0.566	0.001	0.001	0.001	0.63	63.9	42.8	73.8	56.6			100			63
High	Master Protein	A0A8I3MKU0	Macrophage colony-stimulating factor 1 OS=Canis lupus familiaris OX=9615 GN=CSF1 PE=4 SV=1	0.002	Dog	2.621	2	1	5	1	558	59.9	5.99	2.59	1	coagulation;development;metabolic process	cell surface;cytoskeleton	antioxidant activity;structural molecule activity			ENSCAFG00000019798; ENSCAFG00845002371	CSF1	A0A8I3MKU0			0	0	0.637	0.793	0.52	0.834	0.798	1.529	1.037	0.589	63.7	79.3	52	83.4	79.8	46.9	100	152.9	103.7	58.9
High	Master Protein	A0A8I3MXC2	Matrix metallopeptidase 8 OS=Canis lupus familiaris OX=9615 GN=MMP8 PE=3 SV=1	0	Dog	6.009	4	2	3	2	476	54.2	6.34	7.47	2	cell organization and biogenesis	chromosome	structural molecule activity		489429	ENSCAFG00000023335; ENSCAFG00845000899	MMP8	A0A8I3MXC2	Matrix metalloproteinases		1	0	0.001	0.001	0.001	0.001	0.755	1.517	3.597	0.001					75.5	4.3	100	151.7	359.7
High	Master Protein	A0A8I3P478	Matrix metalloproteinase-9 OS=Canis lupus familiaris OX=9615 GN=MMP9 PE=3 SV=1	0	Dog	3.366	1	1	1	1	704	78.2	5.63	1.87	1	cell organization and biogenesis;cellular homeostasis;metabolic process	cell surface;chromosome	structural molecule activity			ENSCAFG00000009905; ENSCAFG00845017615	MMP9	A0A8I3P478			0	0
High	Master Protein	A0A8I3PWU3	Matrix remodeling-associated protein 8 OS=Canis lupus familiaris OX=9615 GN=MXRA8 PE=4 SV=1	0	Dog	25.778	17	8	75	8	453	50.8	6.96	166.13	8	cell communication	cytoplasm;cytoskeleton				ENSCAFG00000019269; ENSCAFG00845024705	MXRA8	A0A8I3PWU3			0	0	0.959	0.757	0.669	0.832	0.529	1.156	0.775	0.558	95.9	75.7	66.9	83.2	52.9	5	100	115.6	77.5	55.8	6	3.19	6.57	8.52
High	Master Protein	A0A8I3MRI0	MBL associated serine protease 2 OS=Canis lupus familiaris OX=9615 GN=MASP2 PE=4 SV=1	0	Dog	4.545	2	1	4	1	686	74.9	5.83	10.42	1	cell organization and biogenesis;coagulation;metabolic process	cell surface	structural molecule activity			ENSCAFG00000016744; ENSCAFG00845003035	MASP2	A0A8I3MRI0			0	0	0.571	0.939	0.474	0.111	0.001	0.001	0.001	0.312	57.1	93.9	47.4	11.1			100			31.2
High	Master Protein	A0A8I3S000	Meprin A subunit OS=Canis lupus familiaris OX=9615 GN=MEP1A PE=4 SV=1	0.006	Dog	2.291	2	1	6	1	748	84.8	5.62	15.21	1	cell organization and biogenesis	cytoskeleton	structural molecule activity		481826	ENSCAFG00000002043; ENSCAFG00845013283	MEP1A	A0A8I3S000			0	0	0.001	0.001	0.001	0.001	0.409	0.85	0.79	0.001					40.9	3.3	100	85	79
Medium	Master Protein	A0A8I3RU28	Midasin OS=Canis lupus familiaris OX=9615 GN=MDN1 PE=3 SV=1	0.012	Dog	2.067	0	1	3	1	5591	632.4	5.71	4.39	1	cell growth	membrane	structural molecule activity			ENSCAFG00845007335	MDN1	A0A8I3RU28			0	0	0.877	2.393	3.138	3.544	0.001	0.001	0.001	3.705	87.7	239.3	313.8	354.4			100			370.5	9.11	30.1	24.71	15.04
High	Master Protein	A0A8I3NZJ6	Multimerin 1 OS=Canis lupus familiaris OX=9615 GN=MMRN1 PE=4 SV=1	0.004	Dog	2.45	1	1	9	1	1214	137.3	7.05	5.21	1	coagulation;metabolic process					ENSCAFG00845019689	MMRN1	A0A8I3NZJ6			0	0	1.223	1.142	1.538	1.879	2.739	1.809	0.968	0.806	122.3	114.2	153.8	187.9	273.9	18.7	100	180.9	96.8	80.6	13.83	27.73	10.55	15.82
High	Master Protein	A0A8I3N4P1	Multimerin 2 OS=Canis lupus familiaris OX=9615 GN=MMRN2 PE=4 SV=1	0.003	Dog	2.936	1	1	17	1	908	97.9	6.02	33.74	1	metabolic process					ENSCAFG00000016086; ENSCAFG00845006994	MMRN2	A0A8I3N4P1			0	0	1.065	0.886	1.376	1.196	1.362	1.658	1.076	0.65	106.5	88.6	137.6	119.6	136.2	10.7	100	165.8	107.6	65	9.01	15.39	22.22	14.78
High	Master Protein	A0A8I3MQS7	Myelin protein zero like 1 OS=Canis lupus familiaris OX=9615 GN=MPZL1 PE=4 SV=1	0	Dog	7.579	11	3	55	3	269	29.3	8.91	106.25	3	development	cytoskeleton				ENSCAFG00000031390; ENSCAFG00845003331	MPZL1	A0A8I3MQS7			0	0	1.446	0.923	1.353	1.002	0.919	1.239	0.982	0.768	144.6	92.3	135.3	100.2	91.9	3.1	100	123.9	98.2	76.8	17.67	4.25	15.09	15.08
High	Master Protein	A0A8P0NIV3	Myeloperoxidase OS=Canis lupus familiaris OX=9615 GN=MPO PE=4 SV=1	0	Dog	10.733	6	4	8	4	741	83.4	8.82	13.54	4						ENSCAFG00000017474	MPO	A0A8P0NIV3			0	0	0.001	0.001	0.001	0.001	0.671	0.929	1.801	0.001					67.1	3.9	100	92.9	180.1
High	Master Protein	A0A8I3RR78	NBL1, DAN family BMP antagonist OS=Canis lupus familiaris OX=9615 GN=NBL1 PE=3 SV=1	0	Dog	6.07	10	2	40	2	176	18.8	5.15	95.62	2		cell surface				ENSCAFG00000015137; ENSCAFG00845003226	NBL1	A0A8I3RR78			0	0	1.046	0.69	0.906	0.818	0.468	0.893	0.994	0.718	104.6	69	90.6	81.8	46.8	3.2	100	89.3	99.4	71.8	26.5	5.16	5.29	4.04
High	Master Protein	A0A8I3N026	Nectin cell adhesion molecule 2 OS=Canis lupus familiaris OX=9615 GN=NECTIN2 PE=4 SV=1	0.002	Dog	2.648	2	1	1	1	541	57.9	4.92	2.26	1	cell communication;metabolic process	cytoskeleton;nucleus	structural molecule activity		611060	ENSCAFG00000004626; ENSCAFG00845006836	NECTIN2	A0A8I3N026			0	0	0.001	0.001	0.001	0.001	1.211	1.516	1.197	0.001					121.1	27.9	100	151.6	119.7
High	Master Protein	A0A8P0TR47	NPC intracellular cholesterol transporter 2 OS=Canis lupus familiaris OX=9615 GN=LOC119876012 PE=3 SV=1	0	Dog	4.36	12	1	2	1	189	20.2	6.98	0	1						ENSCAFG00000056112	LOC119876012	A0A8P0TR47			0	0	0.001	0.001	0.001	0.001	0.494	0.638	0.68	0.001					49.4	29.9	100	63.8	68
High	Master Protein	A0A8I3N375	Nuclear transport factor 2 OS=Canis lupus familiaris OX=9615 GN=NUTF2 PE=4 SV=1	0.003	Dog	3.291	6	1	13	1	127	14.5	5.38	29.01	1	conjugation	membrane;nucleus			479681	ENSCAFG00000035134; ENSCAFG00845006486	NUTF2	A0A8I3N375			0	0	1.879	0.954	0.603	0.676	0.001	0.001	0.001	0.659	187.9	95.4	60.3	67.6			100			65.9	12.4	4.92	11.46	14.43
High	Master Protein	A0A8I3RP80	Nucleobindin-1 OS=Canis lupus familiaris OX=9615 GN=NUCB1 PE=3 SV=1	0	Dog	3.364	3	1	9	1	457	53.1	5.11	19.18	1		cell surface;extracellular	structural molecule activity		484391	ENSCAFG00000003874; ENSCAFG00845000560	NUCB1	A0A8I3RP80			0	0	1.698	1.352	1.071	1.678	0.001	0.001	0.001	1.535	169.8	135.2	107.1	167.8			100			153.5
High	Master Protein	Q50KA9	Nucleoside diphosphate kinase A OS=Canis lupus familiaris OX=9615 GN=NME1 PE=2 SV=1	0.002	Dog	2.613	5	1	6	1	152	17.2	6.01	5.31	1	cellular homeostasis;conjugation;defense response;metabolic process	membrane;nucleus	signal transducer activity;structural molecule activity	Pf00334	480558	ENSCAFG00000023628; ENSCAFG00030013879; ENSCAFG00040025991; ENSCAFG00805007894; ENSCAFG00845015140	NME1	cfa:480558; Q50KA9		Interconversion of nucleotide di- and triphosphates; Azathioprine ADME; Ribavirin ADME	3	0	0.886	0.527	0.491	1.011	0.97	1.131	1.124	0.611	88.6	52.7	49.1	101.1	97	3.5	100	113.1	112.4	61.1
High	Master Protein	Q9GMY6	Pepsin A OS=Canis lupus familiaris OX=9615 GN=PGA PE=2 SV=1	0	Dog	18.384	12	4	144	1	386	41.5	4.48	277.29	4	cell organization and biogenesis;metabolic process	cell surface	structural molecule activity	Pf00026, Pf07966	403711	ENSCAFG00845013325	PGA	cfa:403711; Q9GMY6			0	0	0.001	0.001	0.001	0.001	0.661	0.521	0.535	0.001					66.1	9.4	100	52.1	53.5
High	Master Protein	A0A8P0NHK7	Pepsin A OS=Canis lupus familiaris OX=9615 GN=PGA PE=3 SV=1	0	Dog	16.684	12	4	165	1	386	41.6	4.53	275.72	4						ENSCAFG00000016308	PGA	A0A8P0NHK7			0	3	1.537	1.208	0.649	1.598	1.422	1.566	1.104	0.893	153.7	120.8	64.9	159.8	142.2	1.2	100	156.6	110.4	89.3	9.4	6.43	1.59	3.03
High	Master Protein	A0A8P0SQ07	Pepsinogen B2 OS=Canis lupus familiaris OX=9615 GN=PGB2 PE=3 SV=1	0	Dog	6.65	5	2	73	2	390	43.4	4.6	128.93	2						ENSCAFG00000024344	PGB2	A0A8P0SQ07			0	0	0.562	0.92	0.237	0.895	0.981	1.009	0.699	0.559	56.2	92	23.7	89.5	98.1	2.3	100	100.9	69.9	55.9	2.18	6.11	8.27	5.99
High	Master Protein	A0A8P0SWJ4	Peptidase S1 domain-containing protein OS=Canis lupus familiaris OX=9615 GN=CTSG PE=4 SV=1	0	Dog	4.33	4	1	2	1	351	38.7	11.05	3.63	1						ENSCAFG00000057257	CTSG	A0A8P0SWJ4			0	0	0.001	0.001	0.001	0.001	0.267	0.823	0.866	0.001					26.7	15	100	82.3	86.6
High	Master Protein	A0A8I3MBG3	Peptidase S1 domain-containing protein OS=Canis lupus familiaris OX=9615 GN=LOC478220 PE=4 SV=1	0	Dog	35.835	12	6	103	6	586	62	8.76	233.14	6	cell organization and biogenesis		structural molecule activity			ENSCAFG00845000444	LOC478220	A0A8I3MBG3			0	0	0.945	0.97	3.128	1.042	1.37	0.714	0.924	0.589	94.5	97	312.8	104.2	137	6.3	100	71.4	92.4	58.9	2.62	11.02	29.82	9.96
High	Master Protein	A0A8I3PG51	Phosphoinositide-3-kinase interacting protein 1 OS=Canis lupus familiaris OX=9615 GN=PIK3IP1 PE=4 SV=1	0	Dog	3.657	4	1	5	1	257	27.9	5.34	13.8	1		cytoskeleton			486364	ENSCAFG00000013077; ENSCAFG00845022796	PIK3IP1	A0A8I3PG51			0	0	3.198	1.789	3.002	2.061	1.059	1.146	0.857	1.131	319.8	178.9	300.2	206.1	105.9	10.6	100	114.6	85.7	113.1
Medium	Master Protein	A0A8I3PZC4	Phospholipase B-like OS=Canis lupus familiaris OX=9615 GN=PLBD2 PE=3 SV=1	0.01	Dog	2.157	1	1	1	1	589	65.8	7.08	2.48	1	cellular homeostasis		structural molecule activity			ENSCAFG00000009076; ENSCAFG00845023926	PLBD2	A0A8I3PZC4			0	0	0.001	0.001	0.001	0.001	0.631	0.918	0.769	0.001					63.1	11.7	100	91.8	76.9
High	Master Protein	A0A8P0PFC0	phosphopyruvate hydratase OS=Canis lupus familiaris OX=9615 GN=ENO1 PE=3 SV=1	0	Dog	9.178	4	2	11	2	440	47.9	7.42	23.28	2						ENSCAFG00000019697	ENO1	A0A8P0PFC0			0	0	0.001	0.001	0.001	0.001	0.205	0.708	1.239	0.001					20.5	5.1	100	70.8	123.9
High	Master Protein	A0A8I3MF27	Plasminogen OS=Canis lupus familiaris OX=9615 GN=PLG PE=3 SV=1	0	Dog	18.978	6	6	51	6	812	91.1	7.08	86.14	6	cell organization and biogenesis;coagulation;metabolic process	cell surface	structural molecule activity		403602	ENSCAFG00000000758; ENSCAFG00845002222	PLG	A0A8I3MF27	Blood clotting cascade		1	0	0.663	1.047	1.305	1.517	0.753	1.468	1.149	1.42	66.3	104.7	130.5	151.7	75.3	3.5	100	146.8	114.9	142	32.16	25.73	31.99	39.57
High	Master Protein	A0A8P0SGI2	Platelet and endothelial cell adhesion molecule 1 OS=Canis lupus familiaris OX=9615 GN=PECAM1 PE=4 SV=1	0	Dog	10.711	3	3	18	3	803	89.9	6.33	35.68	3						ENSCAFG00000011740	PECAM1	A0A8P0SGI2			0	0	1.795	0.88	1.217	0.947	1.027	1.507	0.97	0.736	179.5	88	121.7	94.7	102.7	4.6	100	150.7	97	73.6	17.66	12.27	9.25	12.91
High	Master Protein	Q28256	Platelet glycoprotein Ib alpha chain OS=Canis lupus familiaris OX=9615 GN=GP1BA PE=2 SV=2	0	Dog	4.565	3	2	17	2	677	74.1	5.91	31.15	2	cell communication;cell organization and biogenesis;cellular homeostasis;coagulation;conjugation;metabolic process	cytoplasm;cytoskeleton		Pf13855	403638	ENSCAFG00000057065; ENSCAFG00030022751; ENSCAFG00805002619	GP1BA	cfa:403638; Q28256			0	0	0.67	0.529	0.436	0.495	0.363	0.46	0.522	0.429	67	52.9	43.6	49.5	36.3	2.4	100	46	52.2	42.9	1.82	14.36	14.12	19.56
High	Master Protein	A0A8I3NHD8	Plexin domain containing 1 OS=Canis lupus familiaris OX=9615 GN=PLXDC1 PE=4 SV=1	0.002	Dog	2.665	1	1	4	1	751	80	9.14	3.45	1	defense response	cytoskeleton				ENSCAFG00845013825	PLXDC1	A0A8I3NHD8			0	0	0.001	0.001	0.001	0.001	0.512	1.279	0.891	0.001					51.2	2.5	100	127.9	89.1
High	Master Protein	A0A8I3MFY4	Polymeric immunoglobulin receptor OS=Canis lupus familiaris OX=9615 GN=PIGR PE=4 SV=1	0	Dog	27.097	11	6	32	6	762	83.1	5.52	62.48	6		cytoskeleton			474357	ENSCAFG00000011496; ENSCAFG00845001456	PIGR	A0A8I3MFY4			0	0	1.425	1.191	0.771	1.94	1.328	1.743	1.395	1.177	142.5	119.1	77.1	194	132.8	11.7	100	174.3	139.5	117.7	2.99	23.22	7.28	16.87
Medium	Master Protein	A0A8P0P4E5	Potassium voltage-gated channel subfamily Q member 5 OS=Canis lupus familiaris OX=9615 GN=KCNQ5 PE=4 SV=1	0.01	Dog	2.192	1	1	10	1	958	105	9.63	16.16	1	conjugation		catalytic activity			ENSCAFG00000002645	KCNQ5	A0A8P0P4E5			0	0	0.394	0.44	0.073	0.102	0.066	0.145	0.094	0.414	39.4	44	7.3	10.2	6.6	1	100	14.5	9.4	41.4	1.56	0.68	9.01	11.43
High	Master Protein	Q9BEA0	Pro-epidermal growth factor OS=Canis lupus familiaris OX=9615 GN=EGF PE=2 SV=1	0	Dog	22.745	5	5	46	5	1216	134.3	5.94	104.99	5	development;metabolic process	cytoskeleton	antioxidant activity;structural molecule activity	Pf00008, Pf00058, Pf07645, Pf12662, Pf16472	403657		EGF	cfa:403657; Q9BEA0	EGFR1 signaling pathway; ID signaling pathway; Delta-Notch signaling pathway		3	0	0.906	0.518	0.715	0.557	0.427	0.77	0.626	0.736	90.6	51.8	71.5	55.7	42.7	3.7	100	77	62.6	73.6	2.87	3.67	13.28	3.09
High	Master Protein	A0A8I3MFU6	Procollagen C-endopeptidase enhancer OS=Canis lupus familiaris OX=9615 GN=PCOLCE PE=4 SV=1	0	Dog	10.504	6	2	16	2	483	51.5	7.42	25.41	2		cell surface	DNA binding;structural molecule activity			ENSCAFG00000014322; ENSCAFG00845001417	PCOLCE	A0A8I3MFU6			0	0	0.001	0.001	0.001	0.001	1.158	2.825	1.892	0.001					115.8	21.2	100	282.5	189.2
High	Master Protein	A0A8I3S6A4	Proenkephalin-A OS=Canis lupus familiaris OX=9615 GN=PENK PE=3 SV=1	0.003	Dog	2.985	2	1	1	1	513	55.8	9.99	1.77	1	development	cell surface;nucleus	antioxidant activity			ENSCAFG00845027417	PENK	A0A8I3S6A4			0	0	1.455	1.398	1.843	2.098	0.001	0.001	0.001	1.463	145.5	139.8	184.3	209.8			100			146.3
High	Master Protein	A0A8I3MSY8	Profilin OS=Canis lupus familiaris OX=9615 GN=PFN1 PE=3 SV=1	0	Dog	7.33	17	2	9	2	140	15	8.28	27.34	2	cell growth;metabolic process		motor activity			ENSCAFG00000015827; ENSCAFG00845003501	PFN1	A0A8I3MSY8	G13 signaling pathway		1	0	0.001	0.001	0.001	0.001	0.393	2.746	4.666	0.001					39.3	23.7	100	274.6	466.6
High	Master Protein	A0A8I3MQM8	Prosaposin OS=Canis lupus familiaris OX=9615 GN=PSAP PE=4 SV=1	0	Dog	52.368	21	9	118	9	522	57.8	5.06	244.88	9	cellular homeostasis;development;metabolic process	cell surface;mitochondrion				ENSCAFG00845004604	PSAP	A0A8I3MQM8			0	0	0.858	0.664	0.747	0.394	1.391	1.792	1.434	0.56	85.8	66.4	74.7	39.4	139.1	11.9	100	179.2	143.4	56	14.58	5.95	19.42	3.13
High	Master Protein	A8QWU1	Protease inhibitor OS=Canis lupus familiaris OX=9615 GN=SLPI PE=2 SV=1	0	Dog	4.47	11	2	2	2	130	14.2	7.8	1.93	2	coagulation;metabolic process	cell surface;extracellular	DNA binding;RNA binding;structural molecule activity	Pf00095	100127207	ENSCAFG00000028626; ENSCAFG00845014398	SLPI	A8QWU1; cfa:100127207		Neutrophil degranulation	1	0	0.001	0.001	0.001	0.001	0.646	1.338	1.517	0.001					64.6	8.6	100	133.8	151.7
High	Master Protein	A0A8P0N689	Protein AMBP OS=Canis lupus familiaris OX=9615 GN=AMBP PE=3 SV=1	0	Dog	27.007	11	7	129	7	523	54.9	8.29	238.02	7		nucleus				ENSCAFG00000003303	AMBP	A0A8P0N689			0	0	1.567	1.2	0.866	1.156	0.723	1.302	1.289	0.785	156.7	120	86.6	115.6	72.3	4.6	100	130.2	128.9	78.5	16.36	16.84	13.13	14.69
High	Master Protein	A0A8I3P760	Protein C receptor OS=Canis lupus familiaris OX=9615 GN=PROCR PE=4 SV=1	0.003	Dog	2.944	3	1	2	1	261	30	6.34	2.21	1			structural molecule activity			ENSCAFG00845018768	PROCR	A0A8I3P760			0	0	0.717	0.609	0.84	1.012	0.854	0.921	0.921	0.554	71.7	60.9	84	101.2	85.4	12.6	100	92.1	92.1	55.4
High	Master Protein	A0A8I3N1I2	Protein S100 OS=Canis lupus familiaris OX=9615 GN=S100A12 PE=3 SV=1	0	Dog	5.024	18	2	24	2	110	12.3	6.38	41.34	2			structural molecule activity			ENSCAFG00000023324; ENSCAFG00845002254	S100A12	A0A8I3N1I2			0	0	0.001	0.001	0.001	0.001	0.306	1.257	5.262	0.001					30.6	6.8	100	125.7	526.2
High	Master Protein	A0A8I3NBW0	Protein YIPF3 OS=Canis lupus familiaris OX=9615 GN=YIPF3 PE=3 SV=1	0	Dog	3.731	3	1	35	1	347	37.8	5.94	69.51	1	metabolic process	cytoplasm;cytoskeleton;extracellular			481817	ENSCAFG00000001868; ENSCAFG00845009430	YIPF3	A0A8I3NBW0			0	0	1.243	0.698	1.185	0.955	1.337	1.411	1.125	0.66	124.3	69.8	118.5	95.5	133.7	3	100	141.1	112.5	66	23.05	13.27	24.52	16.96
High	Master Protein	A0A8I3PUT1	Prothrombin OS=Canis lupus familiaris OX=9615 GN=F2 PE=3 SV=1	0	Dog	9.781	6	3	19	3	621	70.3	6	30.53	3	cell organization and biogenesis;coagulation	cell surface	structural molecule activity		100856539	ENSCAFG00000009122; ENSCAFG00845026955	F2	A0A8I3PUT1			0	0	2.626	1.042	1.748	1.377	1.27	2.818	1.805	0.859	262.6	104.2	174.8	137.7	127	10.4	100	281.8	180.5	85.9	15.11	13.63	12.24	5.27
High	Master Protein	A0A8I3P9T9	Protocadherin 1 OS=Canis lupus familiaris OX=9615 GN=PCDH1 PE=4 SV=1	0.002	Dog	2.749	1	1	2	1	1232	132.9	5.06	1.97	1	cell communication	cytoplasm;cytoskeleton	structural molecule activity		100856703	ENSCAFG00000006229; ENSCAFG00845017072	PCDH1	A0A8I3P9T9			0	0	0.001	0.001	0.001	0.001	0.857	1.397	0.995	0.001					85.7	2.7	100	139.7	99.5
High	Master Protein	A0A8I3MH88	receptor protein-tyrosine kinase OS=Canis lupus familiaris OX=9615 GN=AXL PE=3 SV=1	0.003	Dog	3.278	1	1	3	1	888	97.3	5.49	8.7	1	cell organization and biogenesis;cellular homeostasis	cytoskeleton	signal transducer activity;structural molecule activity			ENSCAFG00000005041; ENSCAFG00845002569	AXL	A0A8I3MH88			0	0	0.001	0.001	0.001	0.001	0.5	0.971	1.062	0.001					50	6	100	97.1	106.2
High	Master Protein	A0A8I3PTV1	Renin receptor OS=Canis lupus familiaris OX=9615 GN=ATP6AP2 PE=4 SV=1	0	Dog	3.702	2	1	9	1	351	39.1	5.54	23.39	1		cytoplasm;cytoskeleton;extracellular;mitochondrion	structural molecule activity			ENSCAFG00000014116; ENSCAFG00845026626	ATP6AP2	A0A8I3PTV1			0	0	0.781	0.423	0.367	0.626	0.541	0.64	0.405	0.492	78.1	42.3	36.7	62.6	54.1	2.1	100	64	40.5	49.2	8.16	1.74	10	8.07
High	Master Protein	A0A8I3PV33	Resistin OS=Canis lupus familiaris OX=9615 GN=RETN PE=3 SV=1	0	Dog	7.046	10	1	7	1	124	12.9	8.03	16.64	1	development	cell surface	antioxidant activity			ENSCAFG00000018307; ENSCAFG00845027860	RETN	A0A8I3PV33			0	0	3.797	1.59	1.829	1.469	1.769	1.342	1.541	0.761	379.7	159	182.9	146.9	176.9	16.1	100	134.2	154.1	76.1	12.84	14.56	14.43	13.99
High	Master Protein	A0A8I3P6H9	Rho GDP dissociation inhibitor beta OS=Canis lupus familiaris OX=9615 GN=ARHGDIB PE=3 SV=1	0.004	Dog	2.411	4	1	3	1	200	22.8	5.39	3.5	1		nucleus	DNA binding		486666	ENSCAFG00000012883; ENSCAFG00845021007	ARHGDIB	A0A8I3P6H9	FAS pathway and stress induction of HSP regulation; G13 signaling pathway		2	0
High	Master Protein	A0A8P0N826	RNAse_Pc domain-containing protein OS=Canis lupus familiaris OX=9615 PE=3 SV=1	0	Dog	13.401	45	3	39	1	83	9.5	9.07	101.68	3											0	2	0.606	0.641	1.378	0.249	0.417	0.57	0.468	0.345	60.6	64.1	137.8	24.9	41.7	12.9	100	57	46.8	34.5
High	Master Protein	A0A8I3S3K3	RNAse_Pc domain-containing protein OS=Canis lupus familiaris OX=9615 PE=3 SV=1	0	Dog	8.696	48	3	8	1	83	9.5	8.88	15.98	3		cell surface	RNA binding;structural molecule activity								0	0
High	Master Protein	A0A8P0PL10	S100 calcium binding protein A8 OS=Canis lupus familiaris OX=9615 GN=S100A8 PE=4 SV=1	0	Dog	5.267	6	2	4	2	299	31.4	9.69	4.23	2						ENSCAFG00000017557	S100A8	A0A8P0PL10			0	0	0.001	0.001	0.001	0.001	0.425	0.592	1.198	0.001					42.5	4.6	100	59.2	119.8
High	Master Protein	A0A8I3PUW7	S_100 domain-containing protein OS=Canis lupus familiaris OX=9615 PE=4 SV=1	0	Dog	3.476	4	1	4	1	256	27.8	11.4	4.53	1	metabolic process		structural molecule activity								0	0	0.001	0.001	0.001	0.001	0.549	0.756	1.258	0.001					54.9	65.2	100	75.6	125.8
High	Master Protein	A0A8I3P1W2	Secreted phosphoprotein 1 OS=Canis lupus familiaris OX=9615 GN=SPP1 PE=3 SV=1	0	Dog	6.952	9	2	5	2	299	33.4	4.64	4.09	2	cell communication;metabolic process	cell surface				ENSCAFG00845016131	SPP1	A0A8I3P1W2			0	0	0.001	0.001	0.001	0.001	2.012	2.131	2.194	0.001					201.2	9.6	100	213.1	219.4
High	Master Protein	A0A8I3PSD1	Secreted phosphoprotein 24 OS=Canis lupus familiaris OX=9615 GN=SPP2 PE=3 SV=1	0	Dog	3.979	5	1	8	1	199	22.7	7.18	16.77	1	metabolic process	cell surface				ENSCAFG00845025963	SPP2	A0A8I3PSD1			0	0	0.001	0.001	0.001	0.001	0.255	1.27	1.045	0.001					25.5	1	100	127	104.5
High	Master Protein	A0A8I3SA76	Selectin P ligand OS=Canis lupus familiaris OX=9615 GN=SELPLG PE=4 SV=1	0.002	Dog	2.683	2	1	5	1	467	48.5	4.37	4.66	1		cytoskeleton				ENSCAFG00845026589	SELPLG	A0A8I3SA76			0	0	1.237	1.294	1.267	2.442	0.955	1.007	0.992	1.046	123.7	129.4	126.7	244.2	95.5	48.2	100	100.7	99.2	104.6	51.95	43.29	52.82	50.27
High	Master Protein	A0A8I3S6Z5	Serine peptidase inhibitor, Kunitz type 1 OS=Canis lupus familiaris OX=9615 GN=SPINT1 PE=4 SV=1	0	Dog	3.834	2	1	3	1	545	60.7	6.57	7.84	1		cytoskeleton	DNA binding			ENSCAFG00000009365; ENSCAFG00845029015	SPINT1	A0A8I3S6Z5			0	0	0.001	0.001	0.001	0.001	1.47	1.018	0.979	0.001					147	3.2	100	101.8	97.9
High	Master Protein	A0A8I3NLL5	Serine protease 8 OS=Canis lupus familiaris OX=9615 GN=PRSS8 PE=4 SV=1	0	Dog	6.004	4	1	2	1	331	35.4	6.29	5.13	1	cell organization and biogenesis		structural molecule activity		102157328	ENSCAFG00000031655; ENSCAFG00845012186	PRSS8	A0A8I3NLL5			0	0	0.001	0.001	0.001	0.001	0.727	1.106	0.713	0.001					72.7	5.3	100	110.6	71.3
High	Master Protein	A0A8I3MUM2	Serpin family A member 6 OS=Canis lupus familiaris OX=9615 GN=SERPINA6 PE=3 SV=1	0	Dog	6.681	4	2	9	2	404	45.4	5.9	19.5	2		cell surface	DNA binding			ENSCAFG00845002941	SERPINA6	A0A8I3MUM2			0	0	0.001	0.001	0.001	0.001	0.813	0.892	0.634	0.001					81.3	10.5	100	89.2	63.4
High	Master Protein	A0A8P0NZC4	Serpin family G member 1 OS=Canis lupus familiaris OX=9615 GN=SERPING1 PE=3 SV=1	0	Dog	17.731	9	4	20	4	628	67.2	8.82	36.41	4						ENSCAFG00000007838	SERPING1	A0A8P0NZC4			0	0	0.911	0.651	0.682	0.635	0.001	0.001	0.001	0.592	91.1	65.1	68.2	63.5			100			59.2	9.08	11.44	33.75	11.09
High	Master Protein	A0A8I3P5G9	Serpin family I member 1 OS=Canis lupus familiaris OX=9615 GN=SERPINI1 PE=3 SV=1	0.003	Dog	2.944	2	1	4	1	496	56.4	5.11	2.28	1		cell surface;cytoskeleton	DNA binding			ENSCAFG00000014582; ENSCAFG00845019443	SERPINI1	A0A8I3P5G9			0	0	0.001	0.001	0.001	0.001	0.707	1.163	0.798	0.001					70.7	28.3	100	116.3	79.8
High	Master Protein	A0A8I3NJI4	SH3 domain-binding glutamic acid-rich-like protein OS=Canis lupus familiaris OX=9615 GN=SH3BGRL3 PE=3 SV=1	0	Dog	10.379	27	3	91	3	93	10.4	4.93	173.85	3					612171	ENSCAFG00000012567; ENSCAFG00845012705	SH3BGRL3	A0A8I3NJI4			0	0	3.771	1.562	1.583	1.623	1.255	1.442	1.711	0.648	377.1	156.2	158.3	162.3	125.5	2.4	100	144.2	171.1	64.8	18.72	16.14	16.05	15.39
High	Master Protein	A0A8P0SC45	Siderophilin OS=Canis lupus familiaris OX=9615 GN=LOC477072 PE=3 SV=1	0	Dog	50.853	16	13	102	12	757	83.7	8.25	224.54	13						ENSCAFG00000006540	LOC477072	A0A8P0SC45			0	0	0.497	1.618	1.081	1.748	2.135	0.8	1.073	2.1	49.7	161.8	108.1	174.8	213.5	19.9	100	80	107.3	210	7.8	10.19	16.66	17.08
High	Master Protein	A0A8I3NPT0	Signal peptide, CUB domain and EGF like domain containing 2 OS=Canis lupus familiaris OX=9615 GN=SCUBE2 PE=4 SV=1	0.004	Dog	2.383	1	1	1	1	1029	113.2	6.61	2.13	1		cell surface	structural molecule activity		485382	ENSCAFG00000053121; ENSCAFG00845013026	SCUBE2	A0A8I3NPT0			0	0	0.001	0.001	0.001	0.001	1.49	2.395	1.952	0.001					149	18.7	100	239.5	195.2
High	Master Protein	A0A8I3RQL9	Sulfhydryl oxidase OS=Canis lupus familiaris OX=9615 GN=QSOX1 PE=3 SV=1	0	Dog	3.706	2	1	1	1	740	81.8	8.75	2.06	1		cytoskeleton	structural molecule activity			ENSCAFG00000012717; ENSCAFG00845002288	QSOX1	A0A8I3RQL9			0	0
High	Master Protein	A0A8P0T6M0	Superoxide dismutase [Cu-Zn] OS=Canis lupus familiaris OX=9615 GN=SOD1 PE=3 SV=1	0	Dog	14.003	16	4	29	4	326	34.4	10.59	56.41	4						ENSCAFG00000008859	SOD1	A0A8P0T6M0			0	0	1.238	0.944	0.557	0.66	0.8	0.952	1.776	0.548	123.8	94.4	55.7	66	80	6	100	95.2	177.6	54.8	20.24	11.65	25.71	24.18
High	Master Protein	A0A8I3NQP0	Thy-1 membrane glycoprotein OS=Canis lupus familiaris OX=9615 GN=THY1 PE=4 SV=1	0.003	Dog	3.333	9	1	1	1	161	18	8.94	3.07	1	cell communication;metabolic process	cytoplasm;cytoskeleton	antioxidant activity		489365	ENSCAFG00000029265; ENSCAFG00845014436	THY1	A0A8I3NQP0			0	0	0.001	0.001	0.001	0.001	1.12	1.018	1.052	0.001					112	14.1	100	101.8	105.2
High	Master Protein	A0A8I3SBS7	Thymosin beta OS=Canis lupus familiaris OX=9615 PE=3 SV=1	0.004	Dog	2.518	11	1	5	1	114	12	8.73	0	1	cell growth	endoplasmic reticulum	motor activity								0	0	0.001	0.001	0.001	0.001	0.812	1.941	2.872	0.001					81.2	13.2	100	194.1	287.2
High	Master Protein	A0A8I3N1B8	TLE family member 4, transcriptional corepressor OS=Canis lupus familiaris OX=9615 GN=TLE4 PE=3 SV=1	0.002	Dog	2.638	1	1	3	1	805	87.5	7.59	5.38	1	cell death;development;metabolic process	membrane				ENSCAFG00000001534; ENSCAFG00845007658	TLE4	A0A8I3N1B8			0	0	1.876	1.164	2.856	0.233	0.001	0.001	0.001	0.307	187.6	116.4	285.6	23.3			100			30.7	26.49	27.78	20.55	56.7
High	Master Protein	A0A8I3QY48	Trefoil factor 1 OS=Canis lupus familiaris OX=9615 GN=TFF1 PE=4 SV=1	0	Dog	12.299	30	3	67	3	84	9.2	5.64	175.97	3		cell surface				ENSCAFG00000010351; ENSCAFG00845030496	TFF1	A0A8I3QY48			0	0	1.854	1.698	3.142	1.966	2.561	1.341	1.138	1.172	185.4	169.8	314.2	196.6	256.1	6.5	100	134.1	113.8	117.2	16.26	8.18	20.21	12.56
High	Master Protein	Q863J2	Trefoil factor 2 OS=Canis lupus familiaris OX=9615 GN=TFF2 PE=2 SV=1	0	Dog	7.365	17	2	9	1	129	14.1	7.65	24.84	2	development;metabolic process	cell surface	antioxidant activity	Pf00088	403489		TFF2	cfa:403489; Q863J2			0	1	0.756	0.835	2.057	1.005	2.731	1.426	0.969	0.588	75.6	83.5	205.7	100.5	273.1	19.2	100	142.6	96.9	58.8	46.55	46.19	23.36	40.66
High	Master Protein	A0A8P0P6U8	Trefoil factor 2 OS=Canis lupus familiaris OX=9615 GN=TFF2 PE=4 SV=1	0	Dog	6.014	20	2	7	1	178	19.5	10.71	19.35	2						ENSCAFG00000010349	TFF2	A0A8P0P6U8			0	0	0.001	0.001	0.001	0.001	0.657	0.517	0.375	0.001					65.7	15.7	100	51.7	37.5
High	Master Protein	A0A8I3PRM7	Triosephosphate isomerase OS=Canis lupus familiaris OX=9615 GN=TPI1 PE=3 SV=1	0.004	Dog	2.417	5	1	2	1	286	30.6	6.9	2.21	1	cellular homeostasis		structural molecule activity			ENSCAFG00000014553; ENSCAFG00845027022	TPI1	A0A8I3PRM7			0	0	0.001	0.001	0.001	0.001	0.494	0.753	0.719	0.001					49.4	85.7	100	75.3	71.9
High	Master Protein	A0A8I3NCG4	Tripeptidyl-peptidase 1 OS=Canis lupus familiaris OX=9615 GN=TPP1 PE=4 SV=1	0	Dog	5.559	3	2	8	2	594	64.7	7.42	12.95	2	cell organization and biogenesis		structural molecule activity			ENSCAFG00000006502; ENSCAFG00845008889	TPP1	A0A8I3NCG4			0	0	0.001	0.001	0.001	0.001	0.759	1.853	0.884	0.001					75.9	4.4	100	185.3	88.4
High	Master Protein	A0A8I3SAI8	Tyrosine 3-monooxygenase/tryptophan 5-monooxygenase activation protein eta OS=Canis lupus familiaris OX=9615 GN=YWHAH PE=3 SV=1	0	Dog	6.44	4	2	9	2	402	43.9	8.41	17.75	2						ENSCAFG00000031015; ENSCAFG00845027045	YWHAH	A0A8I3SAI8	Calcium regulation in cardiac cells		1	0	0.526	0.416	0.122	0.303	0.158	0.526	0.399	0.288	52.6	41.6	12.2	30.3	15.8	4.4	100	52.6	39.9	28.8	1.6	0.51	8.67	5.41
High	Master Protein	A0A8I3NAX8	Uromodulin OS=Canis lupus familiaris OX=9615 GN=UMOD PE=4 SV=1	0	Dog	118.514	31	22	1550	22	645	70.7	5.2	3349.46	22		cell surface;cytoplasm;cytoskeleton	structural molecule activity			ENSCAFG00000018021; ENSCAFG00845008336	UMOD	A0A8I3NAX8			0	0	1.437	0.9	1.925	1.323	1.056	1.139	0.883	0.849	143.7	90	192.5	132.3	105.6	1.1	100	113.9	88.3	84.9	2.92	1.64	1.3	0.89
High	Master Protein	A0A8I3PSU9	V-set and immunoglobulin domain containing 4 OS=Canis lupus familiaris OX=9615 GN=VSIG4 PE=4 SV=1	0.003	Dog	3.313	3	1	3	1	399	44.4	6.83	5.75	1	metabolic process	cytoskeleton			491925	ENSCAFG00000016623; ENSCAFG00845027388	VSIG4	A0A8I3PSU9			0	0
High	Master Protein	A0A8I3MK79	Vasorin OS=Canis lupus familiaris OX=9615 GN=VASN PE=4 SV=1	0	Dog	4.983	3	2	3	2	672	71.4	7.75	6.8	2		cytoskeleton			100688709	ENSCAFG00000019224; ENSCAFG00845001337	VASN	A0A8I3MK79			0	0	1.373	0.911	0.319	0.86	0.214	0.916	0.7	0.834	137.3	91.1	31.9	86	21.4	0.8	100	91.6	70	83.4	10.39	13.76	76.97	16.88
High	Master Protein	P49256	Vesicular integral-membrane protein VIP36 OS=Canis lupus familiaris OX=9615 GN=LMAN2 PE=1 SV=1	0	Dog	9.872	12	3	6	3	356	40.2	6.95	10.19	3	cell growth;conjugation;metabolic process	cell surface;cytoplasm;cytoskeleton;extracellular;nucleus	structural molecule activity	Pf03388	403938	ENSCAFG00000016430; ENSCAFG00030003029; ENSCAFG00040015376; ENSCAFG00805000530; ENSCAFG00845010502	LMAN2	cfa:403938; P49256		COPII-mediated vesicle transport; Cargo concentration in the ER	2	0	0.001	0.001	0.001	0.001	0.344	0.786	0.566	0.001					34.4	3.5	100	78.6	56.6
High	Master Protein	A0A8P0TJY2	Vitamin D-binding protein OS=Canis lupus familiaris OX=9615 GN=GC PE=4 SV=1	0	Dog	25.116	10	8	58	8	491	54.8	5.34	90.71	8						ENSCAFG00000002949	GC	A0A8P0TJY2			0	0	0.787	1.158	1.009	1.339	1.755	0.71	1.059	1.31	78.7	115.8	100.9	133.9	175.5	9.6	100	71	105.9	131	15.84	13.32	29.91	22.52
High	Master Protein	A0A8I3N567	Vitronectin OS=Canis lupus familiaris OX=9615 GN=VTN PE=4 SV=1	0	Dog	17.912	8	4	34	4	612	68.6	6.29	48.55	4	conjugation;metabolic process	membrane	RNA binding;structural molecule activity			ENSCAFG00845007195	VTN	A0A8I3N567			0	0	1.886	1.025	1.628	0.99	0.548	1.761	1.34	0.742	188.6	102.5	162.8	99	54.8	9	100	176.1	134	74.2	24.89	16.06	23.76	20.69
High	Master Protein	Q28894	WAP four-disulfide core domain protein 2 OS=Canis lupus familiaris OX=9615 GN=WFDC2 PE=2 SV=1	0	Dog	7.584	19	2	12	2	124	12.9	5.05	26	2	coagulation	cell surface	DNA binding	Pf00095	403919		WFDC2	cfa:403919; Q28894			0	0	1.075	0.8	1.034	0.648	0.824	1.15	1.415	0.72	107.5	80	103.4	64.8	82.4	14.6	100	115	141.5	72	10.92	15.01	1.55	6.39
[truncated: 162 more columns]
