# Supplementary material for: Urinary Proteins of Female Domestic Dog (Canis familiaris) during Ovarian Cycle
Source: Vet Sci. 2023 Apr 14;10(4):292. doi: 10.3390/vetsci10040292 (PMC10140845; doi:10.3390/vetsci10040292)
Supplement: Supplementary file 1 [file vetsci-10-00292-s001.zip › Table S1b.xlsx]

## Sheet: Proteins
Supplementary Table 1b. Identified proteins using the more stringent tolerances than in the paper (precursor mass tolerance at 10 ppm, fragment mass tolerance at 0.05 Da). Note that the proteins described in the paper remain deetected with high confidence.
Protein FDR Confidence: Combined	Master	Accession	Description	Exp. q-value: Combined	Marked as	Sum PEP Score	Coverage [%]	# Peptides	# PSMs	# Unique Peptides	# AAs	MW [kDa]	calc. pI	Score Sequest HT: Sequest HT	# Peptides (by Search Engine): Sequest HT	Biological Process	Cellular Component	Molecular Function	Pfam IDs	Entrez Gene ID	Ensembl Gene ID	Gene Symbol	Gene ID	WikiPathways	Reactome Pathways	# Protein Pathway Groups	# Razor Peptides	Abundance Ratio: (1) / (P1)	Abundance Ratio: (4) / (P1)	Abundance Ratio: (5) / (P1)	Abundance Ratio: (6) / (P1)	Abundance Ratio: (7) / (P1)	Abundance Ratio: (P2) / (P1)	Abundance Ratio: (P3) / (P1)	Abundance Ratio: (P4) / (P1)	Abundances (Grouped): 1	Abundances (Grouped): 4	Abundances (Grouped): 5	Abundances (Grouped): 6	Abundances (Grouped): 7	Abundances (Grouped): nu	Abundances (Grouped): P1	Abundances (Grouped): P2	Abundances (Grouped): P3	Abundances (Grouped): P4	Abundances (Grouped) CV [%]: 1	Abundances (Grouped) CV [%]: 4	Abundances (Grouped) CV [%]: 5	Abundances (Grouped) CV [%]: 6
High	Master Protein	P49822	Albumin OS=Canis lupus familiaris OX=9615 GN=ALB PE=1 SV=3	0	Dog	211.135	74	49	2533	2	608	68.6	5.69	2471.37	49	coagulation;metabolic process	cell surface;nucleus	RNA binding;structural molecule activity	Pf00273	403550		ALB	O77705; P49822; Q9TSZ4			0	0	0.424	4.274	5.665	7.335	7.372	1.028	0.649	7.986	42.4	427.4	566.5	733.5	737.2	13.4	100	102.8	64.9	798.6	24.12	15.64	24.26	23.32
High	Master Protein	A0A8P0N604	Albumin OS=Canis lupus familiaris OX=9615 GN=AFP PE=4 SV=1	0	Dog	210.489	70	49	2467	2	637	71.9	6.32	2383.14	49						ENSCAFG00000003020	AFP	A0A8P0N604			0	48	0.92	1.729	2.062	2.148	2.301	0.82	1.142	2.581	92	172.9	206.2	214.8	230.1	20.6	100	82	114.2	258.1	2.08	3.08	6.92	6.99
High	Master Protein	Q9TT99	Copper transport protein ATOX1 OS=Canis lupus familiaris OX=9615 GN=ATOX1 PE=3 SV=1	0	Dog	12.116	59	4	58	4	68	7.4	5.83	34.07	4	conjugation	cytosol	structural molecule activity	Pf00403	403713	ENSCAFG00000017846; ENSCAFG00030003936; ENSCAFG00040007251; ENSCAFG00845005141	ATOX1	cfa:403713; Q9TT99		Ion influx/efflux at host-pathogen interface	1	0	2.187	1.032	1.675	1.229	1.355	1.7	1.453	0.71	218.7	103.2	167.5	122.9	135.5	69	100	170	145.3	71	1.59	1.19	7.18	7.47
High	Master Protein	A0A1K0GGH0	Globin A2 OS=Canis lupus familiaris OX=9615 GN=GLNA2 PE=2 SV=1	0	Dog	24.542	48	7	72	7	147	16.1	8.05	86.34	7	conjugation	cytosol	structural molecule activity	Pf00042	480784; 609402	ENSCAFG00000030286; ENSCAFG00845020234	GLNA2	A0A1K0GGH0; cfa:480784; cfa:609402			0	0	0.859	1.135	0.175	0.231	0.122	0.195	0.217	0.237	85.9	113.5	17.5	23.1	12.2	1.2	100	19.5	21.7	23.7	17.59	12.1	63.16	52.06
High	Master Protein	A0A8I3S3K3	RNAse_Pc domain-containing protein OS=Canis lupus familiaris OX=9615 PE=3 SV=1	0	Dog	8.193	48	3	6	1	83	9.5	8.88	6.46	3		cell surface	RNA binding;structural molecule activity								0	0
High	Master Protein	A0A8P0N826	RNAse_Pc domain-containing protein OS=Canis lupus familiaris OX=9615 PE=3 SV=1	0	Dog	11.814	45	3	40	1	83	9.5	9.07	60.82	3											0	2	0.62	0.649	1.429	0.251	0.426	0.594	0.481	0.344	62	64.9	142.9	25.1	42.6	24.8	100	59.4	48.1	34.4
High	Master Protein	A0A8I3QZI7	Ig-like domain-containing protein OS=Canis lupus familiaris OX=9615 PE=4 SV=1	0	Dog	9.287	44	3	11	3	126	13.4	8.46	16.36	3											0	0	1.291	1.284	0.638	1.538	2.299	0.952	1.196	1.205	129.1	128.4	63.8	153.8	229.9	41.2	100	95.2	119.6	120.5	16.56	5.23	4.15	15.04
High	Master Protein	Q30KV2	Beta-defensin 1 OS=Canis lupus familiaris OX=9615 GN=DEFB1 PE=2 SV=1	0	Dog	8.667	43	3	15	3	69	7.6	8.81	8.55	3	coagulation;development;metabolic process	cell surface;cytoskeleton;endoplasmic reticulum	antioxidant activity;structural molecule activity	Pf00711	611241	ENSCAFG00000025075; ENSCAFG00845021822	DEFB1	cfa:611241; Q30KV2		Beta defensins	2	0	0.872	0.519	1.46	1.223	0.326	0.781	0.653	0.708	87.2	51.9	146	122.3	32.6	6.8	100	78.1	65.3	70.8	30.49	12.15	28.21	11.35
High	Master Protein	Q767J3	Deoxyribonuclease-1 OS=Canis lupus familiaris OX=9615 GN=DNASE1 PE=1 SV=1	0	Dog	24.516	41	7	152	7	284	31.5	5.45	181.38	7	cell proliferation;cellular homeostasis;metabolic process	cell surface;membrane;nucleus	motor activity;RNA binding;structural molecule activity	Pf03372	403413	ENSCAFG00000019267; ENSCAFG00030003196; ENSCAFG00805016570; ENSCAFG00845002013	DNASE1	cfa:403413; Q767J3			0	0	1.487	1.006	1.089	1.578	0.921	0.999	1.319	1.374	148.7	100.6	108.9	157.8	92.1	2.5	100	99.9	131.9	137.4	14.59	7.68	4.02	4.52
High	Master Protein	A0A8P0TN59	GLOBIN domain-containing protein OS=Canis lupus familiaris OX=9615 GN=LOC100855558 PE=3 SV=1	0	Dog	17.697	35	6	72	6	205	21.4	7.83	83.73	6						ENSCAFG00000032615	LOC100855558	A0A8P0TN59			0	0	1.204	1.423	0.098	0.117	0.044	0.038	0.057	0.145	120.4	142.3	9.8	11.7	4.4	0.3	100	3.8	5.7	14.5	6.46	0.94	11.55	9.7
High	Master Protein	A0A8I3PIK8	Alpha-2-HS-glycoprotein OS=Canis lupus familiaris OX=9615 GN=AHSG PE=4 SV=1	0	Dog	39.396	32	10	223	10	365	39.2	5.31	135.46	10		cell surface	DNA binding		607538	ENSCAFG00000013568; ENSCAFG00845020692	AHSG	A0A8I3PIK8			0	0	0.912	1.529	0.937	1.075	1.157	2.592	1.573	1.138	91.2	152.9	93.7	107.5	115.7	3.3	100	259.2	157.3	113.8	5.6	4.79	5.41	3.77
High	Master Protein	A0A8P0NT31	Ig-like domain-containing protein OS=Canis lupus familiaris OX=9615 PE=4 SV=1	0	Dog	20.16	32	6	36	6	340	36.5	6.58	31.4	6											0	0	1.147	1.208	0.324	0.704	1.391	0.517	0.552	0.772	114.7	120.8	32.4	70.4	139.1	22.2	100	51.7	55.2	77.2	21.37	15.81	28.81	6.57
High	Master Protein	A0A8I3MSG4	Apolipoprotein A-I OS=Canis lupus familiaris OX=9615 GN=APOA1 PE=3 SV=1	0	Dog	33.385	30	8	70	8	266	30.2	5.39	47.17	8	cell organization and biogenesis;cellular homeostasis;conjugation	cell surface	structural molecule activity		479427	ENSCAFG00000013320; ENSCAFG00845004266	APOA1	A0A8I3MSG4	Statin pathway		1	0	0.928	0.659	0.563	1.064	0.425	0.47	1.247	0.853	92.8	65.9	56.3	106.4	42.5	4.4	100	47	124.7	85.3	8.48	2.9	3.57	16.57
High	Master Protein	P33686	Beta-lactoglobulin-2 OS=Canis lupus familiaris OX=9615 GN=LGB2 PE=1 SV=1	0	Dog	12.429	30	3	19	1	161	18.5	4.7	16.47	3		cell surface	structural molecule activity	Pf00061			LGB2	P33686			0	0	1.101	0.753	0.561	0.809	0.001	0.001	0.001	0.514	110.1	75.3	56.1	80.9			100			51.4
High	Master Protein	A0A8I3QY48	Trefoil factor 1 OS=Canis lupus familiaris OX=9615 GN=TFF1 PE=4 SV=1	0	Dog	9.238	30	3	61	3	84	9.2	5.64	55.79	3		cell surface				ENSCAFG00000010351; ENSCAFG00845030496	TFF1	A0A8I3QY48			0	0	1.89	1.72	3.228	1.976	2.797	1.401	1.208	1.209	189	172	322.8	197.6	279.7	8.9	100	140.1	120.8	120.9	14.51	7.04	17.69	10.57
High	Master Protein	A0A8I3NAX8	Uromodulin OS=Canis lupus familiaris OX=9615 GN=UMOD PE=4 SV=1	0	Dog	92.362	30	22	1321	22	645	70.7	5.2	1120.91	22		cell surface;cytoplasm;cytoskeleton	structural molecule activity			ENSCAFG00000018021; ENSCAFG00845008336	UMOD	A0A8I3NAX8			0	0	1.426	0.88	1.765	1.27	0.959	1.136	0.865	0.833	142.6	88	176.5	127	95.9	1.2	100	113.6	86.5	83.3	4.04	1.51	0.58	0.43
High	Master Protein	A0A8P0P2V1	Lipocln_cytosolic_FA-bd_dom domain-containing protein OS=Canis lupus familiaris OX=9615 GN=LOC491264 PE=3 SV=1	0	Dog	25.872	28	4	63	2	233	26.2	5.57	131.4	4						ENSCAFG00000019755	LOC491264	A0A8P0P2V1			0	2	0.594	0.531	0.47	0.951	3.727	0.571	0.673	0.501	59.4	53.1	47	95.1	372.7	51.2	100	57.1	67.3	50.1	48.52	60.17	53.95	79.05
High	Master Protein	P81709	Lysozyme C, spleen isozyme OS=Canis lupus familiaris OX=9615 PE=1 SV=1	0	Dog	10.923	28	4	29	4	130	14.6	8.81	5.46	4	cellular homeostasis;coagulation;metabolic process		structural molecule activity	Pf00062						Neutrophil degranulation; Antimicrobial peptides	2	0	0.906	0.619	0.815	0.806	0.697	1.651	4.541	0.514	90.6	61.9	81.5	80.6	69.7	4.1	100	165.1	454.1	51.4	12.35	4.06	10.48	6.15
High	Master Protein	A0A8I3NJI4	SH3 domain-binding glutamic acid-rich-like protein OS=Canis lupus familiaris OX=9615 GN=SH3BGRL3 PE=3 SV=1	0	Dog	8.977	27	3	65	3	93	10.4	4.93	7.34	3					612171	ENSCAFG00000012567; ENSCAFG00845012705	SH3BGRL3	A0A8I3NJI4			0	0	3.785	1.57	1.608	1.622	1.355	1.555	1.815	0.663	378.5	157	160.8	162.2	135.5	1.8	100	155.5	181.5	66.3	12.78	14.67	10.38	11.13
High	Master Protein	A0A8I3PV53	H1.12 linker histone, cluster member OS=Canis lupus familiaris OX=9615 GN=H1-12 PE=3 SV=1	0	Dog	19.111	26	6	49	1	213	21.4	11.08	42.77	6	cell growth	membrane;nucleus	RNA binding;structural molecule activity		488264	ENSCAFG00000024295; ENSCAFG00845025540	H1-12	A0A8I3PV53			0	0	0.001	0.001	0.001	0.001	0.261	3.566	7.635	0.001					26.1	10	100	356.6	763.5
High	Master Protein	A0A8I3PW81	H1.4 linker histone, cluster member OS=Canis lupus familiaris OX=9615 GN=H1-4 PE=3 SV=1	0	Dog	18.906	26	6	46	1	219	21.9	11.11	38.11	6	cell growth	membrane;nucleus	RNA binding;structural molecule activity		488269	ENSCAFG00000031512; ENSCAFG00845025875	H1-4	A0A8I3PW81			0	5	0.001	0.001	0.001	0.001	0.324	1.387	4.554	0.001					32.4	6.2	100	138.7	455.4
High	Master Protein	A0A8P0TNT7	Lipocln_cytosolic_FA-bd_dom domain-containing protein OS=Canis lupus familiaris OX=9615 GN=LOC100685620 PE=3 SV=1	0	Dog	12.568	26	4	17	4	217	24.4	7.93	3.54	4						ENSCAFG00000003331	LOC100685620	A0A8P0TNT7			0	0	0.932	2.075	2.359	3.059	1.356	0.948	2.408	3.745	93.2	207.5	235.9	305.9	135.6	10.3	100	94.8	240.8	374.5	12.71	19.1	17.32	16.46
High	Master Protein	P33685	Beta-lactoglobulin-1 OS=Canis lupus familiaris OX=9615 GN=LGB1 PE=1 SV=1	0	Dog	12.143	25	3	14	1	161	18.6	4.53	14.28	3		cell surface	structural molecule activity	Pf00061			LGB1	P33685			0	0	0.001	0.001	0.001	0.001	1.708	0.602	0.565	0.001					170.8	3.1	100	60.2	56.5
High	Master Protein	A0A8I3Q8L7	Junctional adhesion molecule A OS=Canis lupus familiaris OX=9615 GN=F11R PE=3 SV=1	0	Dog	30.678	25	8	168	8	397	43.4	9.22	170.56	8	cell communication	cytoplasm;cytoskeleton;nucleus				ENSCAFG00845030092	F11R	A0A8I3Q8L7			0	0	1.645	1.088	1.897	1.591	1.253	1.698	1.444	0.861	164.5	108.8	189.7	159.1	125.3	4.7	100	169.8	144.4	86.1	12.69	7.26	19.5	23.59
High	Master Protein	A0A8I3NMR3	Lactotransferrin OS=Canis lupus familiaris OX=9615 GN=LTF PE=3 SV=1	0	Dog	44.865	25	15	60	15	708	77.2	8.24	56.04	15		cell surface			484787	ENSCAFG00000013763; ENSCAFG00845011930	LTF	A0A8I3NMR3			0	0	0.001	0.001	0.001	0.001	0.466	1.537	2.402	0.001					46.6	11.9	100	153.7	240.2
High	Master Protein	A0A8I3MQM8	Prosaposin OS=Canis lupus familiaris OX=9615 GN=PSAP PE=4 SV=1	0	Dog	41.422	25	9	111	9	522	57.8	5.06	100.83	9	cellular homeostasis;development;metabolic process	cell surface;mitochondrion				ENSCAFG00845004604	PSAP	A0A8I3MQM8			0	0	1.145	0.735	1.169	0.566	1.422	2.229	1.54	0.629	114.5	73.5	116.9	56.6	142.2	8.6	100	222.9	154	62.9	17	8.36	11.61	64.02
High	Master Protein	P33703	Beta-2-glycoprotein 1 OS=Canis lupus familiaris OX=9615 GN=APOH PE=2 SV=1	0	Dog	18.227	24	5	19	5	345	38.4	8.13	18.28	5	cell organization and biogenesis;cellular homeostasis;coagulation;metabolic process	cell surface;nucleus	DNA binding;structural molecule activity	Pf00084, Pf09014	403945	ENSCAFG00000011281; ENSCAFG00040020697; ENSCAFG00845028150	APOH	cfa:403945; P33703		Platelet degranulation	1	0	0.767	0.618	0.63	0.612	0.878	1.929	1.563	0.592	76.7	61.8	63	61.2	87.8	29.9	100	192.9	156.3	59.2	53.18	48.19	56.94	56.11
High	Master Protein	P06872	Anionic trypsin OS=Canis lupus familiaris OX=9615 PE=2 SV=1	0	Dog	13.155	22	4	111	4	247	26.4	4.83	53.6	4	cell organization and biogenesis;cellular homeostasis;metabolic process	cell surface	structural molecule activity	Pf00089							0	0	0.507	0.555	0.328	0.221	0.136	0.198	0.137	0.542	50.7	55.5	32.8	22.1	13.6	0.3	100	19.8	13.7	54.2	3.95	4.3	23.03	8.83
High	Master Protein	A0A8I3NEW3	Histone H2A OS=Canis lupus familiaris OX=9615 PE=3 SV=1	0	Dog	5.795	22	2	10	1	97	10.4	11.68	7.74	2		membrane;nucleus	RNA binding;structural molecule activity								0	0	0.001	0.001	0.001	0.001	0.528	0.849	2.781	0.001					52.8	2.1	100	84.9	278.1
High	Master Protein	A0A8P0SC45	Siderophilin OS=Canis lupus familiaris OX=9615 GN=LOC477072 PE=3 SV=1	0	Dog	50.377	21	16	99	15	757	83.7	8.25	82.77	16						ENSCAFG00000006540	LOC477072	A0A8P0SC45			0	0	0.504	1.638	1.102	1.756	2.226	0.832	1.137	2.067	50.4	163.8	110.2	175.6	222.6	13.6	100	83.2	113.7	206.7	9.73	11.89	17.98	18.51
High	Master Protein	A0A8P0S8D9	Guanylate cyclase activator 2B OS=Canis lupus familiaris OX=9615 GN=GUCA2B PE=3 SV=1	0	Dog	8.4	20	2	29	2	115	12.7	6.87	22.32	2					100684829	ENSCAFG00000002574	GUCA2B	A0A8P0S8D9			0	0	1.524	2.409	5.599	3.384	3.966	1.64	1.306	2.271	152.4	240.9	559.9	338.4	396.6	38.3	100	164	130.6	227.1	18.3	13.61	16.23	17.23
High	Master Protein	A0A8P0P6U8	Trefoil factor 2 OS=Canis lupus familiaris OX=9615 GN=TFF2 PE=4 SV=1	0	Dog	5.677	20	2	6	1	178	19.5	10.71	2.83	2						ENSCAFG00000010349	TFF2	A0A8P0P6U8			0	0	0.001	0.001	0.001	0.001	0.667	0.542	0.385	0.001					66.7	26.2	100	54.2	38.5
High	Master Protein	A0A8I3NM17	Kallikrein 1 OS=Canis lupus familiaris OX=9615 GN=KLK1 PE=4 SV=1	0	Dog	21.469	19	6	59	6	425	46.3	7.14	108.98	6	cell organization and biogenesis		structural molecule activity			ENSCAFG00845015652	KLK1	A0A8I3NM17			0	0	1.737	0.859	1.033	0.955	0.97	1.429	1.067	1.008	173.7	85.9	103.3	95.5	97	45	100	142.9	106.7	100.8	35.42	15.88	35.61	18.46
High	Master Protein	Q28894	WAP four-disulfide core domain protein 2 OS=Canis lupus familiaris OX=9615 GN=WFDC2 PE=2 SV=1	0	Dog	5.712	19	2	11	2	124	12.9	5.05	9.89	2	coagulation	cell surface	DNA binding	Pf00095	403919		WFDC2	cfa:403919; Q28894			0	0	1.089	0.809	1.064	0.653	1.015	1.658	2.091	0.708	108.9	80.9	106.4	65.3	101.5	14	100	165.8	209.1	70.8	10.62	15.32	0.61	5.76
High	Master Protein	A0A8I3S044	Actin, cytoplasmic 1 OS=Canis lupus familiaris OX=9615 GN=ACTB PE=3 SV=1	0	Dog	27.065	18	7	69	7	450	49.5	6.33	26.42	7						ENSCAFG00845013473	ACTB	A0A8I3S044			0	0	0.503	0.184	0.139	0.267	0.509	1.266	1.665	0.144	50.3	18.4	13.9	26.7	50.9	5	100	126.6	166.5	14.4	22.58	50.88	63.78	44.38
High	Master Protein	A0A8I3PWU3	Matrix remodeling-associated protein 8 OS=Canis lupus familiaris OX=9615 GN=MXRA8 PE=4 SV=1	0	Dog	23.531	17	8	73	8	453	50.8	6.96	93.59	8	cell communication	cytoplasm;cytoskeleton				ENSCAFG00000019269; ENSCAFG00845024705	MXRA8	A0A8I3PWU3			0	0	0.981	0.742	0.621	0.807	0.517	1.216	0.809	0.499	98.1	74.2	62.1	80.7	51.7	4.6	100	121.6	80.9	49.9	6.23	4.53	9.76	8.56
High	Master Protein	A0A8I3MSY8	Profilin OS=Canis lupus familiaris OX=9615 GN=PFN1 PE=3 SV=1	0	Dog	5.738	17	2	9	2	140	15	8.28	9.81	2	cell growth;metabolic process		motor activity			ENSCAFG00000015827; ENSCAFG00845003501	PFN1	A0A8I3MSY8	G13 signaling pathway		1	0	0.001	0.001	0.001	0.001	0.399	2.918	4.896	0.001					39.9	18.1	100	291.8	489.6
High	Master Protein	Q863J2	Trefoil factor 2 OS=Canis lupus familiaris OX=9615 GN=TFF2 PE=2 SV=1	0	Dog	6.141	17	2	8	1	129	14.1	7.65	8.93	2	development;metabolic process	cell surface	antioxidant activity	Pf00088	403489		TFF2	cfa:403489; Q863J2			0	1	0.773	0.845	2.097	1.014	2.808	1.483	0.997	0.59	77.3	84.5	209.7	101.4	280.8	21	100	148.3	99.7	59	46.44	45.89	22.1	39.98
High	Master Protein	A0A8I3RW25	Joining chain of multimeric IgA and IgM OS=Canis lupus familiaris OX=9615 GN=JCHAIN PE=4 SV=1	0	Dog	8.25	16	3	27	3	159	18.2	4.82	8.97	3					475166	ENSCAFG00000052749; ENSCAFG00845010824	JCHAIN	A0A8I3RW25			0	0	1.616	1.364	0.499	1.592	1.796	0.726	1.116	1.041	161.6	136.4	49.9	159.2	179.6	4.5	100	72.6	111.6	104.1	34.65	26.1	30.65	32.57
High	Master Protein	A0A8I3MSE6	Lipocln_cytosolic_FA-bd_dom domain-containing protein OS=Canis lupus familiaris OX=9615 GN=LCNL1 PE=3 SV=1	0	Dog	20.703	16	6	89	6	299	32.6	8.59	66.46	6		cell surface	structural molecule activity			ENSCAFG00845005131	LCNL1	A0A8I3MSE6			0	0	0.786	0.668	1.198	0.74	0.572	1.319	0.828	0.779	78.6	66.8	119.8	74	57.2	2.7	100	131.9	82.8	77.9	6.49	4.23	11.03	15.52
High	Master Protein	P49256	Vesicular integral-membrane protein VIP36 OS=Canis lupus familiaris OX=9615 GN=LMAN2 PE=1 SV=1	0	Dog	11.434	16	4	6	4	356	40.2	6.95	5.63	4	cell growth;conjugation;metabolic process	cell surface;cytoplasm;cytoskeleton;extracellular;nucleus	structural molecule activity	Pf03388	403938	ENSCAFG00000016430; ENSCAFG00030003029; ENSCAFG00040015376; ENSCAFG00805000530; ENSCAFG00845010502	LMAN2	cfa:403938; P49256		COPII-mediated vesicle transport; Cargo concentration in the ER	2	0	0.001	0.001	0.001	0.001	0.44	0.742	0.611	0.001					44	5.8	100	74.2	61.1
High	Master Protein	A0A8I3RWV8	Endothelial cell adhesion molecule OS=Canis lupus familiaris OX=9615 GN=ESAM PE=4 SV=1	0	Dog	16.193	15	4	52	4	393	41.1	9.69	74.64	4	cell communication	cytoskeleton				ENSCAFG00845012033	ESAM	A0A8I3RWV8			0	0	1.469	0.922	2.02	1.831	2.434	1.471	1.355	1.059	146.9	92.2	202	183.1	243.4	17.8	100	147.1	135.5	105.9	6.74	17.12	6.48	5.39
High	Master Protein	A0A8I3N262	Dihydroorotate dehydrogenase (quinone), mitochondrial OS=Canis lupus familiaris OX=9615 GN=DHODH PE=3 SV=1	0	Dog	37.963	14	10	118	10	740	80.8	7.18	53.2	10	cell organization and biogenesis;cellular homeostasis;coagulation;metabolic process	cell surface;cytoskeleton;nucleus	structural molecule activity			ENSCAFG00845007968	DHODH	A0A8I3N262			0	0	0.872	1.743	1.044	1.636	2.37	0.922	1.276	2.774	87.2	174.3	104.4	163.6	237	12.7	100	92.2	127.6	277.4	4.06	6.93	13.15	10.24
High	Master Protein	A0A8I3MLA2	EF-hand domain-containing protein OS=Canis lupus familiaris OX=9615 GN=S100A9 PE=4 SV=1	0	Dog	15.943	14	5	49	5	184	20.9	6.65	43.74	5			structural molecule activity			ENSCAFG00845002276	S100A9	A0A8I3MLA2			0	0	0.329	0.518	0.084	0.224	0.278	0.931	2.283	0.603	32.9	51.8	8.4	22.4	27.8	8.1	100	93.1	228.3	60.3	5.5	3.64	15.37	4.81
High	Master Protein	P01785	Ig heavy chain V region MOO OS=Canis lupus familiaris OX=9615 PE=1 SV=1	0.003	Dog	3.164	14	1	6	1	117	12.7	4.72	4.3	1	cell growth;coagulation;conjugation;development;metabolic process	cell surface;cytoplasm;cytoskeleton	antioxidant activity;structural molecule activity	Pf07686							0	0	0.278	0.238	0.129	0.348	0.001	0.001	0.001	0.273	27.8	23.8	12.9	34.8			100			27.3
High	Master Protein	A0A8I3NMZ6	LY6/PLAUR domain containing 2 OS=Canis lupus familiaris OX=9615 GN=SLURP1 PE=4 SV=1	0.003	Dog	3.144	14	1	2	1	139	14.4	5.1	0	1		cytoplasm;cytoskeleton				ENSCAFG00000001280; ENSCAFG00845014195	SLURP1	A0A8I3NMZ6			0	0	0.001	0.001	0.001	0.001	1.23	0.842	0.761	0.001					123	35.4	100	84.2	76.1
High	Master Protein	A0A8P0T6M0	Superoxide dismutase [Cu-Zn] OS=Canis lupus familiaris OX=9615 GN=SOD1 PE=3 SV=1	0	Dog	8.967	14	3	9	3	326	34.4	10.59	10.68	3						ENSCAFG00000008859	SOD1	A0A8P0T6M0			0	0	0.912	0.821	0.803	0.895	0.616	0.771	1.114	0.73	91.2	82.1	80.3	89.5	61.6	15.9	100	77.1	111.4	73
High	Master Protein	A1ILJ0	Alpha 1 antitrypsin OS=Canis lupus familiaris OX=9615 GN=SERPINA1 PE=2 SV=1	0	Dog	16.127	13	5	50	5	415	46.3	5.9	47.69	5		cell surface;extracellular	DNA binding;structural molecule activity	Pf00079		ENSCAFG00845002999	SERPINA1	A1ILJ0			0	0	0.382	0.596	0.425	0.579	0.63	0.409	0.577	0.81	38.2	59.6	42.5	57.9	63	2.6	100	40.9	57.7	81	0.71	2.24	21.81	9.16
High	Master Protein	A0A8I3NGV0	Histone H2A OS=Canis lupus familiaris OX=9615 PE=3 SV=1	0	Dog	6.021	13	2	4	1	159	17.1	10.84	0	2		membrane;nucleus	RNA binding;structural molecule activity								0	1	0.001	0.001	0.001	0.001	0.858	1.467	2.684	0.001					85.8	7.1	100	146.7	268.4
High	Master Protein	A0A8I3PM36	Kininogen 1 OS=Canis lupus familiaris OX=9615 GN=KNG1 PE=4 SV=1	0	Dog	21.332	13	7	90	7	640	71.7	6.52	100.51	7			DNA binding			ENSCAFG00845021120	KNG1	A0A8I3PM36			0	0	0.874	0.947	1.356	0.911	0.952	0.881	0.815	0.834	87.4	94.7	135.6	91.1	95.2	3.8	100	88.1	81.5	83.4	11.58	1.67	5.16	8.52
High	Master Protein	A0A8I3NHZ1	Antithrombin-III OS=Canis lupus familiaris OX=9615 GN=SERPINC1 PE=3 SV=1	0	Dog	23.419	12	6	70	6	544	60.9	8.05	42.87	6	coagulation;metabolic process	cell surface	DNA binding;structural molecule activity			ENSCAFG00000014470; ENSCAFG00845011264	SERPINC1	A0A8I3NHZ1			0	0	0.325	0.688	0.475	1.142	1.047	0.563	0.469	1.084	32.5	68.8	47.5	114.2	104.7	7.8	100	56.3	46.9	108.4	6.53	1.93	2.3	6.35
High	Master Protein	F2Z4N2	Histone H4 OS=Canis lupus familiaris OX=9615 GN=H4C16 PE=3 SV=1	0.003	Dog	3.12	12	1	7	1	103	11.4	11.36	0	1	cell growth;metabolic process	membrane;nucleus	RNA binding;structural molecule activity	Pf15511	106558236; 486670; 488277	ENSCAFG00000012989; ENSCAFG00000050147; ENSCAFG00000050893; ENSCAFG00000052685; ENSCAFG00000053251; ENSCAFG00000055115; ENSCAFG00000055556; ENSCAFG00000056782; ENSCAFG00845014934; ENSCAFG00845015793; ENSCAFG00845015936; ENSCAFG00845022352; ENSCAFG00845025428; ENSCAFG00845025439; ENSCAFG00845025757; ENSCAFG00845026120	H4C16	F1PT98; F2Z4N2		HDMs demethylate histones; Transcriptional regulation by small RNAs; Formation of the beta-catenin:TCF transactivating complex; Estrogen-dependent gene expression; Assembly of the ORC complex at the origin of replication; Recognition and association of DNA glycosylase with site containing an affected purine; Cleavage of the damaged purine; Packaging Of Telomere Ends; PRC2 methylates histones and …	29	0	0.001	0.001	0.001	0.001	0.343	1.208	1.031	0.001					34.3	5.1	100	120.8	103.1
High	Master Protein	A0A8P0TR47	NPC intracellular cholesterol transporter 2 OS=Canis lupus familiaris OX=9615 GN=LOC119876012 PE=3 SV=1	0	Dog	5.145	12	1	2	1	189	20.2	6.98	0	1						ENSCAFG00000056112	LOC119876012	A0A8P0TR47			0	0	0.001	0.001	0.001	0.001	0.502	0.689	0.731	0.001					50.2	65.7	100	68.9	73.1
High	Master Protein	Q9GMY6	Pepsin A OS=Canis lupus familiaris OX=9615 GN=PGA PE=2 SV=1	0	Dog	16.048	12	4	116	1	386	41.5	4.48	99.1	4	cell organization and biogenesis;metabolic process	cell surface	structural molecule activity	Pf00026, Pf07966	403711	ENSCAFG00845013325	PGA	cfa:403711; Q9GMY6			0	0	0.001	0.001	0.001	0.001	0.675	0.543	0.549	0.001					67.5	4.3	100	54.3	54.9
High	Master Protein	A0A8I3MBG3	Peptidase S1 domain-containing protein OS=Canis lupus familiaris OX=9615 GN=LOC478220 PE=4 SV=1	0	Dog	28.122	12	6	86	6	586	62	8.76	94.79	6	cell organization and biogenesis		structural molecule activity			ENSCAFG00845000444	LOC478220	A0A8I3MBG3			0	0	1.08	0.809	3.969	1.199	2.059	0.973	1.287	0.606	108	80.9	396.9	119.9	205.9	10.4	100	97.3	128.7	60.6	14.16	23.47	44.65	21.44
High	Master Protein	A0A8P0TJY2	Vitamin D-binding protein OS=Canis lupus familiaris OX=9615 GN=GC PE=4 SV=1	0	Dog	25.494	12	9	57	9	491	54.8	5.34	33.79	9						ENSCAFG00000002949	GC	A0A8P0TJY2			0	0	0.799	1.165	1.028	1.313	1.804	0.926	1.129	1.307	79.9	116.5	102.8	131.3	180.4	11.7	100	92.6	112.9	130.7	15.14	16.84	24.08	16.39
High	Master Protein	A0A8I3M9P4	Annexin OS=Canis lupus familiaris OX=9615 GN=ANXA1 PE=3 SV=1	0	Dog	13.856	11	5	21	5	345	38.6	6.16	11.5	5	metabolic process	cell surface;cytoplasm;cytoskeleton;membrane;nucleus	DNA binding;structural molecule activity		476322	ENSCAFG00000001778; ENSCAFG00845000040	ANXA1	A0A8I3M9P4			0	0	0.185	0.239	0.068	0.166	0.001	0.001	0.001	0.323	18.5	23.9	6.8	16.6			100			32.3	9.73	2.49	5.82	1.27
High	Master Protein	A0A8I3P2N6	IgG heavy chain OS=Canis lupus familiaris OX=9615 PE=4 SV=1	0	Dog	14.842	11	4	25	4	472	51.5	6.76	48.2	4											0	0	0.685	1.051	0.332	2.021	1.128	0.486	0.847	1.419	68.5	105.1	33.2	202.1	112.8	20.3	100	48.6	84.7	141.9	13.79	19.51	26.83	11.49
High	Master Protein	A0A8I3MQS7	Myelin protein zero like 1 OS=Canis lupus familiaris OX=9615 GN=MPZL1 PE=4 SV=1	0	Dog	8.441	11	3	34	3	269	29.3	8.91	25.17	3	development	cytoskeleton				ENSCAFG00000031390; ENSCAFG00845003331	MPZL1	A0A8I3MQS7			0	0	1.55	1.016	1.462	0.986	0.707	1.118	1.084	0.784	155	101.6	146.2	98.6	70.7	5.3	100	111.8	108.4	78.4	6.67	7.13	11.87	7.9
High	Master Protein	A0A8P0NHK7	Pepsin A OS=Canis lupus familiaris OX=9615 GN=PGA PE=3 SV=1	0	Dog	15.822	11	4	139	1	386	41.6	4.53	118.35	4						ENSCAFG00000016308	PGA	A0A8P0NHK7			0	2	1.771	1.168	0.665	1.594	1.511	1.716	1.139	0.86	177.1	116.8	66.5	159.4	151.1	2.6	100	171.6	113.9	86	7.44	14.02	9.06	8.89
High	Master Protein	A0A8I3MFY4	Polymeric immunoglobulin receptor OS=Canis lupus familiaris OX=9615 GN=PIGR PE=4 SV=1	0	Dog	22.363	11	6	32	6	762	83.1	5.52	18.56	6		cytoskeleton			474357	ENSCAFG00000011496; ENSCAFG00845001456	PIGR	A0A8I3MFY4			0	0	1.448	1.206	0.778	1.932	1.348	1.88	1.499	1.158	144.8	120.6	77.8	193.2	134.8	10.2	100	188	149.9	115.8	3.47	23.41	6.58	17.04
High	Master Protein	A0A8I3SBS7	Thymosin beta OS=Canis lupus familiaris OX=9615 PE=3 SV=1	0.003	Dog	3.068	11	1	5	1	114	12	8.73	0	1	cell growth	endoplasmic reticulum	motor activity								0	0	0.001	0.001	0.001	0.001	0.838	1.889	2.895	0.001					83.8	8.9	100	188.9	289.5
High	Master Protein	A0A8I3NWA6	Histone H2B OS=Canis lupus familiaris OX=9615 PE=3 SV=1	0	Dog	17.523	10	3	38	3	346	38.1	10.29	24.84	3		membrane;nucleus	RNA binding;structural molecule activity								0	0	0.587	1.354	0.134	0.188	0.496	2.518	2.803	0.278	58.7	135.4	13.4	18.8	49.6	22.4	100	251.8	280.3	27.8
High	Master Protein	A0A8I3NYL9	Lymphatic vessel endothelial hyaluronan receptor 1 OS=Canis lupus familiaris OX=9615 GN=LYVE1 PE=4 SV=1	0	Dog	16.868	10	5	98	5	358	39.3	7.93	137.72	5	cell communication	cytoplasm;cytoskeleton	structural molecule activity			ENSCAFG00000007580; ENSCAFG00845014712	LYVE1	A0A8I3NYL9			0	0	1.479	0.957	1.254	0.883	1.038	0.944	0.879	0.785	147.9	95.7	125.4	88.3	103.8	5.4	100	94.4	87.9	78.5	10.3	8.91	7.49	18.76
High	Master Protein	A0A8I3RR78	NBL1, DAN family BMP antagonist OS=Canis lupus familiaris OX=9615 GN=NBL1 PE=3 SV=1	0	Dog	5.77	10	2	38	2	176	18.8	5.15	52.98	2		cell surface				ENSCAFG00000015137; ENSCAFG00845003226	NBL1	A0A8I3RR78			0	0	1.078	0.699	0.923	0.815	0.475	0.929	1.023	0.707	107.8	69.9	92.3	81.5	47.5	3	100	92.9	102.3	70.7	23.59	4.36	4.47	3.49
High	Master Protein	A0A8I3PV33	Resistin OS=Canis lupus familiaris OX=9615 GN=RETN PE=3 SV=1	0	Dog	3.32	10	1	6	1	124	12.9	8.03	8.55	1	development	cell surface	antioxidant activity			ENSCAFG00000018307; ENSCAFG00845027860	RETN	A0A8I3PV33			0	0	3.864	1.61	1.88	1.48	1.873	1.415	1.614	0.766	386.4	161	188	148	187.3	12.3	100	141.5	161.4	76.6	13.48	14.55	15.62	14.27
High	Master Protein	Q6TEQ7	Annexin A2 OS=Canis lupus familiaris OX=9615 GN=ANXA2 PE=1 SV=1	0	Dog	10.343	9	4	35	4	339	38.6	7.31	17.89	4	conjugation	cell surface;chromosome;cytoplasm;cytoskeleton;extracellular;membrane;mitochondrion;nucleus	catalytic activity;DNA binding;motor activity;structural molecule activity	Pf00191	403435	ENSCAFG00030009412	ANXA2	cfa:403435; Q6TEQ7		Neutrophil degranulation; Dissolution of Fibrin Clot	2	0	0.254	0.452	0.182	0.254	0.18	0.275	0.336	0.859	25.4	45.2	18.2	25.4	18	1.2	100	27.5	33.6	85.9	5.85	9.05	19.29	10.76
High	Master Protein	A0A8I3S7Q9	Apolipoprotein D OS=Canis lupus familiaris OX=9615 GN=APOD PE=3 SV=1	0	Dog	4.833	9	2	6	2	227	25.7	6.2	0	2	conjugation;metabolic process	cell surface	structural molecule activity			ENSCAFG00000013368; ENSCAFG00845030677	APOD	A0A8I3S7Q9			0	0	1.69	1.041	0.6	0.504	0.923	1.347	1.44	0.408	169	104.1	60	50.4	92.3	4.1	100	134.7	144	40.8	19.52	41.9	36.3	39.39
High	Master Protein	A0A8P0NHG7	Isoaspartyl peptidase/L-asparaginase OS=Canis lupus familiaris OX=9615 GN=ASRGL1 PE=3 SV=1	0	Dog	21.508	9	3	152	3	354	37.4	6.38	145.33	3						ENSCAFG00000015868	ASRGL1	A0A8P0NHG7			0	0	2.971	1.816	2.369	2.365	0.944	0.855	0.874	1.398	297.1	181.6	236.9	236.5	94.4	1.4	100	85.5	87.4	139.8	10.7	4.62	8.15	11.11
High	Master Protein	A0A8P0N689	Protein AMBP OS=Canis lupus familiaris OX=9615 GN=AMBP PE=3 SV=1	0	Dog	19.762	9	6	83	6	523	54.9	8.29	79.79	6		nucleus				ENSCAFG00000003303	AMBP	A0A8P0N689			0	0	1.827	1.314	0.786	1.058	0.704	1.249	1.14	0.772	182.7	131.4	78.6	105.8	70.4	6.1	100	124.9	114	77.2	14.62	14.04	10.21	13.21
High	Master Protein	A0A8P0NZC4	Serpin family G member 1 OS=Canis lupus familiaris OX=9615 GN=SERPING1 PE=3 SV=1	0	Dog	15.287	9	4	19	4	628	67.2	8.82	20.53	4						ENSCAFG00000007838	SERPING1	A0A8P0NZC4			0	0	0.855	0.67	0.777	0.591	0.001	0.001	0.001	0.587	85.5	67	77.7	59.1			100			58.7	17.38	13.59	42.42	18.07
High	Master Protein	A0A8I3NQP0	Thy-1 membrane glycoprotein OS=Canis lupus familiaris OX=9615 GN=THY1 PE=4 SV=1	0	Dog	3.218	9	1	1	1	161	18	8.94	0	1	cell communication;metabolic process	cytoplasm;cytoskeleton	antioxidant activity		489365	ENSCAFG00000029265; ENSCAFG00845014436	THY1	A0A8I3NQP0			0	0	0.001	0.001	0.001	0.001	1.138	1.098	1.13	0.001					113.8	70.4	100	109.8	113
High	Master Protein	A0A8I3N567	Vitronectin OS=Canis lupus familiaris OX=9615 GN=VTN PE=4 SV=1	0	Dog	16.961	9	5	22	5	612	68.6	6.29	19.95	5	conjugation;metabolic process	membrane	RNA binding;structural molecule activity			ENSCAFG00845007195	VTN	A0A8I3N567			0	0	1.99	1.002	1.82	1.08	0.521	1.728	1.366	0.804	199	100.2	182	108	52.1	7.2	100	172.8	136.6	80.4	18.02	12.1	18.88	13.41
High	Master Protein	A0A8P0PGY8	Apolipoprotein C-III OS=Canis lupus familiaris OX=9615 GN=APOC3 PE=3 SV=1	0	Dog	5.521	8	2	2	2	287	30.5	10.51	0	2						ENSCAFG00000013322	APOC3	A0A8P0PGY8			0	0	0.767	0.576	1.084	0.825	0.001	0.001	0.001	0.352	76.7	57.6	108.4	82.5			100			35.2
High	Master Protein	Q8MJD1	Elastase, neutrophil expressed OS=Canis lupus familiaris OX=9615 GN=ELANE PE=2 SV=1	0	Dog	5.869	8	2	5	2	282	29.9	10.65	1.61	2	cell organization and biogenesis;cellular component movement;cellular homeostasis;coagulation;conjugation;metabolic process	cell surface;nucleus	structural molecule activity	Pf00089	442980	ENSCAFG00000019669; ENSCAFG00845014549	ELANE	cfa:442980; F1PF12; Q8MJD1			0	0	0.001	0.001	0.001	0.001	0.513	1.195	1.628	0.001					51.3	15.1	100	119.5	162.8
High	Master Protein	A0A8I3NC81	Ig-like domain-containing protein OS=Canis lupus familiaris OX=9615 PE=4 SV=1	0	Dog	3.231	8	1	12	1	106	11.5	5.34	9.12	1											0	0	0.841	1.061	1.42	1.191	1.101	1.635	1.136	0.921	84.1	106.1	142	119.1	110.1	6.3	100	163.5	113.6	92.1	0.92	30.1	13.61	12.72
High	Master Protein	A0A8I3Q2E3	Ig-like domain-containing protein OS=Canis lupus familiaris OX=9615 PE=4 SV=1	0	Dog	3.375	8	1	17	1	119	12.9	6.74	7.35	1											0	0	1.992	1.801	0.866	2.674	3.021	1.115	1.545	1.106	199.2	180.1	86.6	267.4	302.1	29	100	111.5	154.5	110.6	9.86	15.49	17.3	20.88
High	Master Protein	A0A8I3NH92	Ig-like domain-containing protein OS=Canis lupus familiaris OX=9615 PE=4 SV=1	0	Dog	3.35	8	1	2	1	162	17.8	8.29	2.61	1											0	0	0.709	1.224	2.481	1.732	0.001	0.001	0.001	1.831	70.9	122.4	248.1	173.2			100			183.1
High	Master Protein	A0A8I3P6H9	Rho GDP dissociation inhibitor beta OS=Canis lupus familiaris OX=9615 GN=ARHGDIB PE=3 SV=1	0	Dog	5.121	8	2	5	2	200	22.8	5.39	0	2		nucleus	DNA binding		486666	ENSCAFG00000012883; ENSCAFG00845021007	ARHGDIB	A0A8I3P6H9	FAS pathway and stress induction of HSP regulation; G13 signaling pathway		2	0	0.001	0.001	0.001	0.001	0.567	2.085	3.555	0.001					56.7	13.9	100	208.5	355.5
High	Master Protein	A0A8I3MHY1	CD177 molecule OS=Canis lupus familiaris OX=9615 GN=CD177 PE=4 SV=1	0	Dog	8.349	7	3	13	3	411	44.1	6.95	7.51	3						ENSCAFG00845000474	CD177	A0A8I3MHY1			0	0	0.001	0.001	0.001	0.001	0.317	1.185	2.44	0.001					31.7	4.3	100	118.5	244
High	Master Protein	A0A8I3NZL0	Fibulin-5 OS=Canis lupus familiaris OX=9615 GN=FBLN5 PE=3 SV=1	0	Dog	9.182	7	3	10	3	448	50.1	4.69	12.56	3	cell growth	cell surface	structural molecule activity			ENSCAFG00000010853; ENSCAFG00845019694	FBLN5	A0A8I3NZL0			0	0	0.001	0.001	0.001	0.001	1.072	1.627	1.159	0.001					107.2	20	100	162.7	115.9
High	Master Protein	A0A8P0TMC1	Histone H3 OS=Canis lupus familiaris OX=9615 GN=H3C13 PE=3 SV=1	0.003	Dog	3.144	7	1	1	1	136	15.4	11.27	0	1					483172	ENSCAFG00000041871; ENSCAFG00000050987; ENSCAFG00000053361	H3C13	A0A8P0TMC1			0	0
High	Master Protein	A0A8I3P1V2	Insulin like growth factor binding protein 7 OS=Canis lupus familiaris OX=9615 GN=IGFBP7 PE=4 SV=1	0	Dog	6.003	7	2	31	2	304	31.4	8.12	13.38	2	metabolic process	cell surface	structural molecule activity			ENSCAFG00845014179	IGFBP7	A0A8I3P1V2			0	0	0.665	0.33	0.555	0.425	0.296	1.589	1.344	0.476	66.5	33	55.5	42.5	29.6	4.6	100	158.9	134.4	47.6	9.09	7.47	17.2	15.23
High	Master Protein	Q6EIY9	Keratin, type II cytoskeletal 1 OS=Canis lupus familiaris OX=9615 GN=KRT1 PE=2 SV=1	0	Dog	13.006	7	4	52	3	619	63.8	7.84	68.53	4	cell growth	cytoplasm;cytoskeleton;endoplasmic reticulum;nucleus	structural molecule activity	Pf00038, Pf16208, Pf16210	444857		KRT1	cfa:444857; Q6EIY9			0	1	0.41	0.522	0.141	0.145	0.132	0.199	0.206	0.45	41	52.2	14.1	14.5	13.2	0.7	100	19.9	20.6	45	1.34	5.91	1.01	6.82
High	Master Protein	A0A8I3PTW0	MAC-inhibitory protein OS=Canis lupus familiaris OX=9615 GN=CD59 PE=4 SV=1	0.003	Dog	2.945	7	1	1	1	123	13.8	7.96	0	1	metabolic process				475945	ENSCAFG00000028508; ENSCAFG00845025193	CD59	A0A8I3PTW0			0	0	0.654	0.433	0.765	0.572	0.001	0.001	0.001	0.628	65.4	43.3	76.5	57.2			100			62.8
High	Master Protein	P49670	Somatostatin OS=Canis lupus familiaris OX=9615 GN=SST PE=3 SV=1	0.005	Dog	2.519	7	1	1	1	116	12.7	5.52	0	1	development;metabolic process	cell surface;nucleus	antioxidant activity	Pf03002	403993	ENSCAFG00000013891; ENSCAFG00030019362; ENSCAFG00040018320; ENSCAFG00805018239; ENSCAFG00845022661	SST	cfa:403993; P49670		G alpha (i) signalling events; Peptide ligand-binding receptors	2	0	0.001	0.001	0.001	0.001	0.62	0.809	0.817	0.001					62	6	100	80.9	81.7
Medium	Master Protein	A0A8I3NE60	Beta-casein OS=Canis lupus familiaris OX=9615 GN=CSN2 PE=3 SV=1	0.015	Dog	2.156	6	1	2	1	250	28.4	6.25	0	1		cell surface				ENSCAFG00000002881; ENSCAFG00845010297	CSN2	A0A8I3NE60			0	0	0.001	0.001	0.001	0.001	1.06	1.247	1.21	0.001					106	77	100	124.7	121
High	Master Protein	A0A8I3NTB5	Galectin-3-binding protein OS=Canis lupus familiaris OX=9615 GN=CANT1 PE=4 SV=1	0	Dog	12.564	6	4	42	4	866	96.1	6.05	38.54	4	cell communication;conjugation	cell surface;cytoskeleton	structural molecule activity			ENSCAFG00845014287	CANT1	A0A8I3NTB5			0	0	0.954	0.757	0.871	1.105	0.817	1.408	1.182	0.795	95.4	75.7	87.1	110.5	81.7	6.1	100	140.8	118.2	79.5	10.53	9.06	5.07	4.42
High	Master Protein	A0A8I3NTN1	Leucine rich alpha-2-glycoprotein 1 OS=Canis lupus familiaris OX=9615 GN=LRG1 PE=4 SV=1	0	Dog	5.693	6	2	14	2	354	39	6.65	9.13	2					611876	ENSCAFG00000019015; ENSCAFG00845014474	LRG1	A0A8I3NTN1			0	0	0.851	0.717	0.178	0.78	0.674	1.318	0.772	0.372	85.1	71.7	17.8	78	67.4	12	100	131.8	77.2	37.2	9.79	7.94	18.67	13.74
High	Master Protein	A0A8I3NTH0	Lymphocyte antigen 6 family member D OS=Canis lupus familiaris OX=9615 GN=LY6D PE=4 SV=1	0	Dog	3.465	6	1	10	1	224	23.2	9.33	20.82	1	metabolic process	cytoskeleton;nucleus				ENSCAFG00000014090; ENSCAFG00845014421	LY6D	A0A8I3NTH0			0	0	1.202	1.237	1.055	1.122	0.001	0.001	0.001	0.779	120.2	123.7	105.5	112.2			100			77.9	10.9	14.3	8.55	14.33
High	Master Protein	A0A8I3N375	Nuclear transport factor 2 OS=Canis lupus familiaris OX=9615 GN=NUTF2 PE=4 SV=1	0.003	Dog	3.083	6	1	15	1	127	14.5	5.38	9.02	1	conjugation	membrane;nucleus			479681	ENSCAFG00000035134; ENSCAFG00845006486	NUTF2	A0A8I3N375			0	0	1.904	0.965	0.615	0.68	0.001	0.001	0.001	0.669	190.4	96.5	61.5	68			100			66.9	12.17	4.63	10.16	13.74
High	Master Protein	A0A8I3MFU6	Procollagen C-endopeptidase enhancer OS=Canis lupus familiaris OX=9615 GN=PCOLCE PE=4 SV=1	0	Dog	8.644	6	2	13	2	483	51.5	7.42	5.98	2		cell surface	DNA binding;structural molecule activity			ENSCAFG00000014322; ENSCAFG00845001417	PCOLCE	A0A8I3MFU6			0	0	0.001	0.001	0.001	0.001	1.177	3.427	2.42	0.001					117.7	33	100	342.7	242
Medium	Master Protein	A0A8I3N1I2	Protein S100 OS=Canis lupus familiaris OX=9615 GN=S100A12 PE=3 SV=1	0.012	Dog	2.504	6	1	9	1	110	12.3	6.38	4.92	1			structural molecule activity			ENSCAFG00000023324; ENSCAFG00845002254	S100A12	A0A8I3N1I2			0	0	0.001	0.001	0.001	0.001	0.269	1.189	6.521	0.001					26.9	10.1	100	118.9	652.1
High	Master Protein	A0A8I3PUT1	Prothrombin OS=Canis lupus familiaris OX=9615 GN=F2 PE=3 SV=1	0	Dog	8.74	6	3	15	3	621	70.3	6	3.47	3	cell organization and biogenesis;coagulation	cell surface	structural molecule activity		100856539	ENSCAFG00000009122; ENSCAFG00845026955	F2	A0A8I3PUT1			0	0	2.613	1.055	1.813	1.355	1.274	3.194	2.125	0.845	261.3	105.5	181.3	135.5	127.4	20.7	100	319.4	212.5	84.5	15.1	11.3	5.47	0.92
High	Master Protein	A0A8I3P1W2	Secreted phosphoprotein 1 OS=Canis lupus familiaris OX=9615 GN=SPP1 PE=3 SV=1	0	Dog	3.383	6	1	2	1	299	33.4	4.64	0	1	cell communication;metabolic process	cell surface				ENSCAFG00845016131	SPP1	A0A8I3P1W2			0	0
High	Master Protein	A0A8I3MIF9	Alpha-1-B glycoprotein OS=Canis lupus familiaris OX=9615 GN=A1BG PE=4 SV=1	0	Dog	8.113	5	3	21	3	597	64.4	6.48	11.02	3						ENSCAFG00845000689	A1BG	A0A8I3MIF9			0	0	1.251	0.637	0.465	0.239	0.304	0.732	0.684	0.756	125.1	63.7	46.5	23.9	30.4	10.2	100	73.2	68.4	75.6	20.71	13.6	21.72	33.43
High	Master Protein	A0A8I3MSF5	Angiopoietin like 3 OS=Canis lupus familiaris OX=9615 GN=ANGPTL3 PE=4 SV=1	0	Dog	5.264	5	2	7	2	459	53.8	6.99	0	2					102152922	ENSCAFG00000018798; ENSCAFG00845005144	ANGPTL3	A0A8I3MSF5			0	0	0.39	0.532	0.596	0.654	0.72	0.629	1.036	0.5	39	53.2	59.6	65.4	72	34.9	100	62.9	103.6	50	29.77	17.31	15.53	11.34
High	Master Protein	Q6TN20	Cathelicidin OS=Canis lupus familiaris OX=9615 GN=CAMP PE=2 SV=1	0.003	Dog	2.939	5	1	5	1	172	19.4	8.43	0	1	coagulation;metabolic process	cell surface;nucleus	structural molecule activity	Pf00666, Pf12153	442947	ENSCAFG00000012896; ENSCAFG00845007235	CAMP	cfa:442947; Q6TN20		Neutrophil degranulation; Antimicrobial peptides	2	0	1.759	0.87	2.332	1.439	0.001	0.001	0.001	1.417	175.9	87	233.2	143.9			100			141.7	16.81	17.44	21.3	17.59
High	Master Protein	A0A8I3MYU5	Cellular communication network factor 3 OS=Canis lupus familiaris OX=9615 GN=CCN3 PE=3 SV=1	0	Dog	6.945	5	2	17	2	383	41.6	8.25	23.23	2	development	cell surface				ENSCAFG00000030440; ENSCAFG00845005703	CCN3	A0A8I3MYU5			0	0	1.756	0.824	1.349	1.011	0.794	3.109	2.508	0.679	175.6	82.4	134.9	101.1	79.4	6.1	100	310.9	250.8	67.9	10.49	11.17	14.33	16.83
High	Master Protein	A0A8I3NLH3	Complement factor B OS=Canis lupus familiaris OX=9615 GN=CFB PE=4 SV=1	0	Dog	11.056	5	4	6	4	767	86.3	7.37	0	4	cell organization and biogenesis;coagulation;metabolic process	cell surface	structural molecule activity			ENSCAFG00845013817	CFB	A0A8I3NLH3			0	0	0.001	0.001	0.001	0.001	0.493	1.597	1.314	0.001					49.3	14.5	100	159.7	131.4
High	Master Protein	A0A8P0NNK3	Glycoprotein Ib platelet subunit beta OS=Canis lupus familiaris OX=9615 GN=GP1BB PE=4 SV=1	0.003	Dog	2.918	5	1	5	1	202	21.4	9.64	0	1						ENSCAFG00000029230	GP1BB	A0A8P0NNK3			0	0	2.073	0.749	1.036	1.224	0.001	0.001	0.001	0.727	207.3	74.9	103.6	122.4			100			72.7	10.1	7.07	6.57	5.99
High	Master Protein	A0A8P0PKI7	Keratin, type II cytoskeletal 1 OS=Canis lupus familiaris OX=9615 GN=KRT3 PE=3 SV=1	0	Dog	8.941	5	3	30	2	645	65.5	8.38	20.86	3						ENSCAFG00000007322	KRT3	A0A8P0PKI7			0	0	0.565	0.595	0.423	0.469	0.001	0.001	0.001	0.672	56.5	59.5	42.3	46.9			100			67.2	3.85	7.01	12.97	11.46
High	Master Protein	A0A8P0NIV3	Myeloperoxidase OS=Canis lupus familiaris OX=9615 GN=MPO PE=4 SV=1	0	Dog	8.43	5	3	7	3	741	83.4	8.82	7.84	3						ENSCAFG00000017474	MPO	A0A8P0NIV3			0	0	0.001	0.001	0.001	0.001	0.686	0.985	1.894	0.001					68.6	8.7	100	98.5	189.4
High	Master Protein	A0A8P0SQ07	Pepsinogen B2 OS=Canis lupus familiaris OX=9615 GN=PGB2 PE=3 SV=1	0	Dog	6.042	5	2	68	2	390	43.4	4.6	31.96	2						ENSCAFG00000024344	PGB2	A0A8P0SQ07			0	0	0.569	0.932	0.23	0.896	0.973	1.077	0.743	0.553	56.9	93.2	23	89.6	97.3	3.5	100	107.7	74.3	55.3	2.2	4.17	1.47	5.98
High	Master Protein	Q9BEA0	Pro-epidermal growth factor OS=Canis lupus familiaris OX=9615 GN=EGF PE=2 SV=1	0	Dog	18.534	5	5	49	5	1216	134.3	5.94	57.55	5	development;metabolic process	cytoskeleton	antioxidant activity;structural molecule activity	Pf00008, Pf00058, Pf07645, Pf12662, Pf16472	403657		EGF	cfa:403657; Q9BEA0	EGFR1 signaling pathway; ID signaling pathway; Delta-Notch signaling pathway		3	0	0.887	0.503	0.702	0.588	0.473	0.955	0.772	0.663	88.7	50.3	70.2	58.8	47.3	5.3	100	95.5	77.2	66.3	2.44	4.1	3.17	4.96
Medium	Master Protein	A0A8I3PBW1	Prolactin-induced protein OS=Canis lupus familiaris OX=9615 GN=PIP PE=3 SV=1	0.013	Dog	2.266	5	1	2	1	145	16.7	8.47	0	1		cell surface				ENSCAFG00845017820	PIP	A0A8I3PBW1			0	0	0.001	0.001	0.001	0.001	0.806	0.56	0.644	0.001					80.6	1.8	100	56	64.4
High	Master Protein	A0A8I3PSD1	Secreted phosphoprotein 24 OS=Canis lupus familiaris OX=9615 GN=SPP2 PE=3 SV=1	0.003	Dog	3.102	5	1	7	1	199	22.7	7.18	0	1	metabolic process	cell surface				ENSCAFG00845025963	SPP2	A0A8I3PSD1			0	0	0.001	0.001	0.001	0.001	0.259	1.33	1.071	0.001					25.9	1.9	100	133	107.1
High	Master Protein	A0A8P0NE18	Angiotensinogen OS=Canis lupus familiaris OX=9615 GN=AGT PE=3 SV=1	0	Dog	8.656	4	2	8	2	539	58.4	6.47	1.73	2						ENSCAFG00000012068	AGT	A0A8P0NE18			0	0	0.001	0.001	0.001	0.001	0.309	0.527	0.553	0.001					30.9	11.2	100	52.7	55.3
High	Master Protein	A0A8I3N7Y8	Annexin A10 OS=Canis lupus familiaris OX=9615 GN=ANXA10 PE=3 SV=1	0	Dog	5.708	4	1	2	1	324	36.8	5.24	1.75	1			structural molecule activity			ENSCAFG00000008973; ENSCAFG00845008084	ANXA10	A0A8I3N7Y8			0	0	0.001	0.001	0.001	0.001	1.382	0.909	0.672	0.001					138.2	87.1	100	90.9	67.2
High	Master Protein	A0A8I3NNT7	C-X-C motif chemokine 16 OS=Canis lupus familiaris OX=9615 GN=CXCL16 PE=3 SV=1	0.003	Dog	3.149	4	1	3	1	442	47	11.14	5.13	1	coagulation;conjugation;development;metabolic process	cell surface;cytoskeleton	antioxidant activity;structural molecule activity			ENSCAFG00845016210	CXCL16	A0A8I3NNT7			0	0	0.001	0.001	0.001	0.001	0.71	0.968	0.951	0.001					71	60.6	100	96.8	95.1
High	Master Protein	F1PAA9	Cadherin-1 OS=Canis lupus familiaris OX=9615 GN=CDH1 PE=1 SV=2	0	Dog	8.524	4	3	20	3	885	97.7	4.81	25.17	3	cell communication;cell growth;defense response;metabolic process	cytoplasm;cytoskeleton;extracellular;mitochondrion;nucleus	structural molecule activity	Pf00028, Pf01049, Pf08758	442858	ENSCAFG00030014198; ENSCAFG00040010861	CDH1	cfa:442858; F1PAA9	Cell cycle	Apoptotic cleavage of cell adhesion proteins; Adherens junctions interactions; Degradation of the extracellular matrix; Integrin cell surface interactions; RHO GTPases activate IQGAPs	6	0	0.981	0.502	0.786	0.675	0.78	1.178	1.605	0.704	98.1	50.2	78.6	67.5	78	10.4	100	117.8	160.5	70.4	10.06	7.8	17.4	7.65
High	Master Protein	A0A8I3NSD1	Cubilin OS=Canis lupus familiaris OX=9615 GN=CUBN PE=4 SV=1	0	Dog	33.388	4	12	69	12	3623	397.4	5.44	54.79	12	cellular homeostasis;conjugation	cytoplasm;cytoskeleton;mitochondrion	structural molecule activity			ENSCAFG00845014048	CUBN	A0A8I3NSD1			0	0	1.385	0.588	0.796	1.365	1.018	1.392	1.049	0.696	138.5	58.8	79.6	136.5	101.8	3.2	100	139.2	104.9	69.6	16.12	7.95	23.79	23.81
High	Master Protein	A0A8I3NQ24	Ephrin A4 OS=Canis lupus familiaris OX=9615 GN=EFNA4 PE=3 SV=1	0.003	Dog	3.083	4	1	4	1	204	22.3	7.23	3.49	1	development	cytoplasm;cytoskeleton	antioxidant activity		490433	ENSCAFG00000051575; ENSCAFG00845013531	EFNA4	A0A8I3NQ24			0	0	2.208	1.243	2.695	1.788	1.398	3.439	1.66	1.091	220.8	124.3	269.5	178.8	139.8	9.5	100	343.9	166	109.1
High	Master Protein	A0A8I3P2H8	Gp_dh_N domain-containing protein OS=Canis lupus familiaris OX=9615 PE=3 SV=1	0	Dog	3.643	4	1	5	1	365	39.4	8.69	2.22	1			structural molecule activity								0	0
High	Master Protein	A0A8I3NNP1	Ig-like domain-containing protein OS=Canis lupus familiaris OX=9615 PE=4 SV=1	0.003	Dog	3.14	4	1	78	1	224	24.7	7.42	153.47	1											0	0	2.331	0.716	1.636	1.051	0.98	1.149	1.389	1.012	233.1	71.6	163.6	105.1	98	0.6	100	114.9	138.9	101.2	3.01	8.01	2.19	2.03
High	Master Protein	A0A8I3MXC2	Matrix metallopeptidase 8 OS=Canis lupus familiaris OX=9615 GN=MMP8 PE=3 SV=1	0	Dog	5.512	4	2	2	2	476	54.2	6.34	1.66	2	cell organization and biogenesis	chromosome	structural molecule activity		489429	ENSCAFG00000023335; ENSCAFG00845000899	MMP8	A0A8I3MXC2	Matrix metalloproteinases		1	0	0.001	0.001	0.001	0.001	0.75	1.447	3.358	0.001					75	24.6	100	144.7	335.8
High	Master Protein	A0A8I3MRI0	MBL associated serine protease 2 OS=Canis lupus familiaris OX=9615 GN=MASP2 PE=4 SV=1	0	Dog	5.234	4	2	8	2	686	74.9	5.83	4.27	2	cell organization and biogenesis;coagulation;metabolic process	cell surface	structural molecule activity			ENSCAFG00000016744; ENSCAFG00845003035	MASP2	A0A8I3MRI0			0	0	1.218	1.02	0.567	0.359	0.001	0.001	0.001	0.481	121.8	102	56.7	35.9			100			48.1	52.09	1.56	17.99	76.8
High	Master Protein	A0A8P0SWJ4	Peptidase S1 domain-containing protein OS=Canis lupus familiaris OX=9615 GN=CTSG PE=4 SV=1	0.003	Dog	3.157	4	1	1	1	351	38.7	11.05	2.63	1						ENSCAFG00000057257	CTSG	A0A8P0SWJ4			0	0	0.001	0.001	0.001	0.001	0.275	0.856	0.892	0.001					27.5	9.6	100	85.6	89.2
High	Master Protein	A0A8I3PG51	Phosphoinositide-3-kinase interacting protein 1 OS=Canis lupus familiaris OX=9615 GN=PIK3IP1 PE=4 SV=1	0.003	Dog	3.02	4	1	5	1	257	27.9	5.34	0	1		cytoskeleton			486364	ENSCAFG00000013077; ENSCAFG00845022796	PIK3IP1	A0A8I3PG51			0	0	3.24	1.811	3.06	2.072	1.075	1.2	0.879	1.147	324	181.1	306	207.2	107.5	3.2	100	120	87.9	114.7
High	Master Protein	A0A8P0PFC0	phosphopyruvate hydratase OS=Canis lupus familiaris OX=9615 GN=ENO1 PE=3 SV=1	0	Dog	7.171	4	2	6	2	440	47.9	7.42	3.84	2						ENSCAFG00000019697	ENO1	A0A8P0PFC0			0	0	0.001	0.001	0.001	0.001	0.113	0.741	1.245	0.001					11.3	8.4	100	74.1	124.5
High	Master Protein	A0A8I3MF27	Plasminogen OS=Canis lupus familiaris OX=9615 GN=PLG PE=3 SV=1	0	Dog	11.804	4	4	28	4	812	91.1	7.08	19.67	4	cell organization and biogenesis;coagulation;metabolic process	cell surface	structural molecule activity		403602	ENSCAFG00000000758; ENSCAFG00845002222	PLG	A0A8I3MF27	Blood clotting cascade		1	0	0.678	1.059	1.354	1.531	1.266	1.969	1.788	1.416	67.8	105.9	135.4	153.1	126.6	6.8	100	196.9	178.8	141.6	35.66	22.79	30.49	37.67
Medium	Master Protein	A0A8P0PL10	S100 calcium binding protein A8 OS=Canis lupus familiaris OX=9615 GN=S100A8 PE=4 SV=1	0.015	Dog	2.152	4	1	3	1	299	31.4	9.69	2.46	1						ENSCAFG00000017557	S100A8	A0A8P0PL10			0	0	0.001	0.001	0.001	0.001	0.411	0.756	1.268	0.001					41.1	16.8	100	75.6	126.8
High	Master Protein	A0A8I3PUW7	S_100 domain-containing protein OS=Canis lupus familiaris OX=9615 PE=4 SV=1	0.003	Dog	2.985	4	1	2	1	256	27.8	11.4	0	1	metabolic process		structural molecule activity								0	0	0.001	0.001	0.001	0.001	0.564	0.786	1.294	0.001					56.4	59.2	100	78.6	129.4
High	Master Protein	A0A8I3NLL5	Serine protease 8 OS=Canis lupus familiaris OX=9615 GN=PRSS8 PE=4 SV=1	0.003	Dog	3.133	4	1	1	1	331	35.4	6.29	1.64	1	cell organization and biogenesis		structural molecule activity		102157328	ENSCAFG00000031655; ENSCAFG00845012186	PRSS8	A0A8I3NLL5			0	0	0.001	0.001	0.001	0.001	0.738	1.158	0.731	0.001					73.8	4.4	100	115.8	73.1
High	Master Protein	A0A8I3SAI8	Tyrosine 3-monooxygenase/tryptophan 5-monooxygenase activation protein eta OS=Canis lupus familiaris OX=9615 GN=YWHAH PE=3 SV=1	0	Dog	5.227	4	2	8	2	402	43.9	8.41	7.97	2						ENSCAFG00000031015; ENSCAFG00845027045	YWHAH	A0A8I3SAI8	Calcium regulation in cardiac cells		1	0	0.535	0.421	0.125	0.305	0.162	0.557	0.419	0.289	53.5	42.1	12.5	30.5	16.2	2.8	100	55.7	41.9	28.9	0.95	0.52	7.47	5.13
Medium	Master Protein	A0A8I3RU81	Zinc finger protein 82 homolog OS=Canis lupus familiaris OX=9615 GN=ZNF566 PE=4 SV=1	0.011	Dog	2.39	4	1	1	1	566	66.6	9.14	0	1	metabolic process		structural molecule activity			ENSCAFG00000028475; ENSCAFG00845007894	ZNF566	A0A8I3RU81			0	0
Medium	Master Protein	A0A0F7RNT6	Annexin OS=Canis lupus familiaris OX=9615 GN=ANXA5 PE=2 SV=1	0.013	Dog	2.262	3	1	5	1	321	35.9	5.08	0	1	metabolic process	cell surface;cytoplasm;cytoskeleton	structural molecule activity	Pf00191	476094	ENSCAFG00000004151; ENSCAFG00845021481	ANXA5	A0A0F7RNT6; cfa:476094			0	0	0.001	0.001	0.001	0.001	0.735	0.916	1.188	0.001					73.5	8.4	100	91.6	118.8
High	Master Protein	A0A8I3QRA4	ATPase H+ transporting accessory protein 1 OS=Canis lupus familiaris OX=9615 GN=ATP6AP1 PE=3 SV=1	0.003	Dog	2.827	3	1	2	1	466	51.8	6.14	2.08	1		cytoskeleton				ENSCAFG00845029004	ATP6AP1	A0A8I3QRA4			0	0
High	Master Protein	A0A8I3PCF8	CD44 antigen OS=Canis lupus familiaris OX=9615 GN=CD44 PE=4 SV=1	0	Dog	9.496	3	3	93	3	934	101.7	6.34	54.64	3	cell communication	cytoplasm;cytoskeleton;nucleus	structural molecule activity			ENSCAFG00845022357	CD44	A0A8I3PCF8			0	0	0.875	0.656	0.993	0.871	0.815	1.136	1.018	0.514	87.5	65.6	99.3	87.1	81.5	5.5	100	113.6	101.8	51.4	9.7	7.43	10.73	44.05
High	Master Protein	A0A8I3RTP3	Coactosin like F-actin binding protein 1 OS=Canis lupus familiaris OX=9615 GN=COTL1 PE=4 SV=1	0.003	Dog	3.074	3	1	4	1	233	24.6	9.95	4.02	1			motor activity			ENSCAFG00845004688	COTL1	A0A8I3RTP3			0	0	0.001	0.001	0.001	0.001	0.498	0.751	1.367	0.001					49.8	4.7	100	75.1	136.7
High	Master Protein	A0A8I3RX37	Collagen alpha-1(I) chain OS=Canis lupus familiaris OX=9615 GN=COL1A1 PE=4 SV=1	0	Dog	11.61	3	4	25	4	1543	148.7	7.52	7.42	4		cytoskeleton	enzyme regulator activity;structural molecule activity			ENSCAFG00845012504	COL1A1	A0A8I3RX37			0	0	3.889	1.986	2.574	3.351	0.783	7.878	4.819	1.46	388.9	198.6	257.4	335.1	78.3	14	100	787.8	481.9	146	16.73	14.88	7.2	5.41
High	Master Protein	A0A8I3Q026	Collagen type VI alpha 3 chain OS=Canis lupus familiaris OX=9615 GN=COL6A3 PE=4 SV=1	0	Dog	24.179	3	7	101	7	3177	343.3	6.73	103.62	7	cell communication	nucleus	DNA binding			ENSCAFG00845028105	COL6A3	A0A8I3Q026			0	0	1.862	0.64	0.61	0.78	0.524	3.891	1.934	0.694	186.2	64	61	78	52.4	6	100	389.1	193.4	69.4	1.74	3.85	2.87	3.52
High	Master Protein	A0A8I3MP57	Corneodesmosin OS=Canis lupus familiaris OX=9615 GN=CDSN PE=4 SV=1	0.003	Dog	3.001	3	1	6	1	498	47.9	8.13	0	1	metabolic process	cell surface			607062	ENSCAFG00000000474; ENSCAFG00845005444	CDSN	A0A8I3MP57			0	0	0.84	0.919	0.663	0.388	0.621	0.777	0.846	0.634	84	91.9	66.3	38.8	62.1	12	100	77.7	84.6	63.4	34.69	13.31	45.52	48.11
High	Master Protein	A0A8I3MPD4	Dermokine OS=Canis lupus familiaris OX=9615 GN=DMKN PE=4 SV=1	0	Dog	8.314	3	2	27	2	659	64.9	9.25	19.7	2	cell growth					ENSCAFG00845002671	DMKN	A0A8I3MPD4			0	0	2.439	0.736	1.577	2.044	1.162	3.857	2.738	0.937	243.9	73.6	157.7	204.4	116.2	8.2	100	385.7	273.8	93.7	19.89	36.88	7.06	20.57
High	Master Protein	A0A8I3NN27	EGF containing fibulin extracellular matrix protein 1 OS=Canis lupus familiaris OX=9615 GN=EFEMP1 PE=4 SV=1	0.003	Dog	3.127	3	1	6	1	518	56.9	4.92	0	1	cell organization and biogenesis;cellular homeostasis;development	chromosome	signal transducer activity;structural molecule activity			ENSCAFG00000002919; ENSCAFG00845012060	EFEMP1	A0A8I3NN27			0	0	0.951	1.417	0.486	0.416	0.39	0.427	0.57	1.385	95.1	141.7	48.6	41.6	39	2.8	100	42.7	57	138.5	0.47	12.52	18.43	18.96
High	Master Protein	A0A8I3P0N3	Gelsolin OS=Canis lupus familiaris OX=9615 GN=GSN PE=4 SV=1	0	Dog	9.344	3	3	18	3	871	94.6	7.52	6.34	3	cell growth;metabolic process		motor activity;structural molecule activity			ENSCAFG00000003663; ENSCAFG00845016093	GSN	A0A8I3P0N3			0	0	1.168	0.632	0.67	1.004	0.756	1.394	2.284	0.476	116.8	63.2	67	100.4	75.6	6.2	100	139.4	228.4	47.6	11.58	16.94	25.47	6.43
High	Master Protein	A0A8I3Q1S9	Immunoglobulin superfamily containing leucine rich repeat OS=Canis lupus familiaris OX=9615 GN=ISLR PE=4 SV=1	0	Dog	3.254	3	1	5	1	428	45.5	5.39	2.12	1						ENSCAFG00845028845	ISLR	A0A8I3Q1S9			0	0	0.001	0.001	0.001	0.001	0.599	0.88	0.746	0.001					59.9	17.2	100	88	74.6
High	Master Protein	A0A8I3SCJ9	Inhibitor of carbonic anhydrase-like OS=Canis lupus familiaris OX=9615 GN=LOC477072 PE=4 SV=1	0	Dog	6.192	3	2	12	1	775	85.7	6.83	11.16	2		cell surface	DNA binding			ENSCAFG00845030091	LOC477072	A0A8I3SCJ9			0	0	0.45	0.873	0.514	0.756	0.85	0.892	0.811	0.943	45	87.3	51.4	75.6	85	6.1	100	89.2	81.1	94.3	9.03	3.03	24.51	20.72
High	Master Protein	A0A8P0SJB9	Insulin-like growth factor-binding protein 2 OS=Canis lupus familiaris OX=9615 GN=IGFBP2 PE=4 SV=1	0.002	Dog	2.67	3	1	3	1	334	35.1	7.21	3.31	1						ENSCAFG00000014490	IGFBP2	A0A8P0SJB9			0	0	0.001	0.001	0.001	0.001	0.606	1.03	1.024	0.001					60.6	5.6	100	103	102.4
High	Master Protein	A0A8I3PYF6	Keratin 3 OS=Canis lupus familiaris OX=9615 GN=KRT3 PE=3 SV=1	0	Dog	9.339	3	2	33	2	603	62	6.67	14.99	2		endoplasmic reticulum				ENSCAFG00845023813	KRT3	A0A8I3PYF6			0	0	1.103	1.231	0.138	0.193	0.127	0.2	0.241	0.89	110.3	123.1	13.8	19.3	12.7	1.5	100	20	24.1	89	21.29	23.7	15.91	6
High	Master Protein	A0A8I3S5M0	Lysosomal associated membrane protein 2 OS=Canis lupus familiaris OX=9615 GN=LAMP2 PE=3 SV=1	0.003	Dog	3.114	3	1	15	1	424	46	8.24	2.53	1		cytoskeleton;mitochondrion				ENSCAFG00000018510; ENSCAFG00845022255	LAMP2	A0A8I3S5M0			0	0	0.56	0.416	0.672	0.555	0.79	1.245	1.301	0.385	56	41.6	67.2	55.5	79	46.9	100	124.5	130.1	38.5
High	Master Protein	A0A8I3RP80	Nucleobindin-1 OS=Canis lupus familiaris OX=9615 GN=NUCB1 PE=3 SV=1	0.003	Dog	3.056	3	1	8	1	457	53.1	5.11	6.46	1		cell surface;extracellular	structural molecule activity		484391	ENSCAFG00000003874; ENSCAFG00845000560	NUCB1	A0A8I3RP80			0	0	1.72	1.368	1.091	1.687	0.001	0.001	0.001	1.557	172	136.8	109.1	168.7			100			155.7
High	Master Protein	Q28256	Platelet glycoprotein Ib alpha chain OS=Canis lupus familiaris OX=9615 GN=GP1BA PE=2 SV=2	0	Dog	4.931	3	2	15	2	677	74.1	5.91	11.16	2	cell communication;cell organization and biogenesis;cellular homeostasis;coagulation;conjugation;metabolic process	cytoplasm;cytoskeleton		Pf13855	403638	ENSCAFG00000057065; ENSCAFG00030022751; ENSCAFG00805002619	GP1BA	cfa:403638; Q28256			0	0	0.689	0.536	0.441	0.501	0.345	0.494	0.561	0.423	68.9	53.6	44.1	50.1	34.5	2.6	100	49.4	56.1	42.3	1.62	16.01	14.61	19.79
High	Master Protein	A0A8I3P760	Protein C receptor OS=Canis lupus familiaris OX=9615 GN=PROCR PE=4 SV=1	0.003	Dog	3.092	3	1	2	1	261	30	6.34	0	1			structural molecule activity			ENSCAFG00845018768	PROCR	A0A8I3P760			0	0	0.733	0.616	0.871	1.021	0.868	0.993	0.989	0.552	73.3	61.6	87.1	102.1	86.8	31	100	99.3	98.9	55.2
High	Master Protein	A0A8I3NBW0	Protein YIPF3 OS=Canis lupus familiaris OX=9615 GN=YIPF3 PE=3 SV=1	0	Dog	3.2	3	1	22	1	347	37.8	5.94	13.74	1	metabolic process	cytoplasm;cytoskeleton;extracellular			481817	ENSCAFG00000001868; ENSCAFG00845009430	YIPF3	A0A8I3NBW0			0	0	1.293	0.711	1.245	0.971	1.443	1.537	1.155	0.623	129.3	71.1	124.5	97.1	144.3	4.6	100	153.7	115.5	62.3	5.21	6.39	3.27	2.34
High	Master Protein	A0A8I3PSU9	V-set and immunoglobulin domain containing 4 OS=Canis lupus familiaris OX=9615 GN=VSIG4 PE=4 SV=1	0.003	Dog	3.068	3	1	3	1	399	44.4	6.83	0	1	metabolic process	cytoskeleton			491925	ENSCAFG00000016623; ENSCAFG00845027388	VSIG4	A0A8I3PSU9			0	0
High	Master Protein	A0A8I3N7R9	Angiopoietin like 2 OS=Canis lupus familiaris OX=9615 GN=ANGPTL2 PE=4 SV=1	0.002	Dog	2.745	2	1	4	1	493	57.1	7.75	3.97	1					480720	ENSCAFG00000020166; ENSCAFG00845008148	ANGPTL2	A0A8I3N7R9			0	0	0.001	0.001	0.001	0.001	1.651	1.782	1.709	0.001					165.1	12	100	178.2	170.9
Medium	Master Protein	P18649	Apolipoprotein E OS=Canis lupus familiaris OX=9615 GN=APOE PE=1 SV=3	0.013	Dog	2.22	2	1	1	1	323	37.2	5.3	1.63	1	cell growth;cell organization and biogenesis;cellular homeostasis;coagulation;conjugation;defense response;development;metabolic process	cell surface;chromosome;cytoplasm;cytoskeleton;extracellular;mitochondrion;nucleus	antioxidant activity;catalytic activity;DNA binding;motor activity;structural molecule activity	Pf01442	476438	ENSCAFG00000004617; ENSCAFG00805002979; ENSCAFG00845006705	APOE	cfa:476438; F1PJ74; P18649	Statin pathway		1	0
High	Master Protein	A0A8I3RV47	Butyrophilin subfamily 1 member A1-like OS=Canis lupus familiaris OX=9615 GN=LOC482200 PE=3 SV=1	0.003	Dog	3.097	2	1	1	1	486	53.5	5.85	1.94	1		cytoskeleton				ENSCAFG00845006991	LOC482200	A0A8I3RV47			0	0	1.285	0.584	1.17	0.324	0.001	0.001	0.001	0.465	128.5	58.4	117	32.4			100			46.5
High	Master Protein	Q4LAL9	Cathepsin D OS=Canis lupus familiaris OX=9615 GN=CTSD PE=2 SV=1	0.003	Dog	2.867	2	1	1	1	410	44.3	7.83	1.65	1	cell growth;cell organization and biogenesis;cellular homeostasis	cell surface;mitochondrion;nucleus	structural molecule activity	Pf00026, Pf07966	483662	ENSCAFG00000010052; ENSCAFG00040024588; ENSCAFG00845009905	CTSD	cfa:483662; Q4LAL9		Neutrophil degranulation; MHC class II antigen presentation; Metabolism of Angiotensinogen to Angiotensins; Insulin receptor recycling	4	0	0.641	0.301	0.179	0.282	0.001	0.001	0.001	0.41	64.1	30.1	17.9	28.2			100			41
High	Master Protein	A0A8I3NR22	CD248 molecule OS=Canis lupus familiaris OX=9615 GN=CD248 PE=4 SV=1	0	Dog	5.538	2	2	5	2	772	82.6	5.85	3.53	2		cytoskeleton	structural molecule activity			ENSCAFG00845013716	CD248	A0A8I3NR22			0	0	0.866	0.93	1.011	0.794	5.857	6.809	5.479	0.887	86.6	93	101.1	79.4	585.7	155	100	680.9	547.9	88.7
Medium	Master Protein	A0A8I3RVP0	CD300 molecule like family member g OS=Canis lupus familiaris OX=9615 GN=CD300LG PE=4 SV=1	0.011	Dog	2.355	2	1	15	1	336	36.3	6.84	12.22	1		cytoskeleton				ENSCAFG00000014429; ENSCAFG00845010201	CD300LG	A0A8I3RVP0			0	0	0.739	0.669	0.799	0.767	0.886	2.307	1.693	0.462	73.9	66.9	79.9	76.7	88.6	2.2	100	230.7	169.3	46.2	6.47	6.65	7.81	9.24
High	Master Protein	A0A8I3Q0M4	CD93 molecule OS=Canis lupus familiaris OX=9615 GN=CD93 PE=4 SV=1	0.002	Dog	2.726	2	1	4	1	652	68.2	5.45	0	1		cytoskeleton	structural molecule activity			ENSCAFG00845027134	CD93	A0A8I3Q0M4			0	0	0.001	0.001	0.001	0.001	1.027	0.832	0.887	0.001					102.7	48.6	100	83.2	88.7
High	Master Protein	A0A8I3MB16	CEA cell adhesion molecule 1 OS=Canis lupus familiaris OX=9615 GN=CEACAM1 PE=4 SV=1	0	Dog	3.224	2	1	8	1	524	56.7	5.64	6.99	1		cytoskeleton				ENSCAFG00845000573	CEACAM1	A0A8I3MB16			0	0	1.244	0.75	1.235	0.955	0.938	1.384	1.529	0.773	124.4	75	123.5	95.5	93.8	4.5	100	138.4	152.9	77.3
High	Master Protein	A0A8I3NGN1	Clusterin OS=Canis lupus familiaris OX=9615 GN=CLU PE=3 SV=1	0.003	Dog	3.011	2	1	2	1	481	55.9	7.64	0	1		cell surface;cytoskeleton;cytosol;endosome;extracellular;membrane;nucleus				ENSCAFG00000008404; ENSCAFG00845010565	CLU	A0A8I3NGN1			0	0	0.001	0.001	0.001	0.001	0.318	0.737	0.487	0.001					31.8	8.5	100	73.7	48.7
High	Master Protein	A0A8I3NL35	Collagen type XII alpha 1 chain OS=Canis lupus familiaris OX=9615 GN=COL12A1 PE=4 SV=1	0	Dog	14.23	2	4	15	4	3064	332.5	5.57	11.8	4		cell surface;nucleus				ENSCAFG00845012985	COL12A1	A0A8I3NL35			0	0	0.001	0.001	0.001	0.001	1.07	7.683	4.125	0.001					107	26.1	100	768.3	412.5
High	Master Protein	A0A8I3PED8	Fibronectin OS=Canis lupus familiaris OX=9615 GN=FN1 PE=4 SV=1	0	Dog	15.448	2	5	29	5	2479	272.3	5.71	24.83	5	cell communication;coagulation;metabolic process	cell surface	structural molecule activity			ENSCAFG00000014345; ENSCAFG00845021985	FN1	A0A8I3PED8			0	0	0.001	0.001	0.001	0.001	0.536	2.345	1.568	0.001					53.6	7	100	234.5	156.8
Medium	Master Protein	A0A8I3NGU2	Folate_rec domain-containing protein OS=Canis lupus familiaris OX=9615 GN=LOC476816 PE=3 SV=1	0.011	Dog	2.441	2	1	3	1	255	29.6	8.51	0	1	conjugation		structural molecule activity			ENSCAFG00000005768; ENSCAFG00845010325	LOC476816	A0A8I3NGU2			0	0	0.853	0.777	1.183	0.952	1.033	1.588	1.265	0.714	85.3	77.7	118.3	95.2	103.3	2.3	100	158.8	126.5	71.4	10.94	0.9	6.04	13.56
High	Master Protein	A0A8I3MYY5	Granulin precursor OS=Canis lupus familiaris OX=9615 GN=GRN PE=3 SV=1	0	Dog	3.172	2	1	4	1	653	70.1	7.39	11.45	1	development	cell surface;cytoskeleton	structural molecule activity			ENSCAFG00845008267	GRN	A0A8I3MYY5			0	0	0.001	0.001	0.001	0.001	2.362	4.551	2.902	0.001					236.2	21.7	100	455.1	290.2
High	Master Protein	A0A8I3SCH6	Lipase A, lysosomal acid type OS=Canis lupus familiaris OX=9615 GN=LIPA PE=4 SV=1	0.003	Dog	2.866	2	1	4	1	457	50.9	8.84	0	1			structural molecule activity			ENSCAFG00000015721; ENSCAFG00845029916	LIPA	A0A8I3SCH6			0	0	0.001	0.001	0.001	0.001	0.433	5.254	0.949	0.001					43.3	28.2	100	525.4	94.9
Medium	Master Protein	A0A8I3MKU0	Macrophage colony-stimulating factor 1 OS=Canis lupus familiaris OX=9615 GN=CSF1 PE=4 SV=1	0.013	Dog	2.232	2	1	5	1	558	59.9	5.99	0	1	coagulation;development;metabolic process	cell surface;cytoskeleton	antioxidant activity;structural molecule activity			ENSCAFG00000019798; ENSCAFG00845002371	CSF1	A0A8I3MKU0			0	0	0.645	0.803	0.53	0.838	0.821	1.59	1.067	0.598	64.5	80.3	53	83.8	82.1	44.4	100	159	106.7	59.8
High	Master Protein	A0A8I3S000	Meprin A subunit OS=Canis lupus familiaris OX=9615 GN=MEP1A PE=4 SV=1	0.003	Dog	2.893	2	1	6	1	748	84.8	5.62	0	1	cell organization and biogenesis	cytoskeleton	structural molecule activity		481826	ENSCAFG00000002043; ENSCAFG00845013283	MEP1A	A0A8I3S000			0	0	0.001	0.001	0.001	0.001	0.418	0.887	0.812	0.001					41.8	7.5	100	88.7	81.2
High	Master Protein	A0A8I3N026	Nectin cell adhesion molecule 2 OS=Canis lupus familiaris OX=9615 GN=NECTIN2 PE=4 SV=1	0.003	Dog	3.083	2	1	1	1	541	57.9	4.92	1.61	1	cell communication;metabolic process	cytoskeleton;nucleus	structural molecule activity		611060	ENSCAFG00000004626; ENSCAFG00845006836	NECTIN2	A0A8I3N026			0	0	0.001	0.001	0.001	0.001	1.245	1.577	1.232	0.001					124.5	20.6	100	157.7	123.2
Medium	Master Protein	A0A8I3S143	Plasma retinol-binding protein OS=Canis lupus familiaris OX=9615 GN=RBP4 PE=3 SV=1	0.015	Dog	2.195	2	1	6	1	361	38.8	10.14	7.08	1	conjugation	cell surface	catalytic activity;structural molecule activity			ENSCAFG00845019496	RBP4	A0A8I3S143			0	0	0.001	0.001	0.001	0.001	0.626	1.616	1.681	0.001					62.6	4.8	100	161.6	168.1
High	Master Protein	A0A8P0SGI2	Platelet and endothelial cell adhesion molecule 1 OS=Canis lupus familiaris OX=9615 GN=PECAM1 PE=4 SV=1	0	Dog	6.038	2	2	16	2	803	89.9	6.33	2.04	2						ENSCAFG00000011740	PECAM1	A0A8P0SGI2			0	0	1.829	0.888	1.246	0.949	1.041	1.553	0.994	0.729	182.9	88.8	124.6	94.9	104.1	6.9	100	155.3	99.4	72.9	17.2	11.86	7.37	11.99
High	Master Protein	A0A8I3S6A4	Proenkephalin-A OS=Canis lupus familiaris OX=9615 GN=PENK PE=3 SV=1	0.005	Dog	2.551	2	1	2	1	513	55.8	9.99	1.75	1	development	cell surface;nucleus	antioxidant activity			ENSCAFG00845027417	PENK	A0A8I3S6A4			0	0	1.441	1.422	2.195	2.234	0.001	0.001	0.001	1.449	144.1	142.2	219.5	223.4			100			144.9	4.53	0.72	19.4	7.6
Medium	Master Protein	A0A8I3PFA9	Pyruvate kinase OS=Canis lupus familiaris OX=9615 GN=PKM PE=3 SV=1	0.011	Dog	2.331	2	1	1	1	531	58	7.71	0	1	cellular homeostasis		signal transducer activity;structural molecule activity		403874	ENSCAFG00000017655; ENSCAFG00845023630	PKM	A0A8I3PFA9			0	0
High	Master Protein	A0A8I3PTV1	Renin receptor OS=Canis lupus familiaris OX=9615 GN=ATP6AP2 PE=4 SV=1	0.003	Dog	2.858	2	1	9	1	351	39.1	5.54	5.87	1		cytoplasm;cytoskeleton;extracellular;mitochondrion	structural molecule activity			ENSCAFG00000014116; ENSCAFG00845026626	ATP6AP2	A0A8I3PTV1			0	0	0.792	0.427	0.372	0.626	0.552	0.668	0.416	0.491	79.2	42.7	37.2	62.6	55.2	2.4	100	66.8	41.6	49.1	8.34	2.17	9.32	7.42
High	Master Protein	A0A8I3S6Z5	Serine peptidase inhibitor, Kunitz type 1 OS=Canis lupus familiaris OX=9615 GN=SPINT1 PE=4 SV=1	0.003	Dog	2.826	2	1	3	1	545	60.7	6.57	3.33	1		cytoskeleton	DNA binding			ENSCAFG00000009365; ENSCAFG00845029015	SPINT1	A0A8I3S6Z5			0	0	0.001	0.001	0.001	0.001	1.511	1.059	1.008	0.001					151.1	2.6	100	105.9	100.8
High	Master Protein	A0A8I3MUM2	Serpin family A member 6 OS=Canis lupus familiaris OX=9615 GN=SERPINA6 PE=3 SV=1	0.003	Dog	3.132	2	1	5	1	404	45.4	5.9	5.27	1		cell surface	DNA binding			ENSCAFG00845002941	SERPINA6	A0A8I3MUM2			0	0	0.001	0.001	0.001	0.001	0.826	0.962	0.65	0.001					82.6	8.5	100	96.2	65
High	Master Protein	A0A8I3RQL9	Sulfhydryl oxidase OS=Canis lupus familiaris OX=9615 GN=QSOX1 PE=3 SV=1	0.003	Dog	3.044	2	1	1	1	740	81.8	8.75	0	1		cytoskeleton	structural molecule activity			ENSCAFG00000012717; ENSCAFG00845002288	QSOX1	A0A8I3RQL9			0	0
High	Master Protein	A0A8I3NCZ8	Afamin OS=Canis lupus familiaris OX=9615 GN=AFM PE=4 SV=1	0.003	Dog	3.092	1	1	1	1	604	69.1	5.35	2.21	1		cell surface	structural molecule activity			ENSCAFG00000059309; ENSCAFG00845005998	AFM	A0A8I3NCZ8			0	0	0.001	0.001	0.001	0.001	1.637	0.623	0.844	0.001					163.7	3.7	100	62.3	84.4
High	Master Protein	A0A8I3PLC3	Agrin OS=Canis lupus familiaris OX=9615 GN=AGRN PE=4 SV=1	0	Dog	9.076	1	2	14	2	2096	221.8	6.3	7.48	2	cell death;development;metabolic process	cytoplasm;cytoskeleton;nucleus	structural molecule activity			ENSCAFG00000019342; ENSCAFG00845020649	AGRN	A0A8I3PLC3			0	0	0.001	0.001	0.001	0.001	0.603	1.102	1.046	0.001					60.3	9.1	100	110.2	104.6
High	Master Protein	A0A8I3S046	Alpha glucosidase OS=Canis lupus familiaris OX=9615 GN=GAA PE=3 SV=1	0.003	Dog	3.057	1	1	1	1	951	105.6	6.67	0	1	cellular homeostasis	cytoskeleton	structural molecule activity		483352	ENSCAFG00000005589; ENSCAFG00845013429	GAA	A0A8I3S046			0	0	0.001	0.001	0.001	0.001	1.045	1.255	1.112	0.001					104.5	18.8	100	125.5	111.2
High	Master Protein	P79143	Aminopeptidase N OS=Canis lupus familiaris OX=9615 GN=ANPEP PE=1 SV=2	0.003	Dog	3.12	1	1	7	1	975	110.2	6.18	3.45	1	cell organization and biogenesis;cellular homeostasis;defense response;development;metabolic process	cytoplasm;cytoskeleton;nucleus	structural molecule activity	Pf01433, Pf11838, Pf17900	403913	ENSCAFG00000012013; ENSCAFG00805026851	ANPEP	cfa:403913; F1PCB5; P79143		Neutrophil degranulation	1	0	0.001	0.001	0.001	0.001	0.742	0.98	0.868	0.001					74.2	7	100	98	86.8
High	Master Protein	A0A8P0SVK9	Angiotensin-converting enzyme OS=Canis lupus familiaris OX=9615 GN=ACE2 PE=3 SV=1	0.005	Dog	2.576	1	1	7	1	804	92.8	5.29	0	1		nucleus				ENSCAFG00000012112	ACE2	A0A8P0SVK9			0	0	1.202	0.429	0.46	1.136	0.899	1.336	0.632	0.663	120.2	42.9	46	113.6	89.9	42.3	100	133.6	63.2	66.3	9.26	0.74	4.63	12.59
Medium	Master Protein	A0A8I3N098	Annexin OS=Canis lupus familiaris OX=9615 GN=ANXA6 PE=3 SV=1	0.012	Dog	2.461	1	1	4	1	676	76.2	5.74	1.84	1		nucleus	structural molecule activity			ENSCAFG00845005581	ANXA6	A0A8I3N098			0	0	0.001	0.001	0.001	0.001	1.005	1.698	1.794	0.001					100.5	22.4	100	169.8	179.4
High	Master Protein	A0A8P0NPY9	Carboxypeptidase E OS=Canis lupus familiaris OX=9615 GN=CPE PE=3 SV=1	0.005	Dog	2.616	1	1	6	1	693	75.3	8.57	0	1						ENSCAFG00000008861	CPE	A0A8P0NPY9			0	0	1.488	0.567	0.583	0.886	0.637	1.478	1.368	0.577	148.8	56.7	58.3	88.6	63.7	7.1	100	147.8	136.8	57.7
Medium	Master Protein	A0A8I3NHG7	Cartilage intermediate layer protein 2 OS=Canis lupus familiaris OX=9615 GN=CILP2 PE=4 SV=1	0.012	Dog	2.451	1	1	1	1	1163	126.4	8.24	0	1		cell surface				ENSCAFG00000023249; ENSCAFG00845014273	CILP2	A0A8I3NHG7			0	0
High	Master Protein	A0A8I3PDW3	Chondroitin sulfate proteoglycan 4 OS=Canis lupus familiaris OX=9615 GN=CSPG4 PE=4 SV=1	0	Dog	5.945	1	2	7	2	2388	252.9	10.68	1.84	2						ENSCAFG00845020860	CSPG4	A0A8I3PDW3			0	0	0.001	0.001	0.001	0.001	0.928	1.569	1.032	0.001					92.8	12.2	100	156.9	103.2
High	Master Protein	O46392	Collagen alpha-2(I) chain OS=Canis lupus familiaris OX=9615 GN=COL1A2 PE=2 SV=2	0	Dog	7.509	1	3	17	3	1366	129.3	9.07	12.8	3		cell surface;nucleus	enzyme regulator activity;structural molecule activity	Pf01391, Pf01410	403824		COL1A2	cfa:403824; O46392			0	0	4.387	1.342	3.844	3.15	1.071	22.111	15.284	0.898	438.7	134.2	384.4	315	107.1	38.5	100	2211.1	1528.4	89.8	11.32	4.05	15.85	15.99
High	Master Protein	A0A8I3PPP2	Collagen alpha-2(V) chain OS=Canis lupus familiaris OX=9615 GN=COL5A2 PE=4 SV=1	0.002	Dog	2.725	1	1	3	1	1499	144.7	6.79	1.61	1		nucleus	enzyme regulator activity;structural molecule activity		478836	ENSCAFG00845021162	COL5A2	A0A8I3PPP2			0	0	0.001	0.001	0.001	0.001	0.639	2.19	1.503	0.001					63.9	2.4	100	219	150.3
High	Master Protein	A0A8I3N1V6	Collagen type XV alpha 1 chain OS=Canis lupus familiaris OX=9615 GN=COL15A1 PE=4 SV=1	0	Dog	3.201	1	1	4	1	1374	140	4.94	2.21	1		nucleus				ENSCAFG00845007464	COL15A1	A0A8I3N1V6			0	0	0.001	0.001	0.001	0.001	0.765	1.235	1.09	0.001					76.5	6.7	100	123.5	109
High	Master Protein	A0A8I3PHE2	Collagen type XVIII alpha 1 chain OS=Canis lupus familiaris OX=9615 GN=COL18A1 PE=4 SV=1	0.003	Dog	3.077	1	1	17	1	1717	173.9	6.18	12.37	1		nucleus				ENSCAFG00845022231	COL18A1	A0A8I3PHE2			0	0	1.365	1.005	1.515	1.352	1.613	1.308	1.078	0.844	136.5	100.5	151.5	135.2	161.3	5.8	100	130.8	107.8	84.4	5.18	11.63	9.28	9.3
Medium	Master Protein	A0A8I3MJN7	Collectin-12 OS=Canis lupus familiaris OX=9615 GN=COLEC12 PE=4 SV=1	0.012	Dog	2.444	1	1	1	1	745	81.7	5.55	0	1		cytoskeleton;nucleus	structural molecule activity		607342	ENSCAFG00000018331; ENSCAFG00845001676	COLEC12	A0A8I3MJN7			0	0	0.001	0.001	0.001	0.001	1.268	1.261	1.616	0.001					126.8	23.8	100	126.1	161.6
High	Master Protein	A0A8I3MQ72	Complement C7 OS=Canis lupus familiaris OX=9615 GN=C7 PE=3 SV=1	0.003	Dog	3.028	1	1	1	1	863	94.8	6.79	2.01	1	coagulation;metabolic process	cell surface;cytoplasm;cytoskeleton				ENSCAFG00845002627	C7	A0A8I3MQ72			0	0	0.001	0.001	0.001	0.001	0.6	6.8	4.431	0.001					60	14.8	100	680	443.1
Medium	Master Protein	A0A8P0TDX5	Dihydrolipoyllysine-residue succinyltransferase component of 2-oxoglutarate dehydrogenase complex, mitochondrial OS=Canis lupus familiaris OX=9615 GN=DLST PE=3 SV=1	0.015	Dog	2.131	1	1	2	1	647	69.5	9.58	0	1						ENSCAFG00000016989	DLST	A0A8P0TDX5			0	0	0.001	0.001	0.001	0.001	0.544	0.671	0.575	0.001					54.4	3.4	100	67.1	57.5
High	Master Protein	A0A8I3PEZ3	Fibulin 2 OS=Canis lupus familiaris OX=9615 GN=FBLN2 PE=3 SV=1	0.003	Dog	3.036	1	1	2	1	1281	136.3	4.96	3.05	1	cell growth	cell surface;chromosome	structural molecule activity			ENSCAFG00845023226	FBLN2	A0A8I3PEZ3			0	0	1.282	1.057	1.398	1.321	0.001	0.001	0.001	0.715	128.2	105.7	139.8	132.1			100			71.5
Medium	Master Protein	A0A8P0TJ82	Follistatin like 1 OS=Canis lupus familiaris OX=9615 GN=FSTL1 PE=4 SV=1	0.015	Dog	2.181	1	1	1	1	547	59.3	8.7	0	1						ENSCAFG00000011172	FSTL1	A0A8P0TJ82			0	0
Medium	Master Protein	A0A8I3PTI8	Gliomedin OS=Canis lupus familiaris OX=9615 GN=GLDN PE=4 SV=1	0.012	Dog	2.476	1	1	10	1	548	58.3	8.44	10.62	1	cell growth;defense response					ENSCAFG00000015360; ENSCAFG00845025056	GLDN	A0A8I3PTI8			0	0	1.153	0.613	1.344	1.085	1.1	3.068	1.953	0.566	115.3	61.3	134.4	108.5	110	11.9	100	306.8	195.3	56.6	9.42	16.12	11.47	8.9
Medium	Master Protein	A0A8I3Q662	Glypican-3 OS=Canis lupus familiaris OX=9615 GN=GPC3 PE=3 SV=1	0.015	Dog	2.192	1	1	7	1	580	65.2	6.52	10.32	1	metabolic process	chromosome;cytoplasm;cytoskeleton			481056	ENSCAFG00000018864; ENSCAFG00845031100	GPC3	A0A8I3Q662			0	0	0.324	0.361	0.412	0.308	0.001	0.001	0.001	0.318	32.4	36.1	41.2	30.8			100			31.8	9.69	9.69	15.4	5.35
High	Master Protein	A0A8P0SHM8	Heart development protein with EGF like domains 1 OS=Canis lupus familiaris OX=9615 GN=HEG1 PE=4 SV=1	0.003	Dog	2.87	1	1	1	1	1415	148.5	5.63	0	1						ENSCAFG00000012542	HEG1	A0A8P0SHM8			0	0	0.001	0.001	0.001	0.001	0.924	3.569	1.975	0.001					92.4	12.8	100	356.9	197.5
High	Master Protein	A0A8I3MGU2	Heparan sulfate proteoglycan 2 OS=Canis lupus familiaris OX=9615 GN=HSPG2 PE=4 SV=1	0	Dog	12.069	1	3	25	3	4174	444.2	6.67	22.28	3	defense response	chromosome	structural molecule activity			ENSCAFG00000014773; ENSCAFG00845000888	HSPG2	A0A8I3MGU2			0	0	0.577	0.444	0.324	0.487	1.061	2.143	1.559	0.486	57.7	44.4	32.4	48.7	106.1	16.9	100	214.3	155.9	48.6	25.45	52.39	46.21	49.32
Medium	Master Protein	A0A8I3PET9	Histidine rich glycoprotein OS=Canis lupus familiaris OX=9615 GN=HRG PE=4 SV=1	0.015	Dog	2.133	1	1	2	1	543	60.6	7.39	0	1			DNA binding			ENSCAFG00845021042	HRG	A0A8I3PET9			0	0	0.001	0.001	0.001	0.001	0.267	0.539	0.832	0.001					26.7	3	100	53.9	83.2
High	Master Protein	A0A8I3MX97	Immunoglobulin superfamily member 9B OS=Canis lupus familiaris OX=9615 GN=IGSF9B PE=4 SV=1	0.005	Dog	2.641	1	1	5	1	1436	156.4	7.06	4.37	1		cytoskeleton				ENSCAFG00845005575	IGSF9B	A0A8I3MX97			0	0	1.862	1.025	1.32	1.798	1.526	4.636	2.826	0.977	186.2	102.5	132	179.8	152.6	23.3	100	463.6	282.6	97.7	38.91	46.84	29.74	18.05
High	Master Protein	A0A8I3RSW0	Latent transforming growth factor beta binding protein 4 OS=Canis lupus familiaris OX=9615 GN=LTBP4 PE=4 SV=1	0.003	Dog	2.839	1	1	2	1	1656	174.7	5.41	2.26	1			structural molecule activity			ENSCAFG00000005133; ENSCAFG00845003336	LTBP4	A0A8I3RSW0			0	0	0.68	0.611	0.491	2.05	0.001	0.001	0.001	0.934	68	61.1	49.1	205			100			93.4
High	Master Protein	A0A8P0TMU0	LDL receptor related protein 2 OS=Canis lupus familiaris OX=9615 GN=LRP2 PE=3 SV=1	0	Dog	14.834	1	6	27	6	4706	527.6	5.14	17.21	6						ENSCAFG00000012128	LRP2	A0A8P0TMU0			0	0	0.796	0.568	0.537	0.848	0.754	0.962	0.825	0.519	79.6	56.8	53.7	84.8	75.4	17	100	96.2	82.5	51.9	3.25	17.07	12.54	13.9
Medium	Master Protein	A0A8I3S0I3	Matrilin 3 OS=Canis lupus familiaris OX=9615 GN=MATN3 PE=4 SV=1	0.012	Dog	2.467	1	1	1	1	485	52.4	6.38	0	1	cell growth		structural molecule activity			ENSCAFG00000003825; ENSCAFG00845018475	MATN3	A0A8I3S0I3			0	0	0.001	0.001	0.001	0.001	0.302	5.504	2.67	0.001					30.2	30.1	100	550.4	267
High	Master Protein	A0A8I3P478	Matrix metalloproteinase-9 OS=Canis lupus familiaris OX=9615 GN=MMP9 PE=3 SV=1	0.003	Dog	2.976	1	1	1	1	704	78.2	5.63	1.86	1	cell organization and biogenesis;cellular homeostasis;metabolic process	cell surface;chromosome	structural molecule activity			ENSCAFG00000009905; ENSCAFG00845017615	MMP9	A0A8I3P478			0	0
Medium	Master Protein	A0A8I3NZJ6	Multimerin 1 OS=Canis lupus familiaris OX=9615 GN=MMRN1 PE=4 SV=1	0.014	Dog	2.301	1	1	3	1	1214	137.3	7.05	1.62	1	coagulation;metabolic process					ENSCAFG00845019689	MMRN1	A0A8I3NZJ6			0	0	1.258	1.207	1.526	1.831	3.237	2.04	0.946	0.952	125.8	120.7	152.6	183.1	323.7	23.1	100	204	94.6	95.2	23.24	45.35	18.13	33.32
Medium	Master Protein	A0A8I3P7Y0	Plastin 3 OS=Canis lupus familiaris OX=9615 GN=PLS3 PE=4 SV=1	0.013	Dog	2.291	1	1	1	1	664	74.4	5.55	0	1	cell growth		motor activity;structural molecule activity			ENSCAFG00000018250; ENSCAFG00845017128	PLS3	A0A8I3P7Y0			0	0	0.001	0.001	0.001	0.001	0.411	0.995	2.332	0.001					41.1	11.8	100	99.5	233.2
Medium	Master Protein	A0A8I3MRW5	protein-arginine deiminase OS=Canis lupus familiaris OX=9615 GN=PADI3 PE=3 SV=1	0.011	Dog	2.381	1	1	2	1	789	85.2	8.35	0	1	cell organization and biogenesis;cellular homeostasis	nucleus	structural molecule activity			ENSCAFG00845004046	PADI3	A0A8I3MRW5			0	0	0.001	0.001	0.001	0.001	0.395	1.14	1.514	0.001					39.5	7.7	100	114	151.4
High	Master Protein	A0A8I3MH88	receptor protein-tyrosine kinase OS=Canis lupus familiaris OX=9615 GN=AXL PE=3 SV=1	0.003	Dog	2.778	1	1	3	1	888	97.3	5.49	0	1	cell organization and biogenesis;cellular homeostasis	cytoskeleton	signal transducer activity;structural molecule activity			ENSCAFG00000005041; ENSCAFG00845002569	AXL	A0A8I3MH88			0	0	0.001	0.001	0.001	0.001	0.514	1.01	1.093	0.001					51.4	1.3	100	101	109.3
Medium	Master Protein	A0A8I3P5G9	Serpin family I member 1 OS=Canis lupus familiaris OX=9615 GN=SERPINI1 PE=3 SV=1	0.013	Dog	2.222	1	1	9	1	496	56.4	5.11	0	1		cell surface;cytoskeleton	DNA binding			ENSCAFG00000014582; ENSCAFG00845019443	SERPINI1	A0A8I3P5G9			0	0	0.837	0.6	0.682	0.964	0.926	1.082	0.844	0.534	83.7	60	68.2	96.4	92.6	4.3	100	108.2	84.4	53.4	8.74	10.4	7.02	7.13
High	Master Protein	A0A8I3NPT0	Signal peptide, CUB domain and EGF like domain containing 2 OS=Canis lupus familiaris OX=9615 GN=SCUBE2 PE=4 SV=1	0.003	Dog	3.06	1	1	1	1	1029	113.2	6.61	0	1		cell surface	structural molecule activity		485382	ENSCAFG00000053121; ENSCAFG00845013026	SCUBE2	A0A8I3NPT0			0	0	0.001	0.001	0.001	0.001	1.532	2.492	2.009	0.001					153.2	43.3	100	249.2	200.9
High	Master Protein	A0A8I3N1B8	TLE family member 4, transcriptional corepressor OS=Canis lupus familiaris OX=9615 GN=TLE4 PE=3 SV=1	0.005	Dog	2.546	1	1	4	1	805	87.5	7.59	0	1	cell death;development;metabolic process	membrane				ENSCAFG00000001534; ENSCAFG00845007658	TLE4	A0A8I3N1B8			0	0	2.224	1.24	3.226	0.213	0.001	0.001	0.001	0.406	222.4	124	322.6	21.3			100			40.6	4.9	19.9	4.83	66.15
High	Master Protein	A0A8I3Q3L1	Tumor necrosis factor receptor superfamily member 1A OS=Canis lupus familiaris OX=9615 GN=TNFRSF1A PE=4 SV=1	0.002	Dog	2.747	1	1	3	1	586	62.4	9.1	0	1	cellular homeostasis;coagulation;development	cytoskeleton	structural molecule activity			ENSCAFG00845029433	TNFRSF1A	A0A8I3Q3L1			0	0	0.001	0.001	0.001	0.001	1.225	2.017	1.474	0.001					122.5	16.2	100	201.7	147.4
High	Master Protein	A0A8I3MK79	Vasorin OS=Canis lupus familiaris OX=9615 GN=VASN PE=4 SV=1	0.003	Dog	2.799	1	1	2	1	672	71.4	7.75	4.1	1		cytoskeleton			100688709	ENSCAFG00000019224; ENSCAFG00845001337	VASN	A0A8I3MK79			0	0	1.4	0.919	0.327	0.862	0.001	0.001	0.001	0.826	140	91.9	32.7	86.2			100			82.6	9.92	14.17	75.63	15.97
High	Master Protein	A0A8I3P6Q4	Collagen type III alpha 1 chain OS=Canis lupus familiaris OX=9615 GN=COL3A1 PE=4 SV=1	0.003	Dog	2.859	0	1	15	1	1465	138.4	6.8	0	1		nucleus	enzyme regulator activity;structural molecule activity		478835	ENSCAFG00000014812; ENSCAFG00845019819	COL3A1	A0A8I3P6Q4			0	0	1.945	0.912	1.913	2.739	1.088	6.06	3.399	0.825	194.5	91.2	191.3	273.9	108.8	4.2	100	606	339.9	82.5	10.36	12.33	0.6	5.11
High	Master Protein	A0A8I3PI20	Fibrillin 1 OS=Canis lupus familiaris OX=9615 GN=FBN1 PE=3 SV=1	0	Dog	5.288	0	2	6	2	2871	311.6	4.92	3.72	2		chromosome	enzyme regulator activity;structural molecule activity			ENSCAFG00845020514	FBN1	A0A8I3PI20			0	0	0.001	0.001	0.001	0.001	0.655	0.959	0.805	0.001					65.5	2.4	100	95.9	80.5
High	Master Protein	A0A8I3MXV4	Hemicentin 1 OS=Canis lupus familiaris OX=9615 GN=HMCN1 PE=4 SV=1	0	Dog	6.037	0	1	19	1	5637	612.8	6.48	26.03	1			structural molecule activity			ENSCAFG00845005182	HMCN1	A0A8I3MXV4			0	0	1.389	0.958	1.118	3.037	1.386	1	0.893	0.882	138.9	95.8	111.8	303.7	138.6	14.1	100	100	89.3	88.2
[truncated: 162 more columns]
