# Supplementary material for: Urinary Proteins of Female Domestic Dog (Canis familiaris) during Ovarian Cycle
Source: Vet Sci. 2023 Apr 14;10(4):292. doi: 10.3390/vetsci10040292 (PMC10140845; doi:10.3390/vetsci10040292)
Supplement: Supplementary file 1 [file vetsci-10-00292-s001.zip › Table S1c.xlsx]

## Sheet: Proteins
Supplementary Table 1c. Identified proteins using the stringent tolerances (precursor mass tolerance at 10 ppm, fragment mass tolerance at 0.02 Da). Note lack of detectable proteins with high coverage…..............
Protein FDR Confidence: Combined	Master	Accession	Description	Exp. q-value: Combined	Marked as	Sum PEP Score	Coverage [%]	# Peptides	# PSMs	# Unique Peptides	# AAs	MW [kDa]	calc. pI	Score Sequest HT: Sequest HT	# Peptides (by Search Engine): Sequest HT	Biological Process	Cellular Component	Molecular Function	Pfam IDs	Entrez Gene ID	Ensembl Gene ID	Gene Symbol	Gene ID	WikiPathways	Reactome Pathways	# Protein Pathway Groups	# Razor Peptides	Abundance Ratio: (1) / (P1)	Abundance Ratio: (4) / (P1)	Abundance Ratio: (5) / (P1)	Abundance Ratio: (6) / (P1)	Abundance Ratio: (7) / (P1)	Abundance Ratio: (P2) / (P1)	Abundance Ratio: (P3) / (P1)	Abundance Ratio: (P4) / (P1)	Abundance Ratio Adj. P-Value: (1) / (P1)	Abundance Ratio Adj. P-Value: (4) / (P1)	Abundance Ratio Adj. P-Value: (5) / (P1)	Abundance Ratio Adj. P-Value: (6) / (P1)	Abundance Ratio Adj. P-Value: (7) / (P1)	Abundance Ratio Adj. P-Value: (P2) / (P1)	Abundance Ratio Adj. P-Value: (P3) / (P1)	Abundance Ratio Adj. P-Value: (P4) / (P1)	Abundances (Grouped): 1	Abundances (Grouped): 4	Abundances (Grouped): 5	Abundances (Grouped): 6	Abundances (Grouped): 7	Abundances (Grouped): nu
High	Master Protein	A0A8I3RZT1	Zinc finger protein 706 OS=Canis lupus familiaris OX=9615 PE=4 SV=1	0.008	Dog	2.003	18	1	1	1	74	8.7	9.94	0	1		membrane;nucleus									0	0
High	Master Protein	P60467	Protein transport protein Sec61 subunit beta OS=Canis lupus familiaris OX=9615 GN=SEC61B PE=1 SV=2	0.004	Dog	2.414	17	1	1	1	96	10	11.56	0	1	cell organization and biogenesis;cellular homeostasis;coagulation;conjugation	cytoskeleton;extracellular	catalytic activity;protein binding;structural molecule activity	Pf03911	404018	ENSCAFG00000002533; ENSCAFG00030019313; ENSCAFG00040020183; ENSCAFG00805023585; ENSCAFG00845007765	SEC61B	cfa:404018; P38390; P38391; P60467		Insertion of tail-anchored proteins into the endoplasmic reticulum membrane	1	0
High	Master Protein	A0A8I3S9R4	Small integral membrane protein 10-like protein 2A OS=Canis lupus familiaris OX=9615 GN=LOC119868518 PE=4 SV=1	0.008	Dog	1.889	17	1	2	1	66	7.5	11.56	0	1						ENSCAFG00845025882	LOC119868518	A0A8I3S9R4			0	0
High	Master Protein	A0A8I3MZI0	Ribosomal_S5_C domain-containing protein OS=Canis lupus familiaris OX=9615 PE=4 SV=1	0.004	Dog	2.381	16	1	9	1	79	8.7	7.28	0	1	cell organization and biogenesis;cellular homeostasis	Golgi	RNA binding;structural molecule activity								0	0	0.899	0.992	0.873	1.163	0.674	0.597	0.644	1.017	0.841633	0.892174	0.876418	0.975042	0.666649	0.725157	0.62365	0.962023	89.9	99.2	87.3	116.3	67.4	20.2
High	Master Protein	A0A8I3RW67	NADH:ubiquinone oxidoreductase complex assembly factor 8 OS=Canis lupus familiaris OX=9615 GN=NDUFAF8 PE=4 SV=1	0.003	Dog	2.292	16	1	1	1	74	7.6	10.78	0	1	cell growth	endosome			100688960	ENSCAFG00000028925; ENSCAFG00845010978	NDUFAF8	A0A8I3RW67			0	0	1.985	2.124	4.71	3.964	0.001	0.001	0.001	3.474	0.444535	0.230722	0.102705	0.166917	2.82436e-17	2.82436e-17	2.82436e-17	0.0472275	198.5	212.4	471	396.4
High	Master Protein	A0A8I3NQQ8	Sperm protamine P1 OS=Canis lupus familiaris OX=9615 PE=3 SV=1	0.004	Dog	2.46	16	1	3	1	50	6.8	12.13	0	1	cell growth	membrane;nucleus	RNA binding								0	0	0.001	0.001	0.001	0.001	1.296	0.956	0.941	0.001	2.21915e-17	2.21179e-17	2.22099e-17	2.22099e-17	0.907182	0.962661	0.909378	2.21547e-17					129.6	5.8
High	Master Protein	A0A8I3RQR0	Centromere protein W OS=Canis lupus familiaris OX=9615 GN=CENPW PE=4 SV=1	0.005	Dog	2.136	16	1	2	1	88	10.1	11.68	0	1	cell differentiation;cell growth		RNA binding;structural molecule activity		100855910	ENSCAFG00000029836; ENSCAFG00845000327	CENPW	A0A8I3RQR0			0	0
High	Master Protein	A0A8I3N3J2	IBB domain-containing protein OS=Canis lupus familiaris OX=9615 PE=4 SV=1	0.006	Dog	2.025	16	1	1	1	82	9.6	10.1	0	1	conjugation		structural molecule activity								0	0
High	Master Protein	A0A8I3NIW5	Uncharacterized protein OS=Canis lupus familiaris OX=9615 PE=4 SV=1	0.006	Dog	2.827	16	1	1	1	89	9.1	11.03	0	1											0	0
High	Master Protein	A0A8I3NV21	CDGSH iron sulfur domain 3 OS=Canis lupus familiaris OX=9615 GN=CISD3 PE=4 SV=1	0.004	Dog	2.389	15	1	2	1	124	13.8	10.24	0	1		nucleus	structural molecule activity			ENSCAFG00000030243; ENSCAFG00845014110	CISD3	A0A8I3NV21			0	0
High	Master Protein	A0A8I3NA30	Uncharacterized protein OS=Canis lupus familiaris OX=9615 PE=4 SV=1	0.003	Dog	2.264	15	1	1	1	53	5.8	10.43	0	1											0	0
High	Master Protein	A0A8I3NTS2	Mediator of RNA polymerase II transcription subunit 30 OS=Canis lupus familiaris OX=9615 GN=MED30 PE=3 SV=1	0.007	Dog	1.955	15	1	1	1	178	20.3	8.28	0	1		membrane			482023	ENSCAFG00000000826; ENSCAFG00845014503	MED30	A0A8I3NTS2			0	0
High	Master Protein	A0A8I3SCK2	Small integral membrane protein 6 OS=Canis lupus familiaris OX=9615 GN=C32H4orf3 PE=4 SV=1	0.007	Dog	2.894	14	1	7	1	119	14.2	8.18	0	1		cytoskeleton				ENSCAFG00000050786; ENSCAFG00845030125	C32H4orf3	A0A8I3SCK2			0	0	0.521	10.776	9.109	4.562	6.72	0.568	0.442	9.42	0.318113	2.26108e-07	0.010066	0.109538	0.00940929	0.739701	0.333408	6.46044e-05	52.1	1077.6	910.9	456.2	672	132
High	Master Protein	A0A8I3S0X2	LYR motif containing 4 OS=Canis lupus familiaris OX=9615 GN=LYRM4 PE=3 SV=1	0.005	Dog	2.718	14	1	2	1	131	14.3	10.32	0	1	cell growth;cellular homeostasis					ENSCAFG00000050842; ENSCAFG00845019185	LYRM4	A0A8I3S0X2			0	0	0.001	0.001	0.001	0.001	1.036	4.978	3.639	0.001	2.21915e-17	2.21179e-17	2.22099e-17	2.22099e-17	0.970087	0.0825114	0.153592	2.21547e-17					103.6	571.8
High	Master Protein	A0A8I3RZK1	Coiled-coil domain containing 169 OS=Canis lupus familiaris OX=9615 PE=4 SV=1	0.005	Dog	2.095	13	1	1	1	122	14.4	5.31	0	1											0	0	0.001	0.001	0.001	0.001	6.24	0.504	1.603	0.001	2.21915e-17	2.21179e-17	2.22099e-17	2.22099e-17	0.0136573	0.632065	0.784149	2.21547e-17					624	65.8
High	Master Protein	A0A8P0PBG9	Solute carrier family 14 member 1 OS=Canis lupus familiaris OX=9615 PE=4 SV=1	0.004	Dog	2.465	13	1	1	1	69	7.1	8.06	0	1											0	0
High	Master Protein	A0A8I3PIK4	Secreted protein OS=Canis lupus familiaris OX=9615 PE=4 SV=1	0	Dog	4.679	13	2	5	2	77	7.9	8.25	0	2											0	0	0.947	1.381	0.814	1.164	0.001	0.001	0.001	0.98	0.883384	0.758018	0.830813	0.975042	2.82436e-17	2.82436e-17	2.82436e-17	0.93469	94.7	138.1	81.4	116.4
High	Master Protein	A0A8I3PCD4	peptidylprolyl isomerase OS=Canis lupus familiaris OX=9615 GN=FKBP1B PE=4 SV=1	0.007	Dog	1.967	13	1	1	1	108	11.8	8.47	0	1			structural molecule activity		612965	ENSCAFG00000003954; ENSCAFG00845022652	FKBP1B	A0A8I3PCD4			0	0
High	Master Protein	A0A8P0TC58	Ribosomal_S13_N domain-containing protein OS=Canis lupus familiaris OX=9615 PE=4 SV=1	0.006	Dog	2.058	13	1	1	1	70	7.8	8.51	0	1											0	0
High	Master Protein	A0A8I3NT80	Coiled-coil-helix-coiled-coil-helix domain containing 5 OS=Canis lupus familiaris OX=9615 GN=CHCHD5 PE=4 SV=1	0.003	Dog	2.253	13	1	2	1	110	12.5	6.86	0	1					611820	ENSCAFG00000056585; ENSCAFG00845011007	CHCHD5	A0A8I3NT80			0	0
High	Master Protein	A0A8I3QQ01	Cytochrome c oxidase subunit 7C, mitochondrial OS=Canis lupus familiaris OX=9615 GN=LOC102155410 PE=3 SV=1	0.004	Dog	2.444	13	1	2	1	63	7.4	10.61	0	1	cellular homeostasis	cytoskeleton;endosome				ENSCAFG00000047873; ENSCAFG00845030823	LOC102155410	A0A8I3QQ01			0	0	1.054	0.884	0.787	1.144	0.731	0.664	0.809	0.767	0.969248	0.768648	0.818122	0.969687	0.736985	0.797245	0.796725	0.711857	105.4	88.4	78.7	114.4	73.1	2.9
High	Master Protein	A0A8I3PIM5	Calcitonin-related polypeptide beta OS=Canis lupus familiaris OX=9615 GN=CALCB PE=3 SV=1	0	Dog	5.017	13	2	2	2	223	24.9	9.31	0	2	development	cell surface	antioxidant activity			ENSCAFG00000008546; ENSCAFG00845023210	CALCB	A0A8I3PIM5			0	0	0.001	0.001	0.001	0.001	1.084	4.825	4.079	0.001	2.21915e-17	2.21179e-17	2.22099e-17	2.22099e-17	0.98409	0.0899612	0.105915	2.21547e-17					108.4	22.3
High	Master Protein	A0A8I3RSJ2	Selenoprotein K OS=Canis lupus familiaris OX=9615 PE=3 SV=1	0.003	Dog	2.368	13	1	3	1	64	7.3	11.43	0	1		cytoskeleton;extracellular									0	0	0.508	0.851	0.233	0.223	2.35	0.46	0.744	0.888	0.298732	0.720737	0.0802693	0.0298103	0.426249	0.516832	0.738937	0.842212	50.8	85.1	23.3	22.3	235	12.3
High	Master Protein	A0A8I3MUU2	Translation machinery-associated protein 7 OS=Canis lupus familiaris OX=9615 GN=TMA7 PE=3 SV=1	0.005	Dog	2.511	13	1	1	1	64	7.1	9.99	0	1						ENSCAFG00000047673; ENSCAFG00845006383; ENSCAFG00845030690	TMA7	A0A8I3MUU2			0	0	1.128	0.787	0.993	0.99	0.001	0.001	0.001	0.651	0.969395	0.626946	0.945762	0.880864	2.82436e-17	2.82436e-17	2.82436e-17	0.550177	112.8	78.7	99.3	99
High	Master Protein	A0A8I3N5J6	Mitoregulin OS=Canis lupus familiaris OX=9615 GN=MTLN PE=4 SV=1	0.005	Dog	2.143	13	1	1	1	56	6.5	11.27	0	1		cytoskeleton				ENSCAFG00000048216; ENSCAFG00845008083	MTLN	A0A8I3N5J6			0	0
High	Master Protein	A0A8I3NUL6	Family with sequence similarity 241 member A OS=Canis lupus familiaris OX=9615 GN=FAM241A PE=3 SV=1	0.007	Dog	2.947	12	1	1	1	133	14.9	4.74	0	1		cytoskeleton				ENSCAFG00000011636; ENSCAFG00845016273	FAM241A	A0A8I3NUL6			0	0
High	Master Protein	A0A8I3NWE0	Histone domain-containing protein OS=Canis lupus familiaris OX=9615 GN=LOC611989 PE=3 SV=1	0.006	Dog	2.041	12	1	2	1	118	13.1	9.99	0	1		nucleus	RNA binding;structural molecule activity			ENSCAFG00845018441	LOC611989	A0A8I3NWE0			0	0	0.001	0.001	0.001	0.001	0.337	0.343	0.331	0.001	2.21915e-17	2.21179e-17	2.22099e-17	2.22099e-17	0.122362	0.298569	0.117648	2.21547e-17					33.7	1.6
High	Master Protein	A0A8I3MQN7	Sodium voltage-gated channel beta subunit 4 OS=Canis lupus familiaris OX=9615 GN=SCN4B PE=4 SV=1	0	Dog	4.776	12	2	2	2	94	9.9	9.16	0	2		cytoskeleton				ENSCAFG00000012824; ENSCAFG00845002790	SCN4B	A0A8I3MQN7			0	0
High	Master Protein	A0A8I3MXF3	SRA stem-loop interacting RNA binding protein OS=Canis lupus familiaris OX=9615 GN=SLIRP PE=4 SV=1	0.004	Dog	2.415	12	1	3	1	130	15	9.44	0	1			RNA binding			ENSCAFG00000017230; ENSCAFG00845007701	SLIRP	A0A8I3MXF3			0	0
High	Master Protein	A0A8I3PES5	Small integral membrane protein 27 OS=Canis lupus familiaris OX=9615 GN=SMIM27 PE=4 SV=1	0.008	Dog	1.872	12	1	3	1	52	6	9.7	0	1		cytoskeleton				ENSCAFG00000042570; ENSCAFG00845019514	SMIM27	A0A8I3PES5			0	0	2.082	1.224	0.939	0.958	1.583	1.027	0.62	0.904	0.403602	0.891214	0.917921	0.856994	0.76773	0.997396	0.589476	0.856178	208.2	122.4	93.9	95.8	158.3	11
High	Master Protein	A0A8I3NFV0	Histone H2B OS=Canis lupus familiaris OX=9615 GN=H2BK1 PE=3 SV=1	0.004	Dog	2.378	11	1	1	1	122	13.4	10.35	0	1		membrane;nucleus	RNA binding;structural molecule activity			ENSCAFG00000054410; ENSCAFG00845010707	H2BK1	A0A8I3NFV0			0	0	0.001	0.001	0.001	0.001	1.161	0.525	0.273	0.001	2.21915e-17	2.21179e-17	2.22099e-17	2.22099e-17	0.978412	0.623592	0.0588781	2.21547e-17					116.1	3.5
High	Master Protein	A0A8I3MP55	Uncharacterized protein OS=Canis lupus familiaris OX=9615 PE=4 SV=1	0.005	Dog	2.068	11	1	1	1	62	6.8	12.02	0	1											0	0	0.001	0.001	0.001	0.001	1.32	0.916	0.809	0.001	2.21915e-17	2.21179e-17	2.22099e-17	2.22099e-17	0.887643	0.968238	0.826968	2.21547e-17					132	31.5
High	Master Protein	A0A8P0TMU7	CKLF like MARVEL transmembrane domain containing 7 OS=Canis lupus familiaris OX=9615 GN=CMTM7 PE=4 SV=1	0.004	Dog	2.386	11	1	1	1	244	26.5	8.32	0	1						ENSCAFG00000005397	CMTM7	A0A8P0TMU7			0	0	0.001	0.001	0.001	0.001	4.045	2.947	2.511	0.001	2.21915e-17	2.21179e-17	2.22099e-17	2.22099e-17	0.0477892	0.149192	0.320817	2.21547e-17					404.5	140.2
High	Master Protein	A0A8I3PRQ7	GAGE domain-containing protein OS=Canis lupus familiaris OX=9615 PE=4 SV=1	0.006	Dog	4.086	11	2	2	2	100	11	4.61	0	2											0	0	0.684	0.581	0.356	0.309	0.001	0.001	0.001	0.312	0.583899	0.248621	0.247857	0.0966133	2.82436e-17	2.82436e-17	2.82436e-17	0.0395952	68.4	58.1	35.6	30.9
High	Master Protein	A0A8I3MP95	Uncharacterized protein OS=Canis lupus familiaris OX=9615 PE=4 SV=1	0.006	Dog	2.06	11	1	1	1	83	9.6	10.11	0	1											0	0
High	Master Protein	A0A8I3PTT3	Coiled-coil-helix-coiled-coil-helix domain containing 7 OS=Canis lupus familiaris OX=9615 GN=CHCHD7 PE=4 SV=1	0.009	Dog	4.452	11	2	3	2	85	10	9.04	0	2						ENSCAFG00000007055; ENSCAFG00845027220	CHCHD7	A0A8I3PTT3			0	0	1.488	1.378	0.24	0.215	0.001	0.001	0.001	0.434	0.746243	0.760276	0.0877492	0.025947	2.82436e-17	2.82436e-17	2.82436e-17	0.170971	148.8	137.8	24	21.5
High	Master Protein	A0A8I3P253	CCAAT/enhancer-binding protein zeta OS=Canis lupus familiaris OX=9615 PE=4 SV=1	0.005	Dog	2.078	11	1	1	1	123	12.5	5.15	0	1											0	0	0.001	0.001	0.001	0.001	0.233	0.233	0.242	0.001	2.21915e-17	2.21179e-17	2.22099e-17	2.22099e-17	0.0289702	0.109995	0.0363642	2.21547e-17					23.3	2
High	Master Protein	A0A8I3S125	Transmembrane protein 254 OS=Canis lupus familiaris OX=9615 GN=TMEM254 PE=4 SV=1	0.008	Dog	1.863	10	1	1	1	125	14.3	9.76	0	1		cytoskeleton				ENSCAFG00845014737	TMEM254	A0A8I3S125			0	0
High	Master Protein	A0A8I3MQ68	Uncharacterized protein OS=Canis lupus familiaris OX=9615 PE=4 SV=1	0.008	Dog	1.876	10	1	2	1	136	14.6	11.94	0	1											0	0
High	Master Protein	A0A8I3Q225	Signal transducer CD24 OS=Canis lupus familiaris OX=9615 PE=4 SV=1	0.003	Dog	2.349	10	1	1	1	78	8.1	9.14	0	1	cell communication	cytoskeleton									0	0	0.001	0.001	0.001	0.001	2.773	2.528	1.47	0.001	2.21915e-17	2.21179e-17	2.22099e-17	2.22099e-17	0.28138	0.34924	0.796725	2.21547e-17					277.3	62.6
High	Master Protein	A0A8I3MSS7	Uncharacterized protein OS=Canis lupus familiaris OX=9615 PE=4 SV=1	0.005	Dog	2.15	10	1	1	1	59	6.9	5.34	0	1											0	0
High	Master Protein	A0A8I3P0B0	Chromosome 11 open reading frame 68 OS=Canis lupus familiaris OX=9615 GN=C11orf68 PE=3 SV=1	0.006	Dog	2.061	10	1	1	1	297	31.7	6.1	0	1						ENSCAFG00845017346	C11orf68	A0A8I3P0B0			0	0
High	Master Protein	A0A8P0PHT1	Secreted protein OS=Canis lupus familiaris OX=9615 PE=4 SV=1	0.004	Dog	2.239	10	1	1	1	70	7.7	10.46	0	1									MAPK signaling pathway		1	0	0.697	0.99	0.438	0.511	0.001	0.001	0.001	0.606	0.606626	0.891214	0.381911	0.37115	2.82436e-17	2.82436e-17	2.82436e-17	0.470813	69.7	99	43.8	51.1
High	Master Protein	A0A8I3N0C8	ORM1-like protein OS=Canis lupus familiaris OX=9615 GN=ORMDL2 PE=3 SV=1	0.008	Dog	1.903	10	1	1	1	153	17.4	9.64	0	1	cellular homeostasis;metabolic process	cytoskeleton;extracellular			489926	ENSCAFG00000059372; ENSCAFG00845005510	ORMDL2	A0A8I3N0C8			0	0	1.378	1.201	2.069	2.401	0.001	0.001	0.001	1.888	0.813164	0.902737	0.58431	0.517434	2.82436e-17	2.82436e-17	2.82436e-17	0.448776	137.8	120.1	206.9	240.1
High	Master Protein	A0A8I3MQA8	MDM2 proto-oncogene OS=Canis lupus familiaris OX=9615 PE=4 SV=1	0.007	Dog	2.9	10	1	1	1	72	7.9	3.94	0	1		Golgi									0	0	0.001	0.001	0.001	0.001	0.676	1.769	1.986	0.001	2.21915e-17	2.21179e-17	2.22099e-17	2.22099e-17	0.689573	0.709859	0.639667	2.21547e-17					67.6	19.3
High	Master Protein	A0A8I3PQQ0	DCN1-like protein OS=Canis lupus familiaris OX=9615 GN=DCUN1D2 PE=4 SV=1	0.003	Dog	2.258	10	1	1	1	134	15.7	5.17	0	1						ENSCAFG00000006359; ENSCAFG00845026806	DCUN1D2	A0A8I3PQQ0			0	0
High	Master Protein	A0A8I3Q2M8	B-cell CLL/lymphoma 7 protein family member C OS=Canis lupus familiaris OX=9615 PE=3 SV=1	0.008	Dog	1.887	10	1	1	1	114	13.1	10.15	0	1	cell growth;metabolic process	membrane									0	0
High	Master Protein	A0A8I3PY46	Interferon-induced transmembrane protein 3 OS=Canis lupus familiaris OX=9615 GN=LOC119864113 PE=3 SV=1	0.003	Dog	2.327	10	1	1	1	135	14.6	8.32	0	1		cytoskeleton				ENSCAFG00845028917	LOC119864113	A0A8I3PY46			0	0
High	Master Protein	A0A8I3PV04	28S ribosomal protein S33, mitochondrial OS=Canis lupus familiaris OX=9615 PE=3 SV=1	0.005	Dog	2.071	10	1	1	1	105	12.1	10.39	0	1		endosome;Golgi;nucleus									0	0	0.001	0.001	0.001	0.001	0.795	0.487	0.794	0.001	2.21915e-17	2.21179e-17	2.22099e-17	2.22099e-17	0.807524	0.548407	0.787157	2.21547e-17					79.5	9.3
High	Master Protein	A0A8I3PNZ0	28S ribosomal protein S33, mitochondrial OS=Canis lupus familiaris OX=9615 PE=3 SV=1	0.005	Dog	2.511	9	1	1	1	106	12.1	9.72	0	1		endosome;Golgi;nucleus									0	0	0.757	0.948	0.716	1.748	0.001	0.001	0.001	0.863	0.685353	0.847194	0.758622	0.758227	2.82436e-17	2.82436e-17	2.82436e-17	0.812061	75.7	94.8	71.6	174.8
High	Master Protein	A0A8I3N6V5	Nudix hydrolase domain-containing protein OS=Canis lupus familiaris OX=9615 GN=NUDT8 PE=4 SV=1	0.004	Dog	2.384	9	1	2	1	140	15.2	9.44	0	1			structural molecule activity			ENSCAFG00000057898; ENSCAFG00845009072	NUDT8	A0A8I3N6V5			0	0
High	Master Protein	A0A8I3NWF1	CAP_C domain-containing protein OS=Canis lupus familiaris OX=9615 PE=4 SV=1	0.005	Dog	2.543	9	1	1	1	108	11.6	6.04	0	1	cell growth	cytoplasm;cytoskeleton	motor activity								0	0
High	Master Protein	A0A8I3S739	SUI1 domain-containing protein OS=Canis lupus familiaris OX=9615 PE=3 SV=1	0.005	Dog	2.165	9	1	2	1	165	18.7	9.6	0	1	cell organization and biogenesis;cellular homeostasis		RNA binding								0	0
High	Master Protein	A0A8I3PNJ2	Uncharacterized protein OS=Canis lupus familiaris OX=9615 PE=4 SV=1	0.004	Dog	2.443	9	1	1	1	66	7.2	12.15	0	1											0	0
High	Master Protein	A0A8I3MKF7	NADH dehydrogenase [ubiquinone] 1 alpha subcomplex subunit 2 OS=Canis lupus familiaris OX=9615 PE=3 SV=1	0.003	Dog	2.192	9	1	5	1	99	10.9	9	0	1		cytoskeleton;endosome									0	0	0.748	0.244	0.128	0.188	0.001	0.001	0.001	0.848	0.679543	0.000937048	0.0090898	0.0146974	2.82436e-17	2.82436e-17	2.82436e-17	0.796263	74.8	24.4	12.8	18.8
High	Master Protein	A0A8I3PS08	Uncharacterized protein OS=Canis lupus familiaris OX=9615 PE=4 SV=1	0.006	Dog	4.122	9	2	3	2	133	14.7	11.62	0	2	cellular component movement	membrane	structural molecule activity								0	0	3.397	1.738	0.741	1.464	0.531	1.408	0.834	3.48	0.0790439	0.471923	0.784873	0.887738	0.440412	0.869463	0.815417	0.046855	339.7	173.8	74.1	146.4	53.1	11.5
High	Master Protein	A0A8I3MUD7	Protein tyrosine phosphatase 4A2 OS=Canis lupus familiaris OX=9615 GN=PTP4A2 PE=4 SV=1	0.005	Dog	2.153	9	1	1	1	167	19.1	8.37	0	1	cell organization and biogenesis;cellular homeostasis	mitochondrion	structural molecule activity			ENSCAFG00000051663; ENSCAFG00845005093	PTP4A2	A0A8I3MUD7			0	0
High	Master Protein	E2R2I5	Ubiquitin conjugating enzyme E2 V1 OS=Canis lupus familiaris OX=9615 GN=UBE2V1 PE=4 SV=1	0.003	Dog	2.247	9	1	1	1	147	16.5	7.93	0	1	cell organization and biogenesis;cellular homeostasis;metabolic process	cytosol;membrane;nucleus		Pf00179	100538347	ENSCAFG00000032244; ENSCAFG00845025977	UBE2V1	E2R2I5		Antigen processing: Ubiquitination & Proteasome degradation; IKK complex recruitment mediated by RIP1; Aggrephagy; Downstream TCR signaling; FCERI mediated NF-kB activation; CLEC7A (Dectin-1) signaling; NOD1/2 Signaling Pathway; JNK (c-Jun kinases) phosphorylation and activation mediated by activated human TAK1; TAK1-dependent IKK and NF-kappa-B activation ; activated TAK1 mediates p38 MAPK activ…	13	0
High	Master Protein	A0A8I3MKY1	40S ribosomal protein S6 OS=Canis lupus familiaris OX=9615 PE=3 SV=1	0.006	Dog	2.857	9	1	15	1	91	10.3	11.59	0	1	cell organization and biogenesis;cellular homeostasis	Golgi;nucleus	structural molecule activity								0	0	0.891	1.011	0.975	0.938	2.826	0.939	1.178	1.207	0.839549	0.905877	0.938959	0.843272	0.269394	0.955147	0.986926	0.88837	89.1	101.1	97.5	93.8	282.6	4.3
High	Master Protein	A0A8P0TJ14	Ubiquinol-cytochrome c reductase, complex III subunit X OS=Canis lupus familiaris OX=9615 GN=UQCR10 PE=3 SV=1	0.005	Dog	2.766	9	1	4	1	103	11.8	9.58	0	1						ENSCAFG00000028837	UQCR10	A0A8P0TJ14	Electron transport chain		1	0	0.001	0.001	0.001	0.001	1.232	2.964	2.225	0.001	2.21915e-17	2.21179e-17	2.22099e-17	2.22099e-17	0.950107	0.315585	0.531067	2.21547e-17					123.2	8.6
High	Master Protein	A0A8I3N0Q9	TYR_PHOSPHATASE_2 domain-containing protein OS=Canis lupus familiaris OX=9615 PE=4 SV=1	0.007	Dog	1.967	9	1	1	1	173	18.9	8.76	0	1	cell organization and biogenesis;cellular homeostasis		structural molecule activity								0	0	1.653	0.616	2.27	2.912	0.001	0.001	0.001	0.716	0.64392	0.31182	0.513848	0.359407	2.82436e-17	2.82436e-17	2.82436e-17	0.645333	165.3	61.6	227	291.2
High	Master Protein	A0A8I3MYF9	C-X-C motif chemokine OS=Canis lupus familiaris OX=9615 GN=CXCL6 PE=3 SV=1	0	Dog	4.632	9	2	6	2	116	12.4	10.13	0	2	coagulation;development;metabolic process	cell surface	antioxidant activity		106557449	ENSCAFG00000050241; ENSCAFG00845006313	CXCL6	A0A8I3MYF9			0	0	1.051	4.087	6.783	6.119	4.057	1.229	1.086	6.695	0.966757	0.00469711	0.0312697	0.0392807	0.0843735	0.927486	0.977575	0.000913155	105.1	408.7	678.3	611.9	405.7	199.5
High	Master Protein	A0A8I3RY27	28S ribosomal protein S14, mitochondrial OS=Canis lupus familiaris OX=9615 GN=MRPS14 PE=3 SV=1	0.003	Dog	2.302	9	1	1	1	128	14.8	11.3	0	1	cell organization and biogenesis;cellular homeostasis	Golgi;nucleus	structural molecule activity		480061	ENSCAFG00000051068; ENSCAFG00845010653	MRPS14	A0A8I3RY27			0	0	2.085	2.908	3.148	4.236	0.001	0.001	0.001	4.03	0.402041	0.0470381	0.285086	0.137928	2.82436e-17	2.82436e-17	2.82436e-17	0.0223947	208.5	290.8	314.8	423.6
High	Master Protein	A0A8I3NKW5	O-acyl-ADP-ribose deacylase 1 OS=Canis lupus familiaris OX=9615 GN=OARD1 PE=4 SV=1	0.007	Dog	1.953	9	1	1	1	152	17	8.32	0	1					100685433	ENSCAFG00000001578; ENSCAFG00845014827	OARD1	A0A8I3NKW5			0	0
High	Master Protein	A0A8I3NGS0	ATP synthase F1 subunit epsilon OS=Canis lupus familiaris OX=9615 GN=ATP5IF1 PE=3 SV=1	0.005	Dog	2.566	8	1	2	1	106	12.2	9.35	0	1	metabolic process	endosome	structural molecule activity		478165	ENSCAFG00000032458; ENSCAFG00845010681	ATP5IF1	A0A8I3NGS0	Electron transport chain		1	0	0.001	0.001	0.001	0.001	2.277	2.12	1.388	0.001	2.21915e-17	2.21179e-17	2.22099e-17	2.22099e-17	0.457611	0.576847	0.909378	2.21547e-17					227.7	34.3
High	Master Protein	A0A8I3S234	Regulator of G protein signaling 10 OS=Canis lupus familiaris OX=9615 GN=RGS10 PE=4 SV=1	0	Dog	7.168	8	2	6	2	181	21.1	8.07	0	2	metabolic process		structural molecule activity			ENSCAFG00000031204; ENSCAFG00845016371	RGS10	A0A8I3S234	Calcium regulation in cardiac cells		1	0	0.655	0.923	0.147	0.7	0.278	0.549	0.495	0.381	0.535301	0.813075	0.0159458	0.624059	0.0601953	0.655343	0.375906	0.10037	65.5	92.3	14.7	70	27.8	7.1
High	Master Protein	A0A8I3QKJ7	Mitochondrial ribosomal protein S28 OS=Canis lupus familiaris OX=9615 GN=MRPS28 PE=4 SV=1	0	Dog	7.09	8	3	5	3	181	20	9.38	0	3					477919	ENSCAFG00000008393; ENSCAFG00845029724	MRPS28	A0A8I3QKJ7			0	0	1.374	2.506	1.816	2.53	1.612	1.318	1.065	1.786	0.813669	0.107618	0.694482	0.474156	0.757286	0.888581	0.972717	0.515919	137.4	250.6	181.6	253	161.2	3.4
High	Master Protein	A0A8I3NXY6	IBB domain-containing protein OS=Canis lupus familiaris OX=9615 PE=3 SV=1	0.003	Dog	2.349	8	1	1	1	157	17.8	7.96	0	1	conjugation		structural molecule activity								0	0
High	Master Protein	A0A8I3P098	UBC core domain-containing protein OS=Canis lupus familiaris OX=9615 PE=4 SV=1	0.004	Dog	2.632	8	1	2	1	98	11.3	9.29	0	1											0	0	2.045	1.392	1.974	1.853	0.001	0.001	0.001	0.642	0.419121	0.748121	0.618693	0.718742	2.82436e-17	2.82436e-17	2.82436e-17	0.537803	204.5	139.2	197.4	185.3
High	Master Protein	A0A8P0PRI9	Ubiquitin conjugating enzyme E2 C OS=Canis lupus familiaris OX=9615 GN=UBE2C PE=3 SV=1	0.007	Dog	4.199	8	1	3	1	209	22.7	8.05	0	1						ENSCAFG00000009745	UBE2C	A0A8P0PRI9			0	0	0.001	0.001	0.001	0.001	2.415	0.423	0.435	0.001	2.21915e-17	2.21179e-17	2.22099e-17	2.22099e-17	0.400104	0.413062	0.291026	2.21547e-17					241.5	37.4
High	Master Protein	A0A8I3MBX0	Chromosome 19 open reading frame 85 OS=Canis lupus familiaris OX=9615 GN=C19orf85 PE=4 SV=1	0.011	Dog	3.882	8	1	4	1	209	22.4	7.46	0	1						ENSCAFG00000047090; ENSCAFG00845000804	C19orf85	A0A8I3MBX0			0	0	1.117	1.649	1.774	2.749	0.001	0.001	0.001	2.489	0.978821	0.537472	0.706793	0.405583	2.82436e-17	2.82436e-17	2.82436e-17	0.197958	111.7	164.9	177.4	274.9
High	Master Protein	A0A8I3NM09	A-kinase interacting protein 1 OS=Canis lupus familiaris OX=9615 GN=AKIP1 PE=4 SV=1	0.008	Dog	1.908	8	1	2	1	200	21.7	8.47	0	1	metabolic process					ENSCAFG00000007000; ENSCAFG00845012442	AKIP1	A0A8I3NM09			0	0	1.194	1.987	0.982	0.582	0.001	0.001	0.001	1.185	0.925812	0.299087	0.938959	0.477267	2.82436e-17	2.82436e-17	2.82436e-17	0.901784	119.4	198.7	98.2	58.2
High	Master Protein	A0A8I3MUT0	C-X-C motif chemokine OS=Canis lupus familiaris OX=9615 PE=3 SV=1	0	Dog	4.86	8	2	6	2	125	13.5	11.06	0	2	coagulation;development;metabolic process	cell surface	antioxidant activity								0	0	0.51	0.526	0.151	0.191	0.167	0.193	0.171	0.37	0.300337	0.162823	0.0174676	0.0156363	0.0057892	0.0642687	0.0075016	0.0888582	51	52.6	15.1	19.1	16.7	1.4
High	Master Protein	A0A8I3N321	Protein FAM25A OS=Canis lupus familiaris OX=9615 GN=FAM25A PE=3 SV=1	0.007	Dog	1.955	8	1	1	1	89	9	5.77	0	1						ENSCAFG00845007112	FAM25A	A0A8I3N321			0	0
High	Master Protein	A0A8I3PT87	Glutathione peroxidase OS=Canis lupus familiaris OX=9615 GN=GPX1 PE=3 SV=1	0.006	Dog	3.934	8	1	3	1	204	22.2	6.55	0	1	coagulation;metabolic process		structural molecule activity			ENSCAFG00000011495; ENSCAFG00845027003	GPX1	A0A8I3PT87			0	0
High	Master Protein	A0A8I3NC86	Sulfurtransferase OS=Canis lupus familiaris OX=9615 GN=TSTD3 PE=4 SV=1	0.005	Dog	2.087	8	1	1	1	159	17.5	9.25	0	1			structural molecule activity			ENSCAFG00000057271; ENSCAFG00845005684	TSTD3	A0A8I3NC86			0	0	0.001	0.001	0.001	0.001	1.616	1.158	1.196	0.001	2.21915e-17	2.21179e-17	2.22099e-17	2.22099e-17	0.75632	0.943645	0.980306	2.21547e-17					161.6	13.7
High	Master Protein	A0A8I3N8D7	Succinate dehydrogenase assembly factor 4, mitochondrial OS=Canis lupus familiaris OX=9615 GN=SDHAF4 PE=3 SV=1	0.007	Dog	1.975	7	1	1	1	107	12	9.57	0	1						ENSCAFG00000002602; ENSCAFG00845009642	SDHAF4	A0A8I3N8D7			0	0
High	Master Protein	A0A8I3NM38	vitamin-K-epoxide reductase (warfarin-sensitive) OS=Canis lupus familiaris OX=9615 GN=VKORC1 PE=3 SV=1	0.008	Dog	1.881	7	1	1	1	163	18	9.17	0	1	cellular homeostasis	cytoskeleton;extracellular	structural molecule activity		479775	ENSCAFG00000016799; ENSCAFG00845012483	VKORC1	A0A8I3NM38			0	0	0.001	0.001	0.001	0.001	1.368	1.149	1.853	0.001	2.21915e-17	2.21179e-17	2.22099e-17	2.22099e-17	0.867241	0.945399	0.691429	2.21547e-17					136.8	18.1
High	Master Protein	A0A8I3PDJ2	Translocon-associated protein subunit gamma OS=Canis lupus familiaris OX=9615 GN=SSR3 PE=3 SV=1	0.005	Dog	2.535	7	1	1	1	136	15.4	9.58	0	1	conjugation	cytoskeleton;extracellular				ENSCAFG00845023016	SSR3	A0A8I3PDJ2			0	0
High	Master Protein	A0A8P0T4W5	Neuropeptide-like protein C4orf48 homolog OS=Canis lupus familiaris OX=9615 GN=C3H4orf48 PE=4 SV=1	0.008	Dog	1.904	7	1	1	1	151	16.2	10.04	0	1						ENSCAFG00000044253	C3H4orf48	A0A8P0T4W5			0	0
High	Master Protein	A0A8I3PKK9	Potassium voltage-gated channel subfamily E regulatory subunit 5 OS=Canis lupus familiaris OX=9615 GN=KCNE5 PE=3 SV=1	0.006	Dog	2.872	7	1	1	1	138	14.5	6.52	0	1	conjugation	cytoskeleton	catalytic activity			ENSCAFG00000057863; ENSCAFG00845021305	KCNE5	A0A8I3PKK9			0	0
High	Master Protein	A0A8P0PGC7	Cystin 1 OS=Canis lupus familiaris OX=9615 GN=CYS1 PE=4 SV=1	0	Dog	5.056	7	2	12	2	180	18	5.64	0	2						ENSCAFG00000051171	CYS1	A0A8P0PGC7			0	0	1.196	1.741	0.246	0.559	0.576	0.567	0.579	1.657	0.925812	0.470277	0.0769002	0.441666	0.517337	0.68329	0.520639	0.597767	119.6	174.1	24.6	55.9	57.6	9.7
High	Master Protein	A0A8I3RVN9	Actin-related protein 2/3 complex subunit 5 OS=Canis lupus familiaris OX=9615 GN=ARPC5L PE=3 SV=1	0.005	Dog	2.068	7	1	1	1	153	16.9	6.6	0	1	cell growth	endoplasmic reticulum;nucleus			612856	ENSCAFG00000032451; ENSCAFG00845010220	ARPC5L	A0A8I3RVN9			0	0
High	Master Protein	A0A8I3PBW5	ER membrane protein complex subunit 4 OS=Canis lupus familiaris OX=9615 GN=EMC4 PE=3 SV=1	0.003	Dog	2.196	7	1	1	1	183	20.1	8.62	0	1		cytoskeleton;extracellular			478241	ENSCAFG00000007959; ENSCAFG00845019980	EMC4	A0A8I3PBW5			0	0	0.001	0.001	0.001	0.001	0.712	0.74	0.857	0.001	2.21915e-17	2.21179e-17	2.22099e-17	2.22099e-17	0.73721	0.869463	0.841732	2.21547e-17					71.2	27.1
High	Master Protein	A0A8I3MHJ5	Chromosome 19 open reading frame 12 OS=Canis lupus familiaris OX=9615 GN=C19orf12 PE=3 SV=1	0.005	Dog	2.078	7	1	1	1	141	15.1	5.87	0	1		cytoskeleton;endosome				ENSCAFG00845001166	C19orf12	A0A8I3MHJ5			0	0
High	Master Protein	A0A8I3NTX5	4a-hydroxytetrahydrobiopterin dehydratase OS=Canis lupus familiaris OX=9615 GN=PCBD2 PE=3 SV=1	0.005	Dog	2.779	7	1	4	1	127	14	9.64	0	1	cellular homeostasis		structural molecule activity			ENSCAFG00845013812	PCBD2	A0A8I3NTX5			0	0
High	Master Protein	A0A8I3PRP3	Chromosome 19 open reading frame 53 OS=Canis lupus familiaris OX=9615 GN=C20H19orf53 PE=3 SV=1	0.005	Dog	2.068	7	1	2	1	99	10.7	11.43	0	1					610870	ENSCAFG00000051854; ENSCAFG00845027143	C20H19orf53	A0A8I3PRP3			0	0	2.201	0.842	2.545	2.5	0.001	0.001	0.001	0.806	0.354667	0.708251	0.427299	0.474156	2.82436e-17	2.82436e-17	2.82436e-17	0.761036	220.1	84.2	254.5	250
High	Master Protein	A0A8I3NGB1	Ovule protein OS=Canis lupus familiaris OX=9615 PE=4 SV=1	0.005	Dog	2.167	7	1	6	1	85	10.2	9.72	0	1											0	0
High	Master Protein	A0A8I3PZH3	GAGE domain-containing protein OS=Canis lupus familiaris OX=9615 GN=LOC119868444 PE=3 SV=1	0.008	Dog	2.994	7	1	1	1	114	12.3	6.81	0	1						ENSCAFG00845027996	LOC119868444	A0A8I3PZH3			0	0
High	Master Protein	A0A8P0NSL4	Cytochrome c oxidase subunit OS=Canis lupus familiaris OX=9615 GN=LOC102156642 PE=4 SV=1	0.005	Dog	2.743	7	1	2	1	86	10.2	8.37	0	1						ENSCAFG00000010202	LOC102156642	A0A8P0NSL4	Electron transport chain		1	0	2.382	1.944	2.137	2.047	0.001	0.001	0.001	1.941	0.286066	0.323315	0.55914	0.639641	2.82436e-17	2.82436e-17	2.82436e-17	0.421576	238.2	194.4	213.7	204.7
High	Master Protein	A0A8P0TT59	GLOBIN domain-containing protein OS=Canis lupus familiaris OX=9615 GN=HBQ1 PE=3 SV=1	0.008	Dog	1.896	7	1	1	1	144	15.4	9.25	0	1						ENSCAFG00000056652	HBQ1	A0A8P0TT59			0	0
High	Master Protein	A0A8I3NNB5	Serum amyloid A protein OS=Canis lupus familiaris OX=9615 GN=LOC111089962 PE=3 SV=1	0.004	Dog	2.385	7	1	2	1	203	22.4	9.76	0	1		cell surface				ENSCAFG00845015612	LOC111089962	A0A8I3NNB5			0	0
High	Master Protein	A0A8I3NTF5	40S ribosomal protein S24 OS=Canis lupus familiaris OX=9615 GN=LOC100855538 PE=3 SV=1	0.004	Dog	2.199	7	1	1	1	145	16.7	10.68	0	1	cell organization and biogenesis;cellular homeostasis	Golgi;nucleus	structural molecule activity			ENSCAFG00000015605; ENSCAFG00845014074	LOC100855538	A0A8I3NTF5			0	0
High	Master Protein	A0A8P0TE40	Chaperonin 10 OS=Canis lupus familiaris OX=9615 GN=LOC100685272 PE=3 SV=1	0.004	Dog	2.383	7	1	3	1	102	10.9	5.22	0	1						ENSCAFG00000044126	LOC100685272	A0A8P0TE40			0	0	2.059	1.258	3.048	1.972	0.001	0.001	0.001	1.25	0.413566	0.861791	0.305426	0.671372	2.82436e-17	2.82436e-17	2.82436e-17	0.853498	205.9	125.8	304.8	197.2
High	Master Protein	A0A8I3QCP1	2'-phosphotransferase OS=Canis lupus familiaris OX=9615 GN=TRPT1 PE=3 SV=1	0.005	Dog	2.114	7	1	1	1	219	24	9.88	0	1			structural molecule activity			ENSCAFG00845030748	TRPT1	A0A8I3QCP1			0	0	0.001	0.001	0.001	0.001	1.376	2.515	1.59	0.001	2.21915e-17	2.21179e-17	2.22099e-17	2.22099e-17	0.81208	0.35259	0.756842	2.21547e-17					137.6	55.9
High	Master Protein	A0A8I3PR32	Protein mago nashi homolog OS=Canis lupus familiaris OX=9615 GN=MAGOHB PE=3 SV=1	0.007	Dog	2.009	7	1	1	1	148	17.3	6.39	0	1	cellular component movement;cellular homeostasis	membrane			477695	ENSCAFG00845025519	MAGOHB	A0A8I3PR32			0	0	0.942	0.801	0.83	1.056	0.001	0.001	0.001	1.157	0.876991	0.652301	0.844554	0.919368	2.82436e-17	2.82436e-17	2.82436e-17	0.929638	94.2	80.1	83	105.6
High	Master Protein	A0A8I3N4J6	Ubiquinol-cytochrome-c reductase complex assembly factor 3 OS=Canis lupus familiaris OX=9615 GN=UQCC3 PE=3 SV=1	0.003	Dog	2.343	7	1	1	1	89	9.5	9.96	0	1	cell growth	cytoskeleton;endosome			612210	ENSCAFG00000015715; ENSCAFG00845008750	UQCC3	A0A8I3N4J6			0	0
High	Master Protein	A0A8I3MQ42	4a-hydroxytetrahydrobiopterin dehydratase OS=Canis lupus familiaris OX=9615 GN=PCBD1 PE=3 SV=1	0.005	Dog	2.552	7	1	1	1	104	12	6.8	0	1	cellular homeostasis		structural molecule activity			ENSCAFG00000014104; ENSCAFG00845004424	PCBD1	A0A8I3MQ42			0	0	0.001	0.001	0.001	0.001	0.957	0.545	0.69	0.001	2.21915e-17	2.21179e-17	2.22099e-17	2.22099e-17	0.914234	0.656143	0.67574	2.21547e-17					95.7	31.6
High	Master Protein	A0A8I3Q9J7	NADH dehydrogenase [ubiquinone] 1 beta subcomplex subunit 11, mitochondrial OS=Canis lupus familiaris OX=9615 GN=NDUFB11 PE=3 SV=1	0.005	Dog	2.674	7	1	3	1	164	18.5	5.11	0	1		cytoskeleton;endosome				ENSCAFG00000014834; ENSCAFG00845029833	NDUFB11	A0A8I3Q9J7			0	0
High	Master Protein	A0A8P0NZY3	phosphopyruvate hydratase OS=Canis lupus familiaris OX=9615 PE=3 SV=1	0.008	Dog	2	7	1	1	1	194	21.5	5.48	0	1											0	0
High	Master Protein	A0A8I3PKQ0	Dynein light chain OS=Canis lupus familiaris OX=9615 GN=DNAL4 PE=3 SV=1	0.008	Dog	1.909	7	1	1	1	105	12	5.49	0	1	metabolic process	endoplasmic reticulum;nucleus			474505	ENSCAFG00000001370; ENSCAFG00845022699	DNAL4	A0A8I3PKQ0			0	0
High	Master Protein	A0A8I3PSK1	Cyclin dependent kinase inhibitor 2D OS=Canis lupus familiaris OX=9615 GN=CDKN2D PE=4 SV=1	0.008	Dog	1.894	7	1	3	1	166	17.6	6.07	0	1					611216	ENSCAFG00845026179	CDKN2D	A0A8I3PSK1			0	0	0.001	0.001	0.001	0.001	0.749	0.429	0.516	0.001	2.21915e-17	2.21179e-17	2.22099e-17	2.22099e-17	0.748487	0.459513	0.413577	2.21547e-17					74.9	4.3
High	Master Protein	A0A8P0TMC1	Histone H3 OS=Canis lupus familiaris OX=9615 GN=H3C13 PE=3 SV=1	0.006	Dog	2.012	7	1	3	1	136	15.4	11.27	0	1					483172	ENSCAFG00000041871; ENSCAFG00000050987; ENSCAFG00000053361	H3C13	A0A8P0TMC1			0	0	2.381	0.989	2.151	1.923	0.001	0.001	0.001	1.339	0.286066	0.891214	0.552943	0.694704	2.82436e-17	2.82436e-17	2.82436e-17	0.793752	238.1	98.9	215.1	192.3
High	Master Protein	A0A8I3PLK3	eIF-5a domain-containing protein OS=Canis lupus familiaris OX=9615 GN=EIF5A PE=3 SV=1	0.006	Dog	2.595	7	1	1	1	184	19.9	6.39	0	1	cell organization and biogenesis;cellular homeostasis;metabolic process	cytoskeleton;extracellular	protein binding;RNA binding			ENSCAFG00000016129; ENSCAFG00845020953	EIF5A	A0A8I3PLK3			0	0	0.001	0.001	0.001	0.001	4.097	0.985	0.682	0.001	2.21915e-17	2.21179e-17	2.22099e-17	2.22099e-17	0.0814596	0.946526	0.734478	2.21547e-17					409.7	97.8
High	Master Protein	A0A8I3PJ85	Ring finger protein 223 OS=Canis lupus familiaris OX=9615 GN=RNF223 PE=4 SV=1	0.008	Dog	3.005	6	1	1	1	231	24.5	8.7	0	1		cytoskeleton	structural molecule activity		489602	ENSCAFG00000053897; ENSCAFG00845022620	RNF223	A0A8I3PJ85			0	0	2.202	1.454	0.747	2.091	0.001	0.001	0.001	2.516	0.35442	0.695076	0.78595	0.624329	2.82436e-17	2.82436e-17	2.82436e-17	0.190698	220.2	145.4	74.7	209.1
High	Master Protein	A0A8I3NL68	snRNA-activating protein complex subunit 3 OS=Canis lupus familiaris OX=9615 GN=LOC119881644 PE=3 SV=1	0	Dog	5.37	6	1	6	1	262	29.1	5.44	0	1		membrane	RNA binding			ENSCAFG00845012408	LOC119881644	A0A8I3NL68			0	0	0.852	1.522	0.763	1.524	1.065	0.477	0.337	1.61	0.802346	0.643304	0.801728	0.859744	0.980899	0.546529	0.125001	0.619795	85.2	152.2	76.3	152.4	106.5	8.3
High	Master Protein	A0A8I3N6R7	GP-PDE domain-containing protein OS=Canis lupus familiaris OX=9615 PE=3 SV=1	0.008	Dog	2.993	6	1	1	1	139	16.1	8.41	0	1	cellular homeostasis		structural molecule activity								0	0	0.001	0.001	0.001	0.001	0.634	0.949	1.179	0.001	2.21915e-17	2.21179e-17	2.22099e-17	2.22099e-17	0.638643	0.961398	0.986926	2.21547e-17					63.4	43.6
High	Master Protein	A0A8I3N4N8	Potassium channel tetramerization domain containing 17 OS=Canis lupus familiaris OX=9615 GN=KCTD17 PE=4 SV=1	0.008	Dog	1.902	6	1	2	1	232	26	5.35	0	1	cell growth					ENSCAFG00000056867; ENSCAFG00845007741	KCTD17	A0A8I3N4N8			0	0
High	Master Protein	A0A8I3MUH4	Family with sequence similarity 162 member B OS=Canis lupus familiaris OX=9615 GN=FAM162B PE=3 SV=1	0.007	Dog	1.99	6	1	2	1	155	16.9	11.25	0	1		cytoskeleton			612544	ENSCAFG00000000908; ENSCAFG00845005779	FAM162B	A0A8I3MUH4			0	0	1.433	0.999	0.814	0.688	1.014	1.718	1.482	0.819	0.781805	0.895115	0.830813	0.596899	0.98409	0.626434	0.800767	0.777363	143.3	99.9	81.4	68.8	101.4	65.2
High	Master Protein	A0A8I3P1W1	Uncharacterized protein OS=Canis lupus familiaris OX=9615 PE=4 SV=1	0.007	Dog	1.99	6	1	1	1	124	13.5	8.73	0	1											0	0
High	Master Protein	A0A8I3QGT5	60S ribosomal protein L35a OS=Canis lupus familiaris OX=9615 GN=RPL35A PE=3 SV=1	0.007	Dog	1.986	6	1	2	1	126	14.1	11.08	0	1	cell organization and biogenesis;cellular homeostasis	Golgi;nucleus	structural molecule activity			ENSCAFG00845028539	RPL35A	A0A8I3QGT5			0	0
High	Master Protein	A0A8I3P8V7	RNA polymerase II subunit D OS=Canis lupus familiaris OX=9615 GN=POLR2D PE=3 SV=1	0.004	Dog	2.631	6	1	3	1	142	16.3	4.79	0	1	cellular component movement;cellular homeostasis	membrane;nucleus	structural molecule activity		483863	ENSCAFG00000004311; ENSCAFG00845020484	POLR2D	A0A8I3P8V7			0	0	0.001	0.001	0.001	0.001	0.876	1.199	1.719	0.001	2.21915e-17	2.21179e-17	2.22099e-17	2.22099e-17	0.882669	0.896051	0.756842	2.21547e-17					87.6	37.6
High	Master Protein	A0A8I3PST5	Glutathione peroxidase OS=Canis lupus familiaris OX=9615 GN=GPX8 PE=3 SV=1	0.005	Dog	2.52	6	1	1	1	158	18.1	8.59	0	1	coagulation;metabolic process		structural molecule activity			ENSCAFG00000057794; ENSCAFG00845026365	GPX8	A0A8I3PST5			0	0
High	Master Protein	A0A8I3MCA7	Transcription factor BTF3 OS=Canis lupus familiaris OX=9615 GN=BTF3 PE=3 SV=1	0.008	Dog	1.948	6	1	2	1	206	22.1	9.38	0	1						ENSCAFG00000008212; ENSCAFG00845000717	BTF3	A0A8I3MCA7			0	0	0.922	1.291	0.953	1.029	0.001	0.001	0.001	1.171	0.859702	0.83794	0.923121	0.89862	2.82436e-17	2.82436e-17	2.82436e-17	0.916888	92.2	129.1	95.3	102.9
High	Master Protein	A0A8I3NJN4	NADH dehydrogenase [ubiquinone] iron-sulfur protein 4, mitochondrial OS=Canis lupus familiaris OX=9615 PE=3 SV=1	0.007	Dog	2.947	6	1	3	1	175	19.8	10.08	0	1	cellular homeostasis	cytoskeleton;endosome									0	0	1.233	1.762	2.072	2.365	0.001	0.001	0.001	2.951	0.896231	0.450926	0.584017	0.530031	2.82436e-17	2.82436e-17	2.82436e-17	0.10037	123.3	176.2	207.2	236.5
High	Master Protein	P55745	Ras-related protein Rab-21 OS=Canis lupus familiaris OX=9615 GN=RAB21 PE=3 SV=3	0.006	Dog	2.803	6	1	2	1	223	24.1	7.94	0	1	conjugation;development;metabolic process	cytoplasm;cytoskeleton;extracellular;mitochondrion;nucleus	structural molecule activity	Pf00071		ENSCAFG00000000458; ENSCAFG00030004923; ENSCAFG00040011919; ENSCAFG00805014661; ENSCAFG00845023570	RAB21	P55745			0	0	0.001	0.001	0.001	0.001	1.075	1.416	1.313	0.001	2.21915e-17	2.21179e-17	2.22099e-17	2.22099e-17	0.983907	0.868405	0.940255	2.21547e-17					107.5	8.2
High	Master Protein	A0A8I3QAR9	Peroxiredoxin 4 OS=Canis lupus familiaris OX=9615 GN=PRDX4 PE=4 SV=1	0.008	Dog	1.901	6	1	1	1	272	30.4	6.95	0	1	metabolic process		structural molecule activity			ENSCAFG00845030129	PRDX4	A0A8I3QAR9			0	0
High	Master Protein	A0A8I3NAS8	Transmembrane protein 217 OS=Canis lupus familiaris OX=9615 GN=TMEM217 PE=4 SV=1	0.003	Dog	2.322	6	1	5	1	192	22.8	8.69	0	1		cytoskeleton			608568	ENSCAFG00000053363; ENSCAFG00845010668	TMEM217	A0A8I3NAS8			0	0
High	Master Protein	A0A8I3SCH4	Hes family bHLH transcription factor 6 OS=Canis lupus familiaris OX=9615 GN=HES6 PE=4 SV=1	0.005	Dog	2.123	6	1	2	1	224	24.1	5.71	0	1	metabolic process		RNA binding;structural molecule activity			ENSCAFG00000057946; ENSCAFG00845029909	HES6	A0A8I3SCH4			0	0	0.001	0.001	0.001	0.001	1.242	3.591	2.309	0.001	2.21915e-17	2.21179e-17	2.22099e-17	2.22099e-17	0.879896	0.201931	0.498327	2.21547e-17					124.2	39.4
High	Master Protein	A0A8I3SBB8	Killer cell lectin like receptor B1 OS=Canis lupus familiaris OX=9615 GN=KLRB1 PE=4 SV=1	0.008	Dog	1.884	6	1	1	1	225	25.5	6.84	0	1		cytoskeleton			100684789	ENSCAFG00000013612; ENSCAFG00845028140	KLRB1	A0A8I3SBB8			0	0
High	Master Protein	A0A8P0NRW8	39S ribosomal protein L30, mitochondrial OS=Canis lupus familiaris OX=9615 GN=MRPL30 PE=3 SV=1	0.003	Dog	2.362	6	1	1	1	161	18.4	10.04	0	1		nucleus			474558	ENSCAFG00000031628	MRPL30	A0A8P0NRW8			0	0
High	Master Protein	A0A8I3Q1V9	Dehydrogenase/reductase 11 OS=Canis lupus familiaris OX=9615 GN=DHRS11 PE=3 SV=1	0.008	Dog	1.896	6	1	1	1	274	29.7	6.79	0	1			structural molecule activity		491129	ENSCAFG00000017845; ENSCAFG00845028995	DHRS11	A0A8I3Q1V9			0	0
High	Master Protein	A0A8I3Q7I3	Src homology 2 domain containing F OS=Canis lupus familiaris OX=9615 GN=SHF PE=4 SV=1	0.004	Dog	2.382	6	1	1	1	489	51.7	5.3	0	1						ENSCAFG00000013723; ENSCAFG00845030708	SHF	A0A8I3Q7I3			0	0
High	Master Protein	A0A8I3PT09	N-terminal Xaa-Pro-Lys N-methyltransferase 1 OS=Canis lupus familiaris OX=9615 GN=NTMT1 PE=3 SV=1	0.004	Dog	2.486	6	1	1	1	245	27.2	5.9	0	1	cell organization and biogenesis;cellular homeostasis		structural molecule activity			ENSCAFG00000019986; ENSCAFG00845023587	NTMT1	A0A8I3PT09			0	0	0.001	0.001	0.001	0.001	6.378	5.693	5.771	0.001	2.21915e-17	2.21179e-17	2.22099e-17	2.22099e-17	0.00384628	0.0119035	0.0142159	2.21547e-17					637.8	615
High	Master Protein	A0A8I3PLH2	40S ribosomal protein S23 OS=Canis lupus familiaris OX=9615 GN=RPS23 PE=3 SV=1	0.008	Dog	1.867	6	1	1	1	147	16.3	10.4	0	1	cell organization and biogenesis;cellular homeostasis	extracellular;Golgi	structural molecule activity			ENSCAFG00845020943	RPS23	A0A8I3PLH2			0	0	1.921	1.987	1.298	1.84	0.001	0.001	0.001	1.261	0.479156	0.299087	0.908325	0.723175	2.82436e-17	2.82436e-17	2.82436e-17	0.844901	192.1	198.7	129.8	184
High	Master Protein	A0A8I3MZU8	Nudix hydrolase 15 OS=Canis lupus familiaris OX=9615 GN=NUDT15 PE=4 SV=1	0.004	Dog	2.382	6	1	3	1	165	18.9	6.61	0	1					100685818	ENSCAFG00000004452; ENSCAFG00845006770	NUDT15	A0A8I3MZU8			0	0	0.001	0.001	0.001	0.001	1.669	0.76	0.652	0.001	2.21915e-17	2.21179e-17	2.22099e-17	2.22099e-17	0.739748	0.87765	0.63047	2.21547e-17					166.9	4.7
High	Master Protein	A0A8P0NJW7	RING-type E3 ubiquitin transferase OS=Canis lupus familiaris OX=9615 PE=4 SV=1	0.004	Dog	2.382	6	1	1	1	200	20.4	8.4	0	1											0	0
High	Master Protein	A0A8I3S903	Chromosome 4 open reading frame 36 OS=Canis lupus familiaris OX=9615 GN=SLC10A6 PE=4 SV=1	0.003	Dog	2.259	6	1	1	1	117	13.7	9.85	0	1						ENSCAFG00000009448; ENSCAFG00845024944	SLC10A6	A0A8I3S903			0	0
High	Master Protein	A0A8I3RUD3	Coiled-coil-helix-coiled-coil-helix domain containing 1 OS=Canis lupus familiaris OX=9615 GN=CHCHD1 PE=4 SV=1	0.005	Dog	2.104	6	1	3	1	118	13.6	10.32	0	1	cell organization and biogenesis;cellular homeostasis	endosome;Golgi			100856174	ENSCAFG00000014874; ENSCAFG00845008199	CHCHD1	A0A8I3RUD3			0	0	0.001	0.001	0.001	0.001	1.11	0.68	0.453	0.001	2.21915e-17	2.21179e-17	2.22099e-17	2.22099e-17	0.999242	0.809278	0.30346	2.21547e-17					111	3.8
High	Master Protein	A0A8I3N230	Transmembrane protein 127 OS=Canis lupus familiaris OX=9615 GN=TMEM127 PE=4 SV=1	0.004	Dog	2.454	6	1	1	1	238	25.8	6.71	0	1	metabolic process	cytoskeleton			609057	ENSCAFG00000006783; ENSCAFG00845006154	TMEM127	A0A8I3N230			0	0	0.86	1.088	1.203	1.025	0.001	0.001	0.001	0.876	0.810986	0.989466	0.945762	0.8984	2.82436e-17	2.82436e-17	2.82436e-17	0.827406	86	108.8	120.3	102.5
High	Master Protein	A0A8I3RU38	Gap junction protein OS=Canis lupus familiaris OX=9615 GN=GJC2 PE=3 SV=1	0	Dog	9.641	6	3	8	3	529	55.7	8.37	0	3	metabolic process	cytoplasm;cytoskeleton				ENSCAFG00000001170; ENSCAFG00845007738	GJC2	A0A8I3RU38			0	0	0.766	1.975	0.668	1.277	0.984	0.94	0.962	1.048	0.695939	0.306126	0.704955	0.970862	0.937713	0.95522	0.916885	0.985457	76.6	197.5	66.8	127.7	98.4	7
High	Master Protein	A0A8I3Q359	Transmembrane protein 230 OS=Canis lupus familiaris OX=9615 GN=TMEM230 PE=3 SV=1	0.006	Dog	2.053	6	1	4	1	120	13.4	9.58	0	1		cytoskeleton;extracellular;mitochondrion				ENSCAFG00000006039; ENSCAFG00845028266	TMEM230	A0A8I3Q359			0	0	0.001	0.001	0.001	0.001	0.389	0.494	0.558	0.001	2.21915e-17	2.21179e-17	2.22099e-17	2.22099e-17	0.195872	0.576924	0.484374	2.21547e-17					38.9	0.7
High	Master Protein	A0A8I3NVR6	Mitochondrial ribosomal protein L58 OS=Canis lupus familiaris OX=9615 GN=MRPL58 PE=4 SV=1	0.007	Dog	4.171	6	2	3	2	206	23.4	10.04	0	2	cell growth;cell organization and biogenesis;cellular homeostasis	endosome	RNA binding			ENSCAFG00000004699; ENSCAFG00845016002	MRPL58	A0A8I3NVR6			0	0
High	Master Protein	A0A8I3MMN7	ATP synthase subunit OS=Canis lupus familiaris OX=9615 GN=ATP5MG PE=3 SV=1	0.004	Dog	2.377	6	1	1	1	103	11.4	9.85	0	1	cellular homeostasis;conjugation	cytoskeleton;endosome	catalytic activity		100687598	ENSCAFG00000044677; ENSCAFG00845002322	ATP5MG	A0A8I3MMN7			0	0	1.141	0.743	1.281	1.367	0.001	0.001	0.001	0.644	0.963822	0.548189	0.913476	0.926263	2.82436e-17	2.82436e-17	2.82436e-17	0.538299	114.1	74.3	128.1	136.7
High	Master Protein	A0A8I3P0B6	Mitochondrial ribosomal protein L19 OS=Canis lupus familiaris OX=9615 GN=MRPL19 PE=3 SV=1	0	Dog	5.071	6	1	4	1	292	33.1	9.63	0	1	cell organization and biogenesis;cellular homeostasis	cytoskeleton;Golgi	structural molecule activity		475780	ENSCAFG00000008175; ENSCAFG00845016536	MRPL19	A0A8I3P0B6			0	0	0.771	0.973	0.632	0.522	0.001	0.001	0.001	0.899	0.702277	0.87525	0.659689	0.389538	2.82436e-17	2.82436e-17	2.82436e-17	0.853498	77.1	97.3	63.2	52.2
High	Master Protein	A0A8I3N577	Mitochondrial ribosomal protein S5 OS=Canis lupus familiaris OX=9615 GN=MRPS5 PE=3 SV=1	0.006	Dog	2.039	6	1	1	1	430	48.4	10.02	0	1	cell organization and biogenesis;cellular homeostasis	Golgi;nucleus	RNA binding;structural molecule activity		475746	ENSCAFG00000007040; ENSCAFG00845007208	MRPS5	A0A8I3N577			0	0
High	Master Protein	A0A8I3Q126	cAMP-dependent protein kinase inhibitor alpha OS=Canis lupus familiaris OX=9615 GN=PKIA PE=3 SV=1	0.005	Dog	2.144	6	1	1	1	138	15	5.02	0	1	metabolic process		structural molecule activity			ENSCAFG00000052938; ENSCAFG00845029531	PKIA	A0A8I3Q126			0	0
High	Master Protein	A0A8I3Q7U8	Solute carrier family 25 member 28 OS=Canis lupus familiaris OX=9615 GN=SLC25A28 PE=3 SV=1	0.008	Dog	4.27	6	2	4	2	364	39.2	8.59	0	2		cytoskeleton			486837	ENSCAFG00000025373; ENSCAFG00845030792	SLC25A28	A0A8I3Q7U8			0	0	2.565	2.045	2.229	1.823	1.027	0.807	0.896	1.979	0.228404	0.269392	0.526475	0.732726	0.963656	0.896051	0.874284	0.400097	256.5	204.5	222.9	182.3	102.7	10.6
High	Master Protein	A0A8I3PJK5	Splicing factor 3b subunit 6 OS=Canis lupus familiaris OX=9615 GN=SF3B6 PE=4 SV=1	0.006	Dog	2.025	6	1	2	1	139	15.9	8.92	0	1	cellular component movement;cellular homeostasis	membrane	RNA binding			ENSCAFG00845022727	SF3B6	A0A8I3PJK5			0	0	0.001	0.001	0.001	0.001	0.211	0.218	0.231	0.001	2.21915e-17	2.21179e-17	2.22099e-17	2.22099e-17	0.0187468	0.0914896	0.0298483	2.21547e-17					21.1	3.6
High	Master Protein	A0A8P0N9Y1	U11/U12 small nuclear ribonucleoprotein 35 kDa protein OS=Canis lupus familiaris OX=9615 GN=KMT5A PE=4 SV=1	0.007	Dog	2.939	6	1	2	1	539	60.2	10.68	0	1						ENSCAFG00000007493	KMT5A	A0A8P0N9Y1			0	0
High	Master Protein	A0A8I3Q284	Arginine vasopressin-induced protein 1 OS=Canis lupus familiaris OX=9615 GN=AVPI1 PE=4 SV=1	0.01	Dog	4.506	6	2	15	2	157	17.7	11.14	0	2	cell differentiation					ENSCAFG00845030048	AVPI1	A0A8I3Q284			0	0	1.039	0.75	1.048	1.419	2.048	1.642	1.323	0.867	0.960365	0.559942	0.979014	0.901484	0.555497	0.772509	0.936502	0.81595	103.9	75	104.8	141.9	204.8	32.4
High	Master Protein	A0A8P0PG20	KRAB domain-containing protein OS=Canis lupus familiaris OX=9615 PE=4 SV=1	0.006	Dog	2.032	6	1	3	1	123	13.1	5.33	0	1											0	0	0.001	0.001	0.001	0.001	0.892	1.083	1.14	0.001	2.21915e-17	2.21179e-17	2.22099e-17	2.22099e-17	0.867241	0.970557	0.997542	2.21547e-17					89.2	13.6
High	Master Protein	A0A8I3MXR3	Mitochondrial transcription rescue factor 1 OS=Canis lupus familiaris OX=9615 GN=MTRES1 PE=4 SV=1	0	Dog	4.647	6	2	4	2	246	28.7	9.03	0	2	metabolic process	endosome				ENSCAFG00000003732; ENSCAFG00845008387	MTRES1	A0A8I3MXR3			0	0	0.976	1.203	0.665	1.058	0.739	0.425	0.465	1.402	0.906356	0.902737	0.703282	0.92116	0.741178	0.42173	0.33696	0.755955	97.6	120.3	66.5	105.8	73.9	23.2
High	Master Protein	A0A8I3NY08	Protein phosphatase 1 regulatory subunit OS=Canis lupus familiaris OX=9615 GN=PPP1R3D PE=4 SV=1	0.005	Dog	2.075	6	1	1	1	299	32.3	8.51	0	1	cellular homeostasis				485953	ENSCAFG00000012333; ENSCAFG00845015533	PPP1R3D	A0A8I3NY08			0	0	0.001	0.001	0.001	0.001	0.741	0.714	0.686	0.001	2.21915e-17	2.21179e-17	2.22099e-17	2.22099e-17	0.742268	0.842734	0.673225	2.21547e-17					74.1	20.1
High	Master Protein	A0A8I3SB07	Secreted protein OS=Canis lupus familiaris OX=9615 PE=4 SV=1	0.004	Dog	2.627	6	1	2	1	106	12.2	8.51	0	1											0	0	0.684	0.577	0.83	0.756	0.001	0.001	0.001	0.633	0.583899	0.240806	0.844554	0.68677	2.82436e-17	2.82436e-17	2.82436e-17	0.522348	68.4	57.7	83	75.6
High	Master Protein	A0A8P0SKE6	Vitelline membrane outer layer 1 homolog OS=Canis lupus familiaris OX=9615 GN=VMO1 PE=4 SV=1	0.003	Dog	2.353	6	1	3	1	213	23.5	6.38	0	1					489457	ENSCAFG00000015866	VMO1	A0A8P0SKE6			0	0	8.212	1.467	0.133	9.208	4.529	7.584	1.938	33.86	0.000491705	0.688618	0.0106584	0.00707054	0.0550016	0.0200228	0.658471	7.96605e-11	821.2	146.7	13.3	920.8	452.9	20.1
High	Master Protein	A0A8I3NE70	Palmitoyltransferase OS=Canis lupus familiaris OX=9615 GN=ZDHHC24 PE=3 SV=1	0.005	Dog	2.108	6	1	1	1	284	30.3	8.73	0	1		cytoskeleton	structural molecule activity		483708	ENSCAFG00000012576; ENSCAFG00845012935	ZDHHC24	A0A8I3NE70			0	0
High	Master Protein	A0A8I3PD98	PCNA-associated factor OS=Canis lupus familiaris OX=9615 GN=PCLAF PE=4 SV=1	0.009	Dog	3.146	6	1	2	1	160	17.5	10.21	0	1	coagulation;metabolic process	membrane;nucleus			106557458	ENSCAFG00000030087; ENSCAFG00845023122	PCLAF	A0A8I3PD98			0	0
High	Master Protein	A0A8I3RR65	Ring finger protein 186 OS=Canis lupus familiaris OX=9615 GN=RNF186 PE=4 SV=1	0.006	Dog	2.05	6	1	1	1	232	24.6	7.78	0	1	cell organization and biogenesis;cellular homeostasis	cytoskeleton	structural molecule activity			ENSCAFG00000015112; ENSCAFG00845003167	RNF186	A0A8I3RR65			0	0
High	Master Protein	A0A8I3PX13	Histone H3 OS=Canis lupus familiaris OX=9615 GN=H3C4 PE=3 SV=1	0.004	Dog	2.447	6	1	2	1	125	14.2	10.8	0	1		membrane;nucleus	RNA binding;structural molecule activity			ENSCAFG00845026004	H3C4	A0A8I3PX13			0	0	0.001	0.001	0.001	0.001	0.372	0.518	0.607	0.001	2.21915e-17	2.21179e-17	2.22099e-17	2.22099e-17	0.17172	0.613722	0.567708	2.21547e-17					37.2	6.8
High	Master Protein	A0A8I3Q597	Protein kinase domain-containing protein OS=Canis lupus familiaris OX=9615 PE=4 SV=1	0.007	Dog	1.93	6	1	3	1	216	23.7	6.9	0	1	cell organization and biogenesis;cellular homeostasis		signal transducer activity;structural molecule activity								0	0	0.001	0.001	0.001	0.001	0.714	0.575	0.634	0.001	2.21915e-17	2.21179e-17	2.22099e-17	2.22099e-17	0.717089	0.693072	0.612519	2.21547e-17					71.4	8.6
High	Master Protein	A0A8I3NUF3	NIPA magnesium transporter 1 OS=Canis lupus familiaris OX=9615 GN=NIPA1 PE=3 SV=1	0.009	Dog	3.252	6	1	1	1	326	34.4	8.37	0	1	conjugation	cytoskeleton	catalytic activity		488681	ENSCAFG00000058239; ENSCAFG00845016196	NIPA1	A0A8I3NUF3			0	0
High	Master Protein	A0A8P0SU17	Activator of basal transcription 1 OS=Canis lupus familiaris OX=9615 GN=ABT1 PE=3 SV=1	0.005	Dog	2.779	6	1	3	1	308	34.9	10.24	0	1						ENSCAFG00000029249	ABT1	A0A8P0SU17			0	0
High	Master Protein	A0A8I3NKP9	Family with sequence similarity 117 member A OS=Canis lupus familiaris OX=9615 GN=FAM117A PE=4 SV=1	0.006	Dog	2.036	6	1	2	1	453	48.4	8.53	0	1					609175	ENSCAFG00000016947; ENSCAFG00845011405	FAM117A	A0A8I3NKP9			0	0	0.001	0.001	0.001	0.001	0.901	0.577	0.701	0.001	2.21915e-17	2.21179e-17	2.22099e-17	2.22099e-17	0.884488	0.70138	0.718284	2.21547e-17					90.1	29.8
High	Master Protein	A0A8I3PK65	Dynein light chain Tctex-type 3 OS=Canis lupus familiaris OX=9615 GN=DYNLT3 PE=3 SV=1	0.004	Dog	2.46	6	1	1	1	145	16	7.74	0	1						ENSCAFG00000013955; ENSCAFG00845023973	DYNLT3	A0A8I3PK65			0	0
High	Master Protein	A0A8I3MNM1	Pr1-like protein OS=Canis lupus familiaris OX=9615 PE=4 SV=1	0.007	Dog	1.976	6	1	1	1	127	12.9	10.3	0	1											0	0
High	Master Protein	A0A8I3Q3E6	Coiled-coil domain containing 194 OS=Canis lupus familiaris OX=9615 PE=4 SV=1	0.006	Dog	3.988	6	1	2	1	236	25.3	11.18	0	1											0	0	1.74	0.916	0.443	0.612	0.001	0.001	0.001	0.709	0.584534	0.80644	0.388944	0.518091	2.82436e-17	2.82436e-17	2.82436e-17	0.634457	174	91.6	44.3	61.2
High	Master Protein	A0A8I3NCX5	High mobility group nucleosome-binding domain-containing protein 3 OS=Canis lupus familiaris OX=9615 GN=HMGN3 PE=3 SV=1	0	Dog	4.765	6	2	7	2	200	21.4	10.89	0	2	metabolic process	membrane;nucleus	RNA binding			ENSCAFG00000002809; ENSCAFG00845008994	HMGN3	A0A8I3NCX5			0	0	0.001	0.001	0.001	0.001	0.914	1.395	1.181	0.001	2.21915e-17	2.21179e-17	2.22099e-17	2.22099e-17	0.878142	0.869463	0.986926	2.21547e-17					91.4	41.6
High	Master Protein	A0A8I3S3I9	CB1 cannabinoid receptor-interacting protein 1 OS=Canis lupus familiaris OX=9615 GN=CNRIP1 PE=3 SV=1	0.009	Dog	3.199	5	1	4	1	164	18.5	7.96	0	1						ENSCAFG00000031669; ENSCAFG00845023282	CNRIP1	A0A8I3S3I9			0	0
High	Master Protein	P01321	Insulin OS=Canis lupus familiaris OX=9615 GN=INS PE=1 SV=1	0.006	Dog	4.113	5	1	2	1	110	12.2	5.85	0	1	cell growth;cellular homeostasis;coagulation;development;metabolic process	cell surface	antioxidant activity;structural molecule activity	Pf00049	483665	ENSCAFG00000010092; ENSCAFG00805009726; ENSCAFG00845011141	INS	cfa:483665; P01321	Adipogenesis	PI5P, PP2A and IER3 Regulate PI3K/AKT Signaling; COPI-mediated anterograde transport; Synthesis, secretion, and deacylation of Ghrelin; Signal attenuation; Insulin processing; Insulin receptor recycling; IRS activation	10	0	0.001	0.001	0.001	0.001	0.712	3.598	2.076	0.001	2.21915e-17	2.21179e-17	2.22099e-17	2.22099e-17	0.743379	0.201347	0.59192	2.21547e-17					71.2	56.1
High	Master Protein	A0A8I3NEN3	Protein FAM118B OS=Canis lupus familiaris OX=9615 GN=FAM118B PE=3 SV=1	0	Dog	5.17	5	1	1	1	351	39.6	6.7	0	1	cell growth	membrane			489294	ENSCAFG00000010479; ENSCAFG00845009624	FAM118B	A0A8I3NEN3			0	0	0.001	0.001	0.001	0.001	0.915	0.684	0.844	0.001	2.21915e-17	2.21179e-17	2.22099e-17	2.22099e-17	0.914183	0.866125	0.864514	2.21547e-17					91.5	26
High	Master Protein	A0A8I3NB68	Transmembrane protein OS=Canis lupus familiaris OX=9615 PE=4 SV=1	0.006	Dog	2.786	5	1	5	1	222	25.9	9.17	0	1											0	0	0.001	0.001	0.001	0.001	1.529	1.638	0.949	0.001	2.21915e-17	2.21179e-17	2.22099e-17	2.22099e-17	0.76773	0.750998	0.940255	2.21547e-17					152.9	68.3
High	Master Protein	A0A8I3PVR4	Bet1 golgi vesicular membrane trafficking protein like OS=Canis lupus familiaris OX=9615 GN=BET1L PE=4 SV=1	0.007	Dog	1.976	5	1	1	1	111	12.4	8.82	0	1	conjugation	cytoskeleton;extracellular			483393	ENSCAFG00000006433; ENSCAFG00845028203	BET1L	A0A8I3PVR4			0	0
High	Master Protein	A0A8I3NQI3	THO complex subunit 7 homolog OS=Canis lupus familiaris OX=9615 GN=THOC7 PE=3 SV=1	0.003	Dog	2.34	5	1	3	1	204	23.8	5.67	0	1	cellular component movement;cellular homeostasis	membrane				ENSCAFG00000006867; ENSCAFG00845013663	THOC7	A0A8I3NQI3			0	0
High	Master Protein	A0A8I3NE44	Proteinase-activated receptor 1 OS=Canis lupus familiaris OX=9615 GN=F2R PE=3 SV=1	0.004	Dog	2.221	5	1	1	1	427	47.3	8.02	0	1	coagulation;development	cytoplasm;cytoskeleton	structural molecule activity			ENSCAFG00000009284; ENSCAFG00845010276	F2R	A0A8I3NE44			0	0
High	Master Protein	A0A8I3RX01	DUF2085 domain-containing protein OS=Canis lupus familiaris OX=9615 PE=4 SV=1	0.005	Dog	2.552	5	1	2	1	149	17	9.51	0	1		cytoskeleton									0	0	0.865	0.824	0.66	0.795	1.402	6.747	4.488	0.697	0.813478	0.686453	0.698926	0.722382	0.852979	0.0306769	0.0747341	0.619795	86.5	82.4	66	79.5	140.2	22.9
High	Master Protein	A0A8I3MKT0	ATP synthase subunit e, mitochondrial OS=Canis lupus familiaris OX=9615 PE=3 SV=1	0.006	Dog	2.026	5	1	1	1	318	32.1	11.46	0	1	cellular homeostasis;conjugation	cytoskeleton;endosome	catalytic activity								0	0	0.001	0.001	0.001	0.001	2.306	0.978	1.042	0.001	2.21915e-17	2.21179e-17	2.22099e-17	2.22099e-17	0.413695	0.946526	0.995332	2.21547e-17					230.6	58
High	Master Protein	A0A8I3PLM1	EMG1 N1-specific pseudouridine methyltransferase OS=Canis lupus familiaris OX=9615 GN=EMG1 PE=3 SV=1	0.01	Dog	3.602	5	1	2	1	244	26.7	9.06	0	1	cellular component movement;cellular homeostasis		RNA binding;structural molecule activity		477708	ENSCAFG00000014424; ENSCAFG00845025699	EMG1	A0A8I3PLM1			0	0
High	Master Protein	A0A8I3MUS7	Stem-loop binding protein OS=Canis lupus familiaris OX=9615 GN=SLBP PE=3 SV=1	0.004	Dog	2.421	5	1	1	1	282	32	8.21	0	1			RNA binding			ENSCAFG00000015016; ENSCAFG00845000261	SLBP	A0A8I3MUS7			0	0	1.384	1.081	1.221	1.197	0.001	0.001	0.001	1.288	0.811048	0.979788	0.938959	0.992143	2.82436e-17	2.82436e-17	2.82436e-17	0.823094	138.4	108.1	122.1	119.7
High	Master Protein	A0A8I3NHV7	Exosome component 4 OS=Canis lupus familiaris OX=9615 GN=EXOSC4 PE=4 SV=1	0.004	Dog	2.39	5	1	1	1	245	26.4	6.61	0	1					482086	ENSCAFG00000001521; ENSCAFG00845007577	EXOSC4	A0A8I3NHV7			0	0
High	Master Protein	A0A8I3SA20	Small EDRK-rich factor 2 OS=Canis lupus familiaris OX=9615 GN=SERF2 PE=3 SV=1	0.005	Dog	2.742	5	1	1	1	133	14.3	11.9	0	1					478280	ENSCAFG00845026282	SERF2	A0A8I3SA20			0	0
High	Master Protein	A0A8I3NQ10	Very-long-chain (3R)-3-hydroxyacyl-CoA dehydratase OS=Canis lupus familiaris OX=9615 GN=HACD4 PE=3 SV=1	0.005	Dog	2.137	5	1	1	1	229	27.3	8.21	0	1	cellular homeostasis	cytoskeleton;extracellular	structural molecule activity		611337	ENSCAFG00845016235	HACD4	A0A8I3NQ10			0	0	0.001	0.001	0.001	0.001	1.589	0.478	0.42	0.001	2.21915e-17	2.21179e-17	2.22099e-17	2.22099e-17	0.76773	0.550993	0.284607	2.21547e-17					158.9	51.7
High	Master Protein	A0A8I3N785	Outer dense fiber protein 1 OS=Canis lupus familiaris OX=9615 GN=ODF1 PE=4 SV=1	0.005	Dog	2.559	5	1	1	1	249	28.1	8	0	1	metabolic process	endoplasmic reticulum			475057	ENSCAFG00000030644; ENSCAFG00845007988	ODF1	A0A8I3N785			0	0	0.818	1.946	0.588	0.482	0.001	0.001	0.001	2.227	0.771093	0.322915	0.596076	0.299035	2.82436e-17	2.82436e-17	2.82436e-17	0.288122	81.8	194.6	58.8	48.2
High	Master Protein	A0A8I3N282	P53 apoptosis effector related to PMP22 OS=Canis lupus familiaris OX=9615 GN=PERP PE=3 SV=1	0.005	Dog	2.165	5	1	2	1	193	21.5	6.47	0	1		cytoskeleton			476218	ENSCAFG00000056956; ENSCAFG00845006792	PERP	A0A8I3N282			0	0
High	Master Protein	A0A8I3N6E6	Serine protease 22 OS=Canis lupus familiaris OX=9615 GN=PRSS22 PE=4 SV=1	0.006	Dog	2.044	5	1	2	1	309	33.1	7.83	0	1	cell organization and biogenesis		structural molecule activity			ENSCAFG00000023636; ENSCAFG00845003694	PRSS22	A0A8I3N6E6			0	0	0.001	0.001	0.001	0.001	0.926	0.991	1.03	0.001	2.21915e-17	2.21179e-17	2.22099e-17	2.22099e-17	0.895868	0.987333	0.956607	2.21547e-17					92.6	20.4
High	Master Protein	A0A8I3RSI2	Phospholipase A2 OS=Canis lupus familiaris OX=9615 GN=PLA2G2C PE=3 SV=1	0.003	Dog	2.268	5	1	1	1	174	19.1	8.72	0	1	cellular homeostasis;conjugation	cell surface	structural molecule activity			ENSCAFG00845002918	PLA2G2C	A0A8I3RSI2			0	0	2.944	2.055	3.994	5.92	0.001	0.001	0.001	2.396	0.141272	0.264382	0.160824	0.0443911	2.82436e-17	2.82436e-17	2.82436e-17	0.225073	294.4	205.5	399.4	592
High	Master Protein	A0A8P0SBH2	ethanolamine-phosphate cytidylyltransferase OS=Canis lupus familiaris OX=9615 GN=PCYT2 PE=3 SV=1	0.004	Dog	2.416	5	1	2	1	406	45.5	6.98	0	1			structural molecule activity			ENSCAFG00000005882	PCYT2	A0A8P0SBH2			0	0
High	Master Protein	A0A8I3NZ61	Transcription initiation factor TFIID subunit 8 OS=Canis lupus familiaris OX=9615 GN=TAF8 PE=3 SV=1	0.005	Dog	2.686	5	1	1	1	310	34.2	6.46	0	1		membrane	structural molecule activity		481798	ENSCAFG00000001622; ENSCAFG00845016250	TAF8	A0A8I3NZ61			0	0	0.001	0.001	0.001	0.001	0.591	0.818	1.051	0.001	2.21915e-17	2.21179e-17	2.22099e-17	2.22099e-17	0.544825	0.896966	0.964373	2.21547e-17					59.1	25.3
High	Master Protein	A0A8I3PCZ6	Testis expressed 26 OS=Canis lupus familiaris OX=9615 GN=TEX26 PE=4 SV=1	0.01	Dog	3.705	5	1	2	1	293	33.9	9.72	0	1						ENSCAFG00000006571; ENSCAFG00845021671	TEX26	A0A8I3PCZ6			0	0	0.001	0.001	0.001	0.001	1.235	2.078	1.326	0.001	2.21915e-17	2.21179e-17	2.22099e-17	2.22099e-17	0.945357	0.593068	0.940255	2.21547e-17					123.5	33.5
High	Master Protein	A0A8I3NNK5	Histone deacetylase complex subunit SAP18 OS=Canis lupus familiaris OX=9615 PE=3 SV=1	0.005	Dog	2.081	5	1	1	1	176	20	9.85	0	1	cellular component movement		structural molecule activity								0	0
High	Master Protein	A0A8P0PE46	Nudix hydrolase domain-containing protein OS=Canis lupus familiaris OX=9615 GN=TRPM2 PE=4 SV=1	0.005	Dog	2.133	5	1	1	1	176	20.1	9.72	0	1						ENSCAFG00000029897	TRPM2	A0A8P0PE46			0	0
High	Master Protein	A0A8I3NJH5	TAFA chemokine like family member 4 OS=Canis lupus familiaris OX=9615 GN=TAFA4 PE=3 SV=1	0.003	Dog	2.366	5	1	1	1	137	15.2	8.85	0	1						ENSCAFG00000006573; ENSCAFG00845011056	TAFA4	A0A8I3NJH5			0	0
High	Master Protein	A0A8I3MIT9	Uncharacterized protein OS=Canis lupus familiaris OX=9615 GN=LOC102154497 PE=4 SV=1	0.007	Dog	1.97	5	1	1	1	274	29.9	9.44	0	1						ENSCAFG00845000853	LOC102154497	A0A8I3MIT9			0	0	0.001	0.001	0.001	0.001	0.751	0.644	0.674	0.001	2.21915e-17	2.21179e-17	2.22099e-17	2.22099e-17	0.751234	0.782876	0.658471	2.21547e-17					75.1	13.5
High	Master Protein	A0A8I3PCB5	NADH dehydrogenase [ubiquinone] 1 beta subcomplex subunit 7 OS=Canis lupus familiaris OX=9615 GN=NDUFB7 PE=3 SV=1	0.006	Dog	2.8	5	1	1	1	137	16.2	8.46	0	1		cytoskeleton;endosome				ENSCAFG00000016258; ENSCAFG00845021755	NDUFB7	A0A8I3PCB5	Electron transport chain		1	0	1.034	0.619	0.503	1.447	0.001	0.001	0.001	0.847	0.955801	0.317472	0.479943	0.892716	2.82436e-17	2.82436e-17	2.82436e-17	0.796263	103.4	61.9	50.3	144.7
High	Master Protein	A0A8I3NGD9	Coordinator of PRMT5 and differentiation stimulator OS=Canis lupus familiaris OX=9615 GN=COPRS PE=4 SV=1	0.006	Dog	2.868	5	1	19	1	177	19	4.22	0	1	cell organization and biogenesis;cellular homeostasis	membrane	structural molecule activity			ENSCAFG00000018517; ENSCAFG00845014015	COPRS	A0A8I3NGD9			0	0	1.119	1.147	2.557	1.705	0.95	0.598	0.508	1.224	0.978166	0.959785	0.423335	0.776981	0.908547	0.725626	0.401335	0.875882	111.9	114.7	255.7	170.5	95	2.4
High	Master Protein	A0A8P0SUE1	RAB6B, member RAS onco family OS=Canis lupus familiaris OX=9615 GN=RAB6B PE=4 SV=1	0.003	Dog	2.357	5	1	1	1	357	38.6	10.92	0	1						ENSCAFG00000029052	RAB6B	A0A8P0SUE1			0	0	0.001	0.001	0.001	0.001	2.855	0.717	0.72	0.001	2.21915e-17	2.21179e-17	2.22099e-17	2.22099e-17	0.261275	0.881753	0.762248	2.21547e-17					285.5	21.2
High	Master Protein	A0A8I3ML70	Ras homolog family member U OS=Canis lupus familiaris OX=9615 GN=RHOU PE=4 SV=1	0.004	Dog	2.237	5	1	1	1	258	28.1	8.32	0	1	development		structural molecule activity		100856047	ENSCAFG00000031346; ENSCAFG00845001719	RHOU	A0A8I3ML70			0	0
High	Master Protein	A0A8I3NRF0	Transmembrane p24 trafficking protein 10 OS=Canis lupus familiaris OX=9615 GN=TMED10 PE=3 SV=1	0.004	Dog	2.604	5	1	1	1	219	24.8	6.68	0	1		cytoskeleton;extracellular			610559	ENSCAFG00000051093; ENSCAFG00845015221	TMED10	A0A8I3NRF0			0	0
High	Master Protein	A0A8I3MMD3	Solute carrier family 25 member 21 OS=Canis lupus familiaris OX=9615 GN=SLC25A21 PE=3 SV=1	0.008	Dog	1.9	5	1	1	1	299	33.2	9.79	0	1	conjugation	cytoskeleton			490655	ENSCAFG00845002697	SLC25A21	A0A8I3MMD3			0	0
High	Master Protein	A0A8I3MLK7	Transmembrane protein 171 OS=Canis lupus familiaris OX=9615 GN=TMEM171 PE=4 SV=1	0.003	Dog	2.287	5	1	1	1	321	34.2	4.94	0	1		cytoskeleton				ENSCAFG00000031156; ENSCAFG00845000659	TMEM171	A0A8I3MLK7			0	0
High	Master Protein	A0A8I3Q339	Goosecoid homeobox 2 OS=Canis lupus familiaris OX=9615 GN=GSC2 PE=4 SV=1	0.009	Dog	3.155	5	1	2	1	201	20.9	10.9	0	1	cellular component movement	membrane	RNA binding;structural molecule activity			ENSCAFG00000053183; ENSCAFG00845030114	GSC2	A0A8I3Q339			0	0
High	Master Protein	A0A8I3N6F2	Adipogenesis associated Mth938 domain containing OS=Canis lupus familiaris OX=9615 GN=AAMDC PE=4 SV=1	0.005	Dog	2.766	5	1	2	1	162	17.9	9.14	0	1						ENSCAFG00845008924	AAMDC	A0A8I3N6F2			0	0	0.001	0.001	0.001	0.001	1.627	0.595	0.631	0.001	2.21915e-17	2.21179e-17	2.22099e-17	2.22099e-17	0.75377	0.724075	0.609107	2.21547e-17					162.7	1.6
High	Master Protein	A0A8I3PJD5	BCL2 antagonist/killer 1 OS=Canis lupus familiaris OX=9615 GN=BAK1 PE=3 SV=1	0.005	Dog	2.068	5	1	1	1	243	26.8	6.54	0	1	metabolic process	cytoskeleton				ENSCAFG00000001022; ENSCAFG00845023547	BAK1	A0A8I3PJD5			0	0	0.001	0.001	0.001	0.001	0.921	0.482	0.518	0.001	2.21915e-17	2.21179e-17	2.22099e-17	2.22099e-17	0.882669	0.552614	0.415817	2.21547e-17					92.1	7.4
High	Master Protein	A0A8I3NUH8	RAB37, member RAS onco family OS=Canis lupus familiaris OX=9615 GN=RAB37 PE=4 SV=1	0.006	Dog	2.787	5	1	3	1	223	24.8	6.55	0	1			structural molecule activity		483298	ENSCAFG00000004583; ENSCAFG00845017496	RAB37	A0A8I3NUH8			0	0
High	Master Protein	A0A8I3PF49	Transcription initiation factor IIA gamma chain OS=Canis lupus familiaris OX=9615 PE=3 SV=1	0.008	Dog	1.876	5	1	2	1	142	15.8	8.51	0	1	cellular component movement;cellular homeostasis	membrane									0	0	0.63	0.685	0.796	0.696	1.409	3.517	2.002	0.759	0.493442	0.445171	0.82072	0.624042	0.852906	0.211314	0.63047	0.700349	63	68.5	79.6	69.6	140.9	6.4
High	Master Protein	A0A8I3PDL8	SRY-box transcription factor 18 OS=Canis lupus familiaris OX=9615 GN=SOX18 PE=4 SV=1	0.007	Dog	1.967	5	1	1	1	366	38.9	8.06	0	1	cellular homeostasis	membrane	RNA binding		485984	ENSCAFG00000029278; ENSCAFG00845020667	SOX18	A0A8I3PDL8			0	0
High	Master Protein	A0A8I3MDC3	Dual specificity protein phosphatase OS=Canis lupus familiaris OX=9615 GN=DUSP1 PE=3 SV=1	0.007	Dog	1.99	5	1	1	1	367	39.4	7.61	0	1	cell organization and biogenesis;cellular homeostasis	membrane	structural molecule activity			ENSCAFG00000029826; ENSCAFG00845000953	DUSP1	A0A8I3MDC3	MAPK signaling pathway		1	0
High	Master Protein	A0A8P0P9L2	Sorting nexin 3 OS=Canis lupus familiaris OX=9615 GN=SNX3 PE=4 SV=1	0.005	Dog	2.761	5	1	2	1	184	20.8	7.77	0	1						ENSCAFG00000003772	SNX3	A0A8P0P9L2			0	0	1.033	0.835	0.775	0.932	0.001	0.001	0.001	0.872	0.955658	0.699049	0.81004	0.837417	2.82436e-17	2.82436e-17	2.82436e-17	0.822695	103.3	83.5	77.5	93.2
High	Master Protein	A0A8I3PVT5	MOB family member 4, phocein OS=Canis lupus familiaris OX=9615 GN=HSPE1 PE=4 SV=1	0.007	Dog	1.981	5	1	1	1	225	26	5.78	0	1					478855	ENSCAFG00000010899; ENSCAFG00845027216	HSPE1	A0A8I3PVT5			0	0	0.001	0.001	0.001	0.001	2.53	2.274	2.247	0.001	2.21915e-17	2.21179e-17	2.22099e-17	2.22099e-17	0.359217	0.516832	0.522954	2.21547e-17					253	18.9
High	Master Protein	A0A8I3PLS5	SREBP regulating gene protein OS=Canis lupus familiaris OX=9615 GN=LOC102153143 PE=3 SV=1	0.007	Dog	1.991	5	1	1	1	205	23.5	8.15	0	1	metabolic process	cytoskeleton;extracellular			102153143; 483437	ENSCAFG00000007327; ENSCAFG00000009288; ENSCAFG00845025746	LOC102153143	A0A8I3PLS5			0	0
High	Master Protein	A0A8I3PJ35	Ubiquitin_3 domain-containing protein OS=Canis lupus familiaris OX=9615 GN=LOC111098223 PE=4 SV=1	0.008	Dog	4.379	5	2	3	2	308	33.2	6.7	0	2	cell growth;metabolic process	nucleus				ENSCAFG00000052857; ENSCAFG00845023632	LOC111098223	A0A8I3PJ35			0	0	1.023	0.7	1.145	0.955	0.001	0.001	0.001	0.978	0.948462	0.479581	0.979014	0.854769	2.82436e-17	2.82436e-17	2.82436e-17	0.93469	102.3	70	114.5	95.5
High	Master Protein	A0A8I3PRT2	SH2 domain containing 1B OS=Canis lupus familiaris OX=9615 GN=SH2D1B PE=4 SV=1	0.006	Dog	2.027	5	1	2	1	144	16.8	8.13	0	1					609474	ENSCAFG00000050637; ENSCAFG00845027206	SH2D1B	A0A8I3PRT2			0	0	1.707	2.028	1.617	2.007	0.811	4.28	2.536	1.264	0.606626	0.277894	0.77649	0.657433	0.807195	0.126991	0.412541	0.842706	170.7	202.8	161.7	200.7	81.1	7.4
High	Master Protein	A0A8I3PSD2	Myeloid leukemia factor 1 OS=Canis lupus familiaris OX=9615 GN=MLF1 PE=3 SV=1	0.008	Dog	1.909	5	1	1	1	310	35.4	8.84	0	1		nucleus				ENSCAFG00845024615	MLF1	A0A8I3PSD2			0	0	0.25	0.398	0.033	0.042	0.001	0.001	0.001	0.53	0.0152241	0.0359752	7.06964e-06	2.31114e-06	2.82436e-17	2.82436e-17	2.82436e-17	0.335161	25	39.8	3.3	4.2
High	Master Protein	A0A8P0SNF0	Transmembrane protein 259 OS=Canis lupus familiaris OX=9615 GN=TMEM259 PE=4 SV=1	0.004	Dog	2.385	5	1	1	1	623	69.5	7.14	0	1						ENSCAFG00000019648	TMEM259	A0A8P0SNF0			0	0	0.001	0.001	0.001	0.001	0.525	18.923	10.908	0.001	2.21915e-17	2.21179e-17	2.22099e-17	2.22099e-17	0.480735	0.000297095	0.00106859	2.21547e-17					52.5	123.4
High	Master Protein	A0A8I3PY75	Protein kinase AMP-activated non-catalytic subunit beta 1 OS=Canis lupus familiaris OX=9615 GN=PRKAB1 PE=3 SV=1	0.005	Dog	2.531	5	1	2	1	270	30.3	6.33	0	1	cellular homeostasis;metabolic process	nucleus			486295	ENSCAFG00000009986; ENSCAFG00845028956	PRKAB1	A0A8I3PY75			0	0	0.848	0.838	0.837	0.891	0.755	1.946	1.583	0.88	0.799362	0.70277	0.851954	0.80037	0.777152	0.548407	0.772732	0.832409	84.8	83.8	83.7	89.1	75.5	50.8
High	Master Protein	A0A8P0P8V0	MARCKS like 1 OS=Canis lupus familiaris OX=9615 PE=3 SV=1	0.006	Dog	2.024	5	1	1	1	187	19.1	4.88	0	1											0	0	2.109	0.985	1.268	1.149	0.001	0.001	0.001	0.869	0.393713	0.891167	0.917921	0.970862	2.82436e-17	2.82436e-17	2.82436e-17	0.818554	210.9	98.5	126.8	114.9
High	Master Protein	A0A8I3P1C8	PWWP domain-containing protein OS=Canis lupus familiaris OX=9615 PE=4 SV=1	0.005	Dog	2.592	5	1	1	1	146	16.3	9.57	0	1											0	0	1.028	0.922	1.226	1.009	0.001	0.001	0.001	0.69	0.95007	0.813075	0.938959	0.889465	2.82436e-17	2.82436e-17	2.82436e-17	0.616388	102.8	92.2	122.6	100.9
High	Master Protein	A0A8I3NBQ0	UBC core domain-containing protein OS=Canis lupus familiaris OX=9615 GN=LOC476784 PE=3 SV=1	0.005	Dog	2.091	5	1	1	1	146	16.3	5.88	0	1			structural molecule activity		476784	ENSCAFG00000028580; ENSCAFG00845008649	LOC476784	A0A8I3NBQ0			0	0	0.001	0.001	0.001	0.001	0.903	3.28	3.385	0.001	2.21915e-17	2.21179e-17	2.22099e-17	2.22099e-17	0.871047	0.251278	0.192251	2.21547e-17					90.3	11.1
High	Master Protein	A0A8P0NRP1	Protein activator of interferon induced protein kinase EIF2AK2 OS=Canis lupus familiaris OX=9615 GN=PRKRA PE=3 SV=1	0	Dog	4.582	5	2	2	2	313	34.3	8.56	0	2					488423	ENSCAFG00000013850	PRKRA	A0A8P0NRP1			0	0	0.994	0.851	0.736	0.812	0.001	0.001	0.001	0.877	0.925104	0.720628	0.77493	0.741909	2.82436e-17	2.82436e-17	2.82436e-17	0.829366	99.4	85.1	73.6	81.2
High	Master Protein	A0A8I3PX30	Iron-sulfur cluster assembly enzyme OS=Canis lupus familiaris OX=9615 GN=ISCU PE=3 SV=1	0.003	Dog	2.373	5	1	1	1	167	18	9.38	0	1	cell growth;cellular homeostasis		structural molecule activity		477527	ENSCAFG00000011324; ENSCAFG00845026711	ISCU	A0A8I3PX30			0	0	0.001	0.001	0.001	0.001	0.316	0.799	0.918	0.001	2.21915e-17	2.21179e-17	2.22099e-17	2.22099e-17	0.0905354	0.9056	0.909733	2.21547e-17					31.6	21.1
High	Master Protein	A0A8I3PUH4	BAF chromatin remodeling complex subunit BCL7A OS=Canis lupus familiaris OX=9615 GN=BCL7A PE=3 SV=1	0.004	Dog	2.421	5	1	2	1	231	25	5.15	0	1	cell growth;metabolic process	membrane				ENSCAFG00845023087	BCL7A	A0A8I3PUH4			0	0
High	Master Protein	A0A8I3PM57	Regulator of G-protein signaling 1 OS=Canis lupus familiaris OX=9615 GN=RGS1 PE=4 SV=1	0.004	Dog	2.213	5	1	1	1	210	24.3	9.09	0	1	metabolic process	cytoplasm;cytoskeleton;cytosol	DNA binding		488585	ENSCAFG00000010603; ENSCAFG00845025694	RGS1	A0A8I3PM57	Calcium regulation in cardiac cells		1	0	0.587	0.877	0.547	0.711	0.001	0.001	0.001	0.706	0.422045	0.758018	0.543306	0.633697	2.82436e-17	2.82436e-17	2.82436e-17	0.631855	58.7	87.7	54.7	71.1
High	Master Protein	A0A8I3PLL9	Ribonuclease, RNase A family, 4 OS=Canis lupus familiaris OX=9615 GN=RNASE4 PE=3 SV=1	0.005	Dog	2.146	5	1	1	1	147	16.8	9.04	0	1		cell surface	RNA binding;structural molecule activity			ENSCAFG00000005426; ENSCAFG00845023267	RNASE4	A0A8I3PLL9			0	0
High	Master Protein	A0A8I3N8R2	RING-type E3 ubiquitin transferase OS=Canis lupus familiaris OX=9615 GN=RNF125 PE=4 SV=1	0.004	Dog	2.232	5	1	1	1	232	26.2	6.76	0	1	cell organization and biogenesis;cellular homeostasis		structural molecule activity			ENSCAFG00845010018	RNF125	A0A8I3N8R2			0	0	0.817	0.943	0.731	0.731	0.001	0.001	0.001	0.821	0.770021	0.845963	0.768695	0.657672	2.82436e-17	2.82436e-17	2.82436e-17	0.778504	81.7	94.3	73.1	73.1
High	Master Protein	A0A8I3Q0K2	Purinergic receptor P2Y12 OS=Canis lupus familiaris OX=9615 GN=P2RY12 PE=4 SV=1	0.006	Dog	2.033	5	1	1	1	339	39.1	9.51	0	1	coagulation;development	cytoskeleton	structural molecule activity			ENSCAFG00000008534; ENSCAFG00845027114	P2RY12	A0A8I3Q0K2			0	0	0.001	0.001	0.001	0.001	1.586	1.617	1.7	0.001	2.21915e-17	2.21179e-17	2.22099e-17	2.22099e-17	0.711073	0.613722	0.71506	2.21547e-17					158.6	89.2
High	Master Protein	A0A8I3RZ20	Pyrroline-5-carboxylate reductase OS=Canis lupus familiaris OX=9615 GN=PYCR3 PE=3 SV=1	0.004	Dog	2.663	5	1	5	1	277	28.8	7.23	0	1	cellular homeostasis		structural molecule activity			ENSCAFG00000001325; ENSCAFG00845015775	PYCR3	A0A8I3RZ20			0	0	0.001	0.001	0.001	0.001	0.636	0.5	1.12	0.001	2.21915e-17	2.21179e-17	2.22099e-17	2.22099e-17	0.615788	0.586235	0.992079	2.21547e-17					63.6	3.2
High	Master Protein	A0A8I3PYS9	Cytochrome b5 domain containing 1 OS=Canis lupus familiaris OX=9615 GN=CYB5D1 PE=4 SV=1	0.004	Dog	2.429	5	1	1	1	235	27.4	5.38	0	1						ENSCAFG00000050896; ENSCAFG00845026052	CYB5D1	A0A8I3PYS9			0	0
High	Master Protein	A0A8I3SCK5	HscB mitochondrial iron-sulfur cluster cochaperone OS=Canis lupus familiaris OX=9615 GN=HSCB PE=3 SV=1	0.007	Dog	1.983	5	1	1	1	235	26.6	8.15	0	1	cell growth;cellular homeostasis		structural molecule activity		477531	ENSCAFG00000011928; ENSCAFG00845030145	HSCB	A0A8I3SCK5			0	0
High	Master Protein	A0A8I3Q9V9	Zinc finger CCHC-type containing 13 OS=Canis lupus familiaris OX=9615 GN=ZCCHC13 PE=4 SV=1	0.005	Dog	2.081	5	1	2	1	171	18.9	8.18	0	1			RNA binding;structural molecule activity		102151172	ENSCAFG00000032517; ENSCAFG00845029957	ZCCHC13	A0A8I3Q9V9			0	0	1.568	3.068	1.637	3.912	1.862	0.92	1.087	4.6	0.690414	0.0342105	0.768695	0.172683	0.647966	0.961398	0.977575	0.010636	156.8	306.8	163.7	391.2	186.2	26.4
High	Master Protein	A0A8I3S290	Gametocyte specific factor 1 OS=Canis lupus familiaris OX=9615 GN=GTSF1 PE=4 SV=1	0.004	Dog	2.236	5	1	1	1	321	36	9.36	0	1	metabolic process		structural molecule activity			ENSCAFG00000006465; ENSCAFG00845016667	GTSF1	A0A8I3S290			0	0	1.25	1.333	1.289	2.479	0.001	0.001	0.001	1.846	0.887985	0.796557	0.910758	0.488345	2.82436e-17	2.82436e-17	2.82436e-17	0.474906	125	133.3	128.9	247.9
High	Master Protein	A0A8I3MAZ0	Translation initiation factor IF-2-like OS=Canis lupus familiaris OX=9615 PE=4 SV=1	0.005	Dog	2.562	5	1	1	1	236	23.3	12.21	0	1											0	0	0.001	0.001	0.001	0.001	0.236	0.222	0.217	0.001	2.21915e-17	2.21179e-17	2.22099e-17	2.22099e-17	0.0306432	0.0956963	0.0228808	2.21547e-17					23.6	1.2
High	Master Protein	A0A8I3ML92	Sin3A associated protein 25 OS=Canis lupus familiaris OX=9615 GN=SAP25 PE=4 SV=1	0.007	Dog	2.89	5	1	3	1	279	29.5	5.82	0	1	metabolic process	membrane;nucleus				ENSCAFG00845001710	SAP25	A0A8I3ML92			0	0	1.875	1.029	1.216	2.651	0.909	0.934	0.87	1.593	0.502291	0.931239	0.938959	0.434908	0.890093	0.962661	0.863886	0.631855	187.5	102.9	121.6	265.1	90.9	31.8
High	Master Protein	A0A8I3Q1U1	Zinc finger C2HC-type containing 1A OS=Canis lupus familiaris OX=9615 GN=ZC2HC1A PE=4 SV=1	0.008	Dog	4.355	5	2	7	2	365	39.8	10.37	0	2						ENSCAFG00845029563	ZC2HC1A	A0A8I3Q1U1			0	0	4.219	2.998	6.09	5.279	0.001	0.001	0.001	3.911	0.028403	0.039172	0.0455905	0.0675013	2.82436e-17	2.82436e-17	2.82436e-17	0.0262179	421.9	299.8	609	527.9
High	Master Protein	A0A8I3MXS0	UBC core domain-containing protein OS=Canis lupus familiaris OX=9615 GN=LOC607889 PE=3 SV=1	0.003	Dog	2.359	5	1	1	1	152	17.1	5.57	0	1			structural molecule activity			ENSCAFG00845000962	LOC607889	A0A8I3MXS0			0	0
High	Master Protein	A0A8I3RYJ0	DNA-directed RNA polymerase III subunit OS=Canis lupus familiaris OX=9615 GN=POLR3GL PE=3 SV=1	0.005	Dog	2.694	5	1	1	1	218	25.4	4.54	0	1	cellular component movement;cellular homeostasis	membrane			608346	ENSCAFG00000030647; ENSCAFG00845011382	POLR3GL	A0A8I3RYJ0			0	0	0.001	0.001	0.001	0.001	0.7	0.803	0.395	0.001	2.21915e-17	2.21179e-17	2.22099e-17	2.22099e-17	0.699348	0.894412	0.206417	2.21547e-17					70	5.3
High	Master Protein	A0A8I3NL08	SP-RING-type domain-containing protein OS=Canis lupus familiaris OX=9615 PE=4 SV=1	0.004	Dog	2.198	5	1	2	1	175	20.4	9.29	0	1	cell organization and biogenesis;cellular homeostasis;metabolic process		structural molecule activity								0	0	1.158	0.92	1.378	0.899	0.001	0.001	0.001	0.637	0.95007	0.811012	0.87467	0.807254	2.82436e-17	2.82436e-17	2.82436e-17	0.532416	115.8	92	137.8	89.9
High	Master Protein	A0A8I3P2A8	Dopamine receptor D4 OS=Canis lupus familiaris OX=9615 GN=DRD4 PE=3 SV=1	0.007	Dog	4.15	5	1	2	1	350	37	8.78	0	1	cell death;development;metabolic process	cytoplasm;cytoskeleton;nucleus	structural molecule activity			ENSCAFG00000050649; ENSCAFG00845017368	DRD4	A0A8I3P2A8			0	0	0.909	1.232	0.421	0.664	1.153	1.031	1.068	0.768	0.848896	0.890281	0.340304	0.592474	0.953092	0.941053	0.994726	0.71204	90.9	123.2	42.1	66.4	115.3	44.8
High	Master Protein	A0A8I3N0H7	Protein Hikeshi OS=Canis lupus familiaris OX=9615 GN=HIKESHI PE=3 SV=1	0.008	Dog	1.875	5	1	2	1	197	21.6	5.45	0	1					476778	ENSCAFG00000029906; ENSCAFG00845006940	HIKESHI	A0A8I3N0H7			0	0	0.001	0.001	0.001	0.001	1.717	0.9	1.322	0.001	2.21915e-17	2.21179e-17	2.22099e-17	2.22099e-17	0.718743	0.941053	0.936502	2.21547e-17					171.7	9.1
High	Master Protein	A0A8P0SI60	C-type lectin domain-containing protein OS=Canis lupus familiaris OX=9615 PE=4 SV=1	0.004	Dog	2.217	5	1	1	1	241	27.7	7.25	0	1											0	0
High	Master Protein	A0A8I3NE46	CD164 molecule like 2 OS=Canis lupus familiaris OX=9615 GN=CD164L2 PE=3 SV=1	0.004	Dog	2.634	5	1	4	1	220	23.5	8.46	0	1		cytoskeleton				ENSCAFG00845010625	CD164L2	A0A8I3NE46			0	0	2.31	3.565	2.652	3.754	0.001	0.001	0.001	3.651	0.310558	0.0128271	0.399081	0.192977	2.82436e-17	2.82436e-17	2.82436e-17	0.037054	231	356.5	265.2	375.4
High	Master Protein	A0A8I3PMS5	60S ribosomal protein L18a OS=Canis lupus familiaris OX=9615 GN=RPL18A PE=3 SV=1	0.003	Dog	2.197	5	1	3	1	176	20.8	10.81	0	1	cell organization and biogenesis;cellular homeostasis	Golgi;nucleus	structural molecule activity		476672	ENSCAFG00000015122; ENSCAFG00845024769	RPL18A	A0A8I3PMS5			0	0	0.001	0.001	0.001	0.001	0.446	1.646	1.586	0.001	2.21915e-17	2.21179e-17	2.22099e-17	2.22099e-17	0.285037	0.771468	0.800767	2.21547e-17					44.6	6.1
High	Master Protein	A0A8P0TGZ4	Guanylate cyclase domain-containing protein OS=Canis lupus familiaris OX=9615 PE=3 SV=1	0.005	Dog	2.107	5	1	1	1	330	35.7	7.97	0	1											0	0
High	Master Protein	A0A8P0PHL1	Mitochondrial ribosomal protein S16 OS=Canis lupus familiaris OX=9615 GN=MRPS16 PE=3 SV=1	0.006	Dog	2.026	5	1	2	1	199	21.7	11.24	0	1		nucleus			609906	ENSCAFG00000058789	MRPS16	A0A8P0PHL1			0	0	0.001	0.001	0.001	0.001	1.522	5.215	3.619	0.001	2.21915e-17	2.21179e-17	2.22099e-17	2.22099e-17	0.739748	0.0720028	0.156019	2.21547e-17					152.2	33.6
High	Master Protein	A0A8I3RQD0	Mitogen-activated protein kinase OS=Canis lupus familiaris OX=9615 GN=MAPK3 PE=3 SV=1	0.006	Dog	2.818	5	1	2	1	355	39.7	7.33	0	1	cell organization and biogenesis;cellular homeostasis;conjugation;development;metabolic process	cytoplasm;cytoskeleton;cytosol;endoplasmic reticulum;extracellular;mitochondrion;nucleus	signal transducer activity;structural molecule activity			ENSCAFG00000017108; ENSCAFG00845002016	MAPK3	A0A8I3RQD0			0	0
High	Master Protein	A0A8I3PD70	Distal-less homeobox 5 OS=Canis lupus familiaris OX=9615 GN=DLX5 PE=3 SV=1	0	Dog	4.549	4	2	4	2	289	31.4	9.29	0	2	cellular component movement	membrane	RNA binding;structural molecule activity		482313	ENSCAFG00000002191; ENSCAFG00845022026	DLX5	A0A8I3PD70			0	0	0.584	0.557	0.47	0.655	2.82	1.708	1.22	0.418	0.421281	0.207668	0.427532	0.583075	0.270735	0.745993	0.972717	0.148691	58.4	55.7	47	65.5	282	46.8
High	Master Protein	Q4TUC0	Retbindin OS=Canis lupus familiaris OX=9615 GN=RTBDN PE=2 SV=1	0.007	Dog	4.136	4	1	3	1	223	23.8	7.83	0	1	conjugation	cell surface;chromosome;cytoplasm;cytoskeleton	catalytic activity;structural molecule activity	Pf03024	476698	ENSCAFG00000017154; ENSCAFG00030019215; ENSCAFG00040023897; ENSCAFG00805027470; ENSCAFG00845015774	RTBDN	cfa:476698; Q4TUC0			0	0
High	Master Protein	A0A8I3S637	Claudin OS=Canis lupus familiaris OX=9615 GN=CLDN11 PE=3 SV=1	0	Dog	7.511	4	2	4	2	357	36.1	8.85	0	2		cytoplasm;cytoskeleton;nucleus	structural molecule activity			ENSCAFG00845022889	CLDN11	A0A8I3S637			0	0	0.001	0.001	0.001	0.001	1.901	0.826	0.781	0.001	2.21915e-17	2.21179e-17	2.22099e-17	2.22099e-17	0.634088	0.905312	0.778083	2.21547e-17					190.1	8.8
High	Master Protein	A0A8I3RS37	Ig-like domain-containing protein OS=Canis lupus familiaris OX=9615 PE=4 SV=1	0.005	Dog	2.136	4	1	1	1	201	22.7	8.1	0	1											0	0
High	Master Protein	A0A8I3S2E2	Endonuclease III-like protein 1 OS=Canis lupus familiaris OX=9615 GN=NTHL1 PE=3 SV=1	0.006	Dog	2.796	4	1	1	1	336	36.9	9.64	0	1	cell proliferation;cellular homeostasis;coagulation	endosome;membrane	RNA binding;structural molecule activity			ENSCAFG00845016947	NTHL1	A0A8I3S2E2			0	0
High	Master Protein	A0A8I3Q3D1	Cystatin domain-containing protein OS=Canis lupus familiaris OX=9615 GN=LOC485559 PE=3 SV=1	0.003	Dog	2.197	4	1	1	1	157	17.8	6.79	0	1		cell surface	DNA binding			ENSCAFG00000004298; ENSCAFG00845028318	LOC485559	A0A8I3Q3D1			0	0
High	Master Protein	A0A8I3MVK0	G protein-coupled receptor 31 OS=Canis lupus familiaris OX=9615 GN=GPR31 PE=3 SV=1	0.008	Dog	1.944	4	1	1	1	316	35.4	9.72	0	1	development	cytoskeleton	structural molecule activity		484081	ENSCAFG00000000853; ENSCAFG00845004842	GPR31	A0A8I3MVK0			0	0
High	Master Protein	Q28250	Signal peptidase complex subunit 2 OS=Canis lupus familiaris OX=9615 GN=SPCS2 PE=1 SV=1	0.004	Dog	2.429	4	1	3	1	226	24.9	8.57	0	1	cell organization and biogenesis;cellular homeostasis;conjugation	cytoskeleton;extracellular		Pf06703	404016	ENSCAFG00000032663; ENSCAFG00030016843; ENSCAFG00040018129; ENSCAFG00805005475; ENSCAFG00845006071	SPCS2	cfa:404016; Q28250		Synthesis, secretion, and deacylation of Ghrelin	1	0	0.001	0.001	0.001	0.001	0.653	0.767	2.126	0.001	2.21915e-17	2.21179e-17	2.22099e-17	2.22099e-17	0.638643	0.879485	0.580108	2.21547e-17					65.3	3.6
High	Master Protein	A0A8P0P0H4	Voltage-dependent anion-selective channel protein 3 OS=Canis lupus familiaris OX=9615 PE=3 SV=1	0.006	Dog	2.018	4	1	1	1	181	20.5	9.61	0	1		endosome									0	0
High	Master Protein	A0A8I3PP33	Sushi domain containing 3 OS=Canis lupus familiaris OX=9615 GN=SUSD3 PE=4 SV=1	0.005	Dog	2.684	4	1	2	1	249	26.4	8.35	0	1		cytoskeleton				ENSCAFG00000002277; ENSCAFG00845023954	SUSD3	A0A8I3PP33			0	0	0.001	0.001	0.001	0.001	1.023	0.434	0.518	0.001	2.21915e-17	2.21179e-17	2.22099e-17	2.22099e-17	0.962563	0.468877	0.415817	2.21547e-17					102.3	0.5
High	Master Protein	A0A8I3PVG3	Ig-like domain-containing protein OS=Canis lupus familiaris OX=9615 PE=4 SV=1	0.003	Dog	2.354	4	1	1	1	136	14.9	8.02	0	1											0	0	0.543	0.919	0.959	1.362	0.001	0.001	0.001	0.938	0.356837	0.809051	0.926204	0.927492	2.82436e-17	2.82436e-17	2.82436e-17	0.899722	54.3	91.9	95.9	136.2
High	Master Protein	A0A8I3Q3W8	Chromosome 3 open reading frame 70 OS=Canis lupus familiaris OX=9615 GN=C34H3orf70 PE=3 SV=1	0.004	Dog	2.49	4	1	4	1	250	27.7	4.96	0	1	defense response				478659	ENSCAFG00000053181; ENSCAFG00845029684	C34H3orf70	A0A8I3Q3W8			0	0	0.906	1.086	2.379	1.775	1.789	0.922	1.021	1.755	0.845442	0.98744	0.479412	0.756916	0.683677	0.946526	0.950629	0.536038	90.6	108.6	237.9	177.5	178.9	9.7
High	Master Protein	A0A8P0NRH0	tRNA N(3)-methylcytidine methyltransferase OS=Canis lupus familiaris OX=9615 GN=LOC100684019 PE=3 SV=1	0.006	Dog	4.052	4	1	2	1	273	32.2	5.59	0	1	cellular component movement;cellular homeostasis		structural molecule activity			ENSCAFG00000018633	LOC100684019	A0A8P0NRH0			0	0	0.538	0.503	0.409	0.882	0.001	0.001	0.001	0.584	0.349173	0.130931	0.33568	0.794572	2.82436e-17	2.82436e-17	2.82436e-17	0.4301	53.8	50.3	40.9	88.2
High	Master Protein	A0A8I3NUR1	Protein TSSC4 OS=Canis lupus familiaris OX=9615 GN=TSSC4 PE=3 SV=1	0.005	Dog	2.526	4	1	1	1	320	33.6	4.93	0	1					611611	ENSCAFG00000031882; ENSCAFG00845011479	TSSC4	A0A8I3NUR1			0	0
High	Master Protein	A0A8I3S2Q2	Rab-GAP TBC domain-containing protein OS=Canis lupus familiaris OX=9615 PE=4 SV=1	0.005	Dog	2.132	4	1	1	1	483	51.2	9.22	0	1											0	0
High	Master Protein	A0A8I3Q0C8	CD209 molecule OS=Canis lupus familiaris OX=9615 GN=CD209 PE=4 SV=1	0.003	Dog	2.296	4	1	1	1	277	31.6	6.95	0	1		cytoskeleton	structural molecule activity			ENSCAFG00000018314; ENSCAFG00845028310	CD209	A0A8I3Q0C8			0	0
High	Master Protein	A0A8I3QHD3	Ubiquitin conjugating enzyme E2 W OS=Canis lupus familiaris OX=9615 GN=UBE2W PE=4 SV=1	0.005	Dog	2.15	4	1	1	1	208	23.9	9.74	0	1						ENSCAFG00000008119; ENSCAFG00845028719	UBE2W	A0A8I3QHD3			0	0	0.001	0.001	0.001	0.001	0.768	0.945	1.105	0.001	2.21915e-17	2.21179e-17	2.22099e-17	2.22099e-17	0.765837	0.958508	0.986926	2.21547e-17					76.8	6.4
High	Master Protein	A0A8I3MHJ3	Chromosome 11 open reading frame 87 OS=Canis lupus familiaris OX=9615 GN=C5H11orf87 PE=4 SV=1	0.004	Dog	2.433	4	1	3	1	326	33.8	11.12	0	1		cytoskeleton			611508	ENSCAFG00000023392; ENSCAFG00845003273	C5H11orf87	A0A8I3MHJ3			0	0	0.001	0.001	0.001	0.001	1.14	1.046	0.928	0.001	2.21915e-17	2.21179e-17	2.22099e-17	2.22099e-17	0.983907	0.987438	0.897747	2.21547e-17					114	2.7
High	Master Protein	A0A8I3PUR5	Smg4_UPF3 domain-containing protein OS=Canis lupus familiaris OX=9615 PE=3 SV=1	0.007	Dog	2.973	4	1	1	1	163	17.4	11.56	0	1	cellular component movement;cellular homeostasis		RNA binding								0	0	1.329	0.833	1.25	1.007	0.001	0.001	0.001	1.032	0.840642	0.695076	0.924647	0.889319	2.82436e-17	2.82436e-17	2.82436e-17	0.971712	132.9	83.3	125	100.7
High	Master Protein	A0A8I3PBS2	RHEB like 1 OS=Canis lupus familiaris OX=9615 GN=RHEBL1 PE=4 SV=1	0.006	Dog	4.007	4	2	3	2	187	21	7.69	0	2	development	cytoskeleton	structural molecule activity			ENSCAFG00000008697; ENSCAFG00845021547	RHEBL1	A0A8I3PBS2			0	0	0.001	0.001	0.001	0.001	1.011	0.76	1.101	0.001	2.21915e-17	2.21179e-17	2.22099e-17	2.22099e-17	0.978412	0.896051	0.996625	2.21547e-17					101.1	47.4
High	Master Protein	A0A8I3QRH9	BRI3 binding protein OS=Canis lupus familiaris OX=9615 GN=BRI3BP PE=4 SV=1	0.005	Dog	2.166	4	1	1	1	281	31.3	10.67	0	1		cytoskeleton;endosome				ENSCAFG00000052280; ENSCAFG00845030556	BRI3BP	A0A8I3QRH9			0	0	1.845	1.412	1.773	1.694	0.001	0.001	0.001	1.918	0.517651	0.727588	0.710878	0.781099	2.82436e-17	2.82436e-17	2.82436e-17	0.431342	184.5	141.2	177.3	169.4
High	Master Protein	A0A8I3MZV3	Tripartite motif containing 14 OS=Canis lupus familiaris OX=9615 GN=TRIM14 PE=4 SV=1	0.009	Dog	4.465	4	2	2	2	445	50.2	8	0	2	coagulation		structural molecule activity		612123	ENSCAFG00000002471; ENSCAFG00845006439	TRIM14	A0A8I3MZV3			0	0	0.001	0.001	0.001	0.001	1.886	1.968	1.601	0.001	2.21915e-17	2.21179e-17	2.22099e-17	2.22099e-17	0.638643	0.632889	0.800123	2.21547e-17					188.6	37.3
High	Master Protein	A0A8I3P2U5	Galectin OS=Canis lupus familiaris OX=9615 GN=LGALS9 PE=4 SV=1	0.005	Dog	2.548	4	1	2	1	354	39.3	8.46	0	1			structural molecule activity			ENSCAFG00000018641; ENSCAFG00845014596	LGALS9	A0A8I3P2U5			0	0
High	Master Protein	A0A8I3S0F0	Notochord homeobox OS=Canis lupus familiaris OX=9615 GN=NOTO PE=4 SV=1	0.006	Dog	4.117	4	2	2	2	213	22.7	11.39	0	2		membrane	RNA binding			ENSCAFG00000055149; ENSCAFG00845018376	NOTO	A0A8I3S0F0			0	0
High	Master Protein	A0A8I3PWB3	RNA binding motif protein 3 OS=Canis lupus familiaris OX=9615 GN=RBM3 PE=4 SV=1	0.005	Dog	2.096	4	1	2	1	166	18.2	7.68	0	1		membrane;nucleus	RNA binding			ENSCAFG00845026005	RBM3	A0A8I3PWB3			0	0	0.001	0.001	0.001	0.001	0.073	0.059	0.089	0.001	2.21915e-17	2.21179e-17	2.22099e-17	2.22099e-17	3.07215e-05	0.000403183	0.000168998	2.21547e-17					7.3	0.4
High	Master Protein	A0A8I3P637	Tribbles pseudokinase 3 OS=Canis lupus familiaris OX=9615 GN=TRIB3 PE=4 SV=1	0.006	Dog	4.002	4	1	2	1	358	39.1	7.72	0	1	cell organization and biogenesis;cellular component movement;cellular homeostasis		signal transducer activity;structural molecule activity			ENSCAFG00845016825	TRIB3	A0A8I3P637			0	0	0.001	0.001	0.001	0.001	1.405	0.539	0.401	0.001	2.21915e-17	2.21179e-17	2.22099e-17	2.22099e-17	0.852906	0.645208	0.215338	2.21547e-17					140.5	5.6
High	Master Protein	A0A8I3NVT2	Golgi transport 1B OS=Canis lupus familiaris OX=9615 GN=GOLT1B PE=3 SV=1	0.005	Dog	2.15	4	1	1	1	191	20.7	10.11	0	1	conjugation	cytoskeleton;cytosol;extracellular				ENSCAFG00000012256; ENSCAFG00845014813	GOLT1B	A0A8I3NVT2			0	0
High	Master Protein	A0A8P0PFX8	Active regulator of SIRT1 OS=Canis lupus familiaris OX=9615 GN=RPS19BP1 PE=3 SV=1	0.005	Dog	2.782	4	1	1	1	191	20.4	11.21	0	1						ENSCAFG00000059384	RPS19BP1	A0A8P0PFX8			0	0	0.697	0.514	0.526	1.08	0.001	0.001	0.001	1.029	0.606195	0.14557	0.513848	0.929028	2.82436e-17	2.82436e-17	2.82436e-17	0.969551	69.7	51.4	52.6	108
High	Master Protein	A0A8I3MYC8	WAP four-disulfide core domain 1 OS=Canis lupus familiaris OX=9615 GN=WFDC1 PE=4 SV=1	0.005	Dog	2.158	4	1	3	1	263	29.3	8.31	0	1		cell surface	DNA binding			ENSCAFG00000019956; ENSCAFG00845004741	WFDC1	A0A8I3MYC8			0	0	0.705	3.028	3.052	1.672	1.378	0.575	0.511	3.09	0.617082	0.0369176	0.305426	0.791894	0.867241	0.693072	0.405731	0.0819822	70.5	302.8	305.2	167.2	137.8	7.6
High	Master Protein	A0A8I3MV11	V-set immunoregulatory receptor OS=Canis lupus familiaris OX=9615 GN=VSIR PE=4 SV=1	0.005	Dog	2.549	4	1	1	1	311	34.1	7.33	0	1	metabolic process	cytoskeleton				ENSCAFG00000014354; ENSCAFG00845004580	VSIR	A0A8I3MV11			0	0
High	Master Protein	A0A8I3PJH7	MCF2L OS=Canis lupus familiaris OX=9615 PE=4 SV=1	0.003	Dog	2.303	4	1	12	1	144	16.2	5.6	0	1											0	0	1.608	1.213	2.499	1.602	1.09	0.727	0.815	1.325	0.669259	0.893994	0.43885	0.82169	0.989578	0.858082	0.800123	0.796263	160.8	121.3	249.9	160.2	109	2.4
High	Master Protein	A0A8I3MVV1	Protein YIF1 OS=Canis lupus familiaris OX=9615 GN=YIF1B PE=3 SV=1	0.006	Dog	4.128	4	2	3	2	362	39.2	9.51	0	2	conjugation	cytoskeleton;extracellular				ENSCAFG00000005924; ENSCAFG00845005907	YIF1B	A0A8I3MVV1			0	0	0.001	0.001	0.001	0.001	1.577	0.735	0.892	0.001	2.21915e-17	2.21179e-17	2.22099e-17	2.22099e-17	0.771332	0.866442	0.870761	2.21547e-17					157.7	8
High	Master Protein	A0A8I3PN33	Calcipressin-1 OS=Canis lupus familiaris OX=9615 GN=RCAN1 PE=3 SV=1	0.005	Dog	2.143	4	1	1	1	267	29.7	5.41	0	1	development		RNA binding			ENSCAFG00000009559; ENSCAFG00845025941	RCAN1	A0A8I3PN33			0	0	0.952	0.786	1.392	0.979	0.001	0.001	0.001	1.491	0.887985	0.622846	0.870533	0.871887	2.82436e-17	2.82436e-17	2.82436e-17	0.696466	95.2	78.6	139.2	97.9
High	Master Protein	A0A8I3RXL9	3',5'-cyclic-GMP phosphodiesterase OS=Canis lupus familiaris OX=9615 GN=PDE6G PE=3 SV=1	0.003	Dog	2.33	4	1	5	1	170	18.1	10.39	0	1	metabolic process		structural molecule activity			ENSCAFG00845010186	PDE6G	A0A8I3RXL9			0	0
High	Master Protein	A0A8I3S3C2	Peptidyl-prolyl cis-trans isomerase OS=Canis lupus familiaris OX=9615 GN=PIN1 PE=4 SV=1	0.006	Dog	2.011	4	1	1	1	146	16.3	9.13	0	1	metabolic process		structural molecule activity			ENSCAFG00000017967; ENSCAFG00845022850	PIN1	A0A8I3S3C2			0	0
High	Master Protein	A0A8I3NEL6	Vasopressin V1a receptor OS=Canis lupus familiaris OX=9615 GN=AVPR1A PE=3 SV=1	0.004	Dog	2.383	4	1	2	1	414	45.6	9.77	0	1	development	cytoplasm;cytoskeleton	structural molecule activity			ENSCAFG00845009998	AVPR1A	A0A8I3NEL6			0	0	0.001	0.001	0.001	0.001	2.265	0.681	0.788	0.001	2.21915e-17	2.21179e-17	2.22099e-17	2.22099e-17	0.459601	0.866442	0.831716	2.21547e-17					226.5	81.1
High	Master Protein	A0A8I3PTD9	Lamin tail domain containing 1 OS=Canis lupus familiaris OX=9615 GN=LMNTD1 PE=4 SV=1	0.006	Dog	2.848	4	1	1	1	439	49.6	7.14	0	1						ENSCAFG00845026629	LMNTD1	A0A8I3PTD9			0	0
High	Master Protein	A0A8I3P6H3	Protein BTG1 OS=Canis lupus familiaris OX=9615 GN=BTG1 PE=3 SV=1	0.006	Dog	2.015	4	1	1	1	171	19.2	8.18	0	1	metabolic process					ENSCAFG00000057784; ENSCAFG00845020084	BTG1	A0A8I3P6H3			0	0	0.001	0.001	0.001	0.001	0.77	3.54	1.793	0.001	2.21915e-17	2.21179e-17	2.22099e-17	2.22099e-17	0.80434	0.208993	0.68707	2.21547e-17					77	57.3
High	Master Protein	A0A8I3RTN1	Armadillo repeat containing 12 OS=Canis lupus familiaris OX=9615 GN=ARMC12 PE=4 SV=1	0.011	Dog	3.882	4	1	2	1	367	40.9	7.08	0	1					474886	ENSCAFG00000028936; ENSCAFG00845006948	ARMC12	A0A8I3RTN1			0	0	0.001	0.001	0.001	0.001	3.313	0.752	1.59	0.001	2.21915e-17	2.21179e-17	2.22099e-17	2.22099e-17	0.170065	0.869463	0.800767	2.21547e-17					331.3	11.8
High	Master Protein	A0A8P0TBP8	Serum/glucocorticoid regulated kinase 2 OS=Canis lupus familiaris OX=9615 GN=SGK2 PE=3 SV=1	0.005	Dog	2.168	4	1	1	1	367	41.2	6.62	0	1					610835	ENSCAFG00000044408	SGK2	A0A8P0TBP8			0	0	0.001	0.001	0.001	0.001	1.698	0.788	0.803	0.001	2.21915e-17	2.21179e-17	2.22099e-17	2.22099e-17	0.728852	0.883383	0.793497	2.21547e-17					169.8	22.2
High	Master Protein	A0A8I3MYP8	Neugrin OS=Canis lupus familiaris OX=9615 GN=NGRN PE=3 SV=1	0.004	Dog	2.462	4	1	2	1	294	32.8	9.64	0	1		cytoskeleton;endosome			100684886	ENSCAFG00000012103; ENSCAFG00845001368	NGRN	A0A8I3MYP8			0	0
High	Master Protein	A0A8P0N4R1	Ig-like domain-containing protein OS=Canis lupus familiaris OX=9615 GN=LOC609023 PE=4 SV=1	0.003	Dog	2.31	4	1	1	1	343	37.4	10.48	0	1						ENSCAFG00000001593	LOC609023	A0A8P0N4R1			0	0	0.563	0.905	0.499	0.709	0.001	0.001	0.001	0.907	0.392235	0.789291	0.473805	0.633248	2.82436e-17	2.82436e-17	2.82436e-17	0.857933	56.3	90.5	49.9	70.9
High	Master Protein	A0A8P0SFY2	G protein-coupled receptor 137B OS=Canis lupus familiaris OX=9615 GN=GPR137B PE=4 SV=1	0.01	Dog	3.359	4	1	2	1	490	55	9.82	0	1						ENSCAFG00000011101	GPR137B	A0A8P0SFY2			0	0	0.6	1.708	1.561	3.485	0.001	0.001	0.001	2.491	0.444535	0.492645	0.803045	0.236324	2.82436e-17	2.82436e-17	2.82436e-17	0.197742	60	170.8	156.1	348.5
High	Master Protein	A0A8P0PIA1	MARVEL domain-containing protein OS=Canis lupus familiaris OX=9615 GN=SYNGR3 PE=3 SV=1	0.005	Dog	2.103	4	1	2	1	246	26.5	11.22	0	1						ENSCAFG00000055268	SYNGR3	A0A8P0PIA1			0	0
High	Master Protein	A0A8P0SZM7	Patatin like phospholipase domain containing 4 OS=Canis lupus familiaris OX=9615 GN=PNPLA4 PE=4 SV=1	0.005	Dog	2.148	4	1	7	1	369	39.7	9.45	0	1			structural molecule activity			ENSCAFG00000028605	PNPLA4	A0A8P0SZM7			0	0	1.407	2.525	1.314	2.161	1.152	0.768	0.782	1.504	0.797346	0.103414	0.898515	0.604716	0.980916	0.881753	0.788009	0.686627	140.7	252.5	131.4	216.1	115.2	34
High	Master Protein	A0A8I3Q388	MARVEL domain containing 1 OS=Canis lupus familiaris OX=9615 GN=MARVELD1 PE=4 SV=1	0.003	Dog	2.338	4	1	1	1	173	18.8	9.48	0	1		cytoskeleton				ENSCAFG00000054940; ENSCAFG00845030060	MARVELD1	A0A8I3Q388			0	0	0.001	0.001	0.001	0.001	0.828	2.31	3.548	0.001	2.21915e-17	2.21179e-17	2.22099e-17	2.22099e-17	0.815292	0.503864	0.166092	2.21547e-17					82.8	6.1
High	Master Protein	A0A8I3N743	Mpv17-like protein OS=Canis lupus familiaris OX=9615 GN=MPV17L PE=3 SV=1	0.004	Dog	2.382	4	1	3	1	198	22.4	10.05	0	1		cytoskeleton				ENSCAFG00000032587; ENSCAFG00845009451	MPV17L	A0A8I3N743			0	0	7.356	1.022	1.101	1.073	0.001	0.001	0.001	1.078	0.00105861	0.924168	0.994561	0.926263	2.82436e-17	2.82436e-17	2.82436e-17	0.978759	735.6	102.2	110.1	107.3
High	Master Protein	A0A8I3P2T5	Transmembrane protein 17 OS=Canis lupus familiaris OX=9615 GN=TMEM17 PE=4 SV=1	0.005	Dog	2.134	4	1	1	1	198	23.1	7.34	0	1		cytoskeleton				ENSCAFG00845016745	TMEM17	A0A8I3P2T5			0	0	0.001	0.001	0.001	0.001	2.74	1.212	1.157	0.001	2.21915e-17	2.21179e-17	2.22099e-17	2.22099e-17	0.289298	0.927486	0.994726	2.21547e-17					274	5.8
High	Master Protein	A0A8P0PLU8	Basic proline-rich protein-like OS=Canis lupus familiaris OX=9615 PE=4 SV=1	0.004	Dog	2.388	4	1	2	1	273	27.5	12.26	0	1											0	0	0.001	0.001	0.001	0.001	0.715	0.798	1.035	0.001	2.21915e-17	2.21179e-17	2.22099e-17	2.22099e-17	0.717089	0.890726	0.958848	2.21547e-17					71.5	12.3
High	Master Protein	A0A8I3PN41	Enoyl reductase (ER) domain-containing protein OS=Canis lupus familiaris OX=9615 PE=3 SV=1	0.005	Dog	2.098	4	1	1	1	298	32.1	8.32	0	1			structural molecule activity								0	0	1.372	0.837	0.853	1.354	0.001	0.001	0.001	0.526	0.814195	0.701554	0.867835	0.930059	2.82436e-17	2.82436e-17	2.82436e-17	0.327412	137.2	83.7	85.3	135.4
High	Master Protein	A0A8P0SK96	Lipoyl synthase, mitochondrial OS=Canis lupus familiaris OX=9615 GN=LIAS PE=3 SV=1	0.006	Dog	2.034	4	1	1	1	373	41.9	8.87	0	1					479108	ENSCAFG00000015991	LIAS	A0A8P0SK96			0	0
High	Master Protein	A0A8I3NNP1	Ig-like domain-containing protein OS=Canis lupus familiaris OX=9615 PE=4 SV=1	0.005	Dog	2.077	4	1	4	1	224	24.7	7.42	0	1											0	0
High	Master Protein	A0A8I3Q1J5	SET domain containing 9 OS=Canis lupus familiaris OX=9615 GN=SETD9 PE=4 SV=1	0.007	Dog	1.916	4	1	1	1	299	34.2	8.97	0	1					608050	ENSCAFG00000006922; ENSCAFG00845028740	SETD9	A0A8I3Q1J5			0	0	0.001	0.001	0.001	0.001	1.407	2.099	1.781	0.001	2.21915e-17	2.21179e-17	2.22099e-17	2.22099e-17	0.852906	0.584036	0.724341	2.21547e-17					140.7	23.3
High	Master Protein	A0A8I3PAV8	Aspartylglucosaminidase OS=Canis lupus familiaris OX=9615 GN=AGA PE=3 SV=1	0.005	Dog	2.094	4	1	1	1	250	27	8.22	0	1			structural molecule activity			ENSCAFG00845018294	AGA	A0A8I3PAV8			0	0
High	Master Protein	A0A8I3S410	H2TH domain-containing protein OS=Canis lupus familiaris OX=9615 GN=NEIL1 PE=4 SV=1	0.006	Dog	4.006	4	2	2	2	551	58.1	10.89	0	2	cell proliferation;cellular homeostasis;coagulation		RNA binding;structural molecule activity			ENSCAFG00845019508	NEIL1	A0A8I3S410			0	0	0.521	0.492	0.576	0.521	0.001	0.001	0.001	0.493	0.318113	0.118539	0.584017	0.387726	2.82436e-17	2.82436e-17	2.82436e-17	0.267069	52.1	49.2	57.6	52.1
High	Master Protein	A0A8P0SMI7	Immunoglobulin heavy constant mu OS=Canis lupus familiaris OX=9615 PE=4 SV=1	0.009	Dog	3.276	4	1	1	1	451	48.3	5.86	0	1											0	0	0.001	0.001	0.001	0.001	2.209	0.364	0.579	0.001	2.21915e-17	2.21179e-17	2.22099e-17	2.22099e-17	0.483865	0.331485	0.59192	2.21547e-17					220.9	43.1
High	Master Protein	A0A8P0TLD9	Serum response factor OS=Canis lupus familiaris OX=9615 GN=SRF PE=4 SV=1	0.005	Dog	2.547	4	1	3	1	602	62.5	8.78	0	1	metabolic process	membrane				ENSCAFG00000001829	SRF	A0A8P0TLD9	MAPK signaling pathway		1	0
High	Master Protein	A0A8I3PZ74	Germinal center associated signaling and motility OS=Canis lupus familiaris OX=9615 GN=GCSAM PE=4 SV=1	0.006	Dog	2.059	4	1	9	1	176	20	8.06	0	1	metabolic process					ENSCAFG00845028947	GCSAM	A0A8I3PZ74			0	0	0.508	0.734	0.115	0.161	0.163	0.205	0.175	0.74	0.298166	0.537472	0.00582922	0.007436	0.00508586	0.0768761	0.0083295	0.678354	50.8	73.4	11.5	16.1	16.3	1.3
High	Master Protein	P27597	T-cell surface glycoprotein CD3 epsilon chain OS=Canis lupus familiaris OX=9615 GN=CD3E PE=2 SV=1	0.006	Dog	2.061	4	1	2	1	202	22.6	7.58	0	1	cell differentiation;cell growth;cell organization and biogenesis;cellular homeostasis;defense response;development;metabolic process	cytoplasm;cytoskeleton;extracellular;nucleus	structural molecule activity	Pf02189, Pf16681	442981	ENSCAFG00000012802; ENSCAFG00030008350; ENSCAFG00040001243; ENSCAFG00805001732	CD3E	P27597		Downstream TCR signaling; Immunoregulatory interactions between a Lymphoid and a non-Lymphoid cell; Phosphorylation of CD3 and TCR zeta chains; Translocation of ZAP-70 to Immunological synapse; Generation of second messenger molecules; PD-1 signaling	6	0	3.22	1.35	0.949	1.193	1.198	0.774	0.58	0.708	0.0987337	0.785382	0.920971	0.990993	0.963549	0.881753	0.553567	0.634457	322	135	94.9	119.3	119.8	32
High	Master Protein	A0A8I3SBN0	Occludin/ELL domain containing 1 OS=Canis lupus familiaris OX=9615 GN=OCEL1 PE=3 SV=1	0.004	Dog	2.613	4	1	1	1	303	33.7	10.58	0	1						ENSCAFG00845028718	OCEL1	A0A8I3SBN0			0	0	0.598	0.801	0.489	0.278	0.001	0.001	0.001	0.851	0.441773	0.652301	0.457915	0.0676596	2.82436e-17	2.82436e-17	2.82436e-17	0.796263	59.8	80.1	48.9	27.8
High	Master Protein	A0A8I3PJA8	UBA like domain containing 1 OS=Canis lupus familiaris OX=9615 GN=UBALD1 PE=3 SV=1	0.008	Dog	2.003	4	1	1	1	228	24.2	9.99	0	1						ENSCAFG00000054987; ENSCAFG00845020280	UBALD1	A0A8I3PJA8			0	0	0.75	0.695	0.546	0.534	0.001	0.001	0.001	3.583	0.679543	0.468083	0.541606	0.405583	2.82436e-17	2.82436e-17	2.82436e-17	0.04065	75	69.5	54.6	53.4
High	Master Protein	A0A8I3NMF4	UBC core domain-containing protein OS=Canis lupus familiaris OX=9615 GN=LOC119863875 PE=3 SV=1	0.004	Dog	2.463	4	1	1	1	152	17.1	7.34	0	1			structural molecule activity			ENSCAFG00000030703; ENSCAFG00845012600	LOC119863875	A0A8I3NMF4			0	0
High	Master Protein	A0A8I3PJK9	FMR1 neighbor OS=Canis lupus familiaris OX=9615 GN=FMR1NB PE=4 SV=1	0.007	Dog	1.925	4	1	1	1	279	31.5	8.6	0	1		cytoskeleton			481071	ENSCAFG00000019090; ENSCAFG00845021006	FMR1NB	A0A8I3PJK9			0	0	0.001	0.001	0.001	0.001	3.22	0.924	1.177	0.001	2.21915e-17	2.21179e-17	2.22099e-17	2.22099e-17	0.18496	0.946526	0.987075	2.21547e-17					322	18.2
High	Master Protein	A0A8I3Q1V3	Opa interacting protein 5 OS=Canis lupus familiaris OX=9615 GN=OIP5 PE=4 SV=1	0.007	Dog	1.967	4	1	1	1	229	25	7.88	0	1	cell differentiation;metabolic process	nucleus	structural molecule activity			ENSCAFG00845029581	OIP5	A0A8I3Q1V3			0	0	1.798	1.614	2.052	0.7	0.001	0.001	0.001	1.417	0.548319	0.559942	0.589663	0.624059	2.82436e-17	2.82436e-17	2.82436e-17	0.745173	179.8	161.4	205.2	70
High	Master Protein	A0A8I3MQK8	tRNA wybutosine-synthesizing protein 3 homolog OS=Canis lupus familiaris OX=9615 GN=TYW3 PE=3 SV=1	0.004	Dog	2.485	4	1	1	1	280	31.1	8.54	0	1	cellular component movement;cellular homeostasis		structural molecule activity			ENSCAFG00000032209; ENSCAFG00845004581	TYW3	A0A8I3MQK8			0	0	0.001	0.001	0.001	0.001	1.047	0.192	0.342	0.001	2.21915e-17	2.21179e-17	2.22099e-17	2.22099e-17	0.973446	0.0454542	0.13008	2.21547e-17					104.7	8.1
High	Master Protein	A0A8I3PMP4	Transmembrane protein 253 OS=Canis lupus familiaris OX=9615 GN=TMEM253 PE=4 SV=1	0.005	Dog	2.73	4	1	1	1	204	21.9	7.01	0	1		cytoskeleton				ENSCAFG00000024620; ENSCAFG00845024658	TMEM253	A0A8I3PMP4			0	0
High	Master Protein	A0A8I3P2Q9	Coiled-coil domain containing 182 OS=Canis lupus familiaris OX=9615 GN=CCDC182 PE=4 SV=1	0.004	Dog	2.428	4	1	3	1	153	17.5	8.28	0	1						ENSCAFG00845016704	CCDC182	A0A8I3P2Q9			0	0	1.246	1.265	1.117	2.401	1.568	3.411	2.455	1.489	0.891041	0.857995	0.987345	0.517434	0.743507	0.228016	0.439007	0.697168	124.6	126.5	111.7	240.1	156.8	20.4
High	Master Protein	A0A8P0T5S2	Palmitoyltransferase OS=Canis lupus familiaris OX=9615 GN=LOC100687370 PE=3 SV=1	0.005	Dog	2.108	4	1	3	1	385	42.6	10.18	0	1						ENSCAFG00000042547	LOC100687370	A0A8P0T5S2			0	0	2.262	2.88	10.188	1.547	0.001	0.001	0.001	2.672	0.32725	0.049803	0.00628342	0.860546	2.82436e-17	2.82436e-17	2.82436e-17	0.15144	226.2	288	1018.8	154.7
High	Master Protein	A0A8I3NPL3	Peroxiredoxin 3 OS=Canis lupus familiaris OX=9615 GN=PRDX3 PE=4 SV=1	0.009	Dog	3.119	4	1	9	1	257	28.1	8.19	0	1	metabolic process		structural molecule activity		477839	ENSCAFG00000012109; ENSCAFG00845016072	PRDX3	A0A8I3NPL3			0	0	0.846	0.6	0.995	0.835	0.001	0.001	0.001	0.642	0.797346	0.282069	0.947032	0.75714	2.82436e-17	2.82436e-17	2.82436e-17	0.537803	84.6	60	99.5	83.5
High	Master Protein	A0A8I3MEL9	Arrestin_C domain-containing protein OS=Canis lupus familiaris OX=9615 GN=ARRDC4 PE=3 SV=1	0.005	Dog	2.137	4	1	1	1	412	44.6	5.82	0	1					100855829	ENSCAFG00845001895	ARRDC4	A0A8I3MEL9			0	0	0.001	0.001	0.001	0.001	0.222	0.879	0.856	0.001	2.21915e-17	2.21179e-17	2.22099e-17	2.22099e-17	0.0167872	0.928027	0.837048	2.21547e-17					22.2	8.7
High	Master Protein	A0A8I3PD39	Non-structural maintenance of chromosomes element 4 OS=Canis lupus familiaris OX=9615 GN=NSMCE4A PE=3 SV=1	0.007	Dog	2.896	4	1	1	1	387	44.1	5.12	0	1	cell proliferation;cellular homeostasis;coagulation	membrane;nucleus				ENSCAFG00845020544	NSMCE4A	A0A8I3PD39			0	0	0.805	1.161	0.603	1.127	0.001	0.001	0.001	1.243	0.751971	0.94542	0.615831	0.95519	2.82436e-17	2.82436e-17	2.82436e-17	0.855826	80.5	116.1	60.3	112.7
High	Master Protein	A0A8I3PPV2	COMM domain containing 2 OS=Canis lupus familiaris OX=9615 GN=COMMD2 PE=4 SV=1	0.005	Dog	2.109	4	1	1	1	336	37	10.77	0	1						ENSCAFG00845024239	COMMD2	A0A8I3PPV2			0	0
High	Master Protein	A0A8I3NIW9	NADH dehydrogenase [ubiquinone] 1 beta subcomplex subunit 9 OS=Canis lupus familiaris OX=9615 GN=NDUFB9 PE=3 SV=1	0.005	Dog	2.67	4	1	4	1	233	27.2	9.48	0	1	cellular homeostasis	cytoskeleton;endosome				ENSCAFG00845011733	NDUFB9	A0A8I3NIW9			0	0	0.47	0.803	1.106	5.241	0.001	0.001	0.001	1.484			0.979014	0.0690404	2.82436e-17	2.82436e-17	2.82436e-17	0.699972	47	80.3	110.6	524.1
High	Master Protein	A0A8P0P9B0	V-set and transmembrane domain containing 4 OS=Canis lupus familiaris OX=9615 GN=VSTM4 PE=4 SV=1	0.006	Dog	2.02	4	1	1	1	363	41.2	9.77	0	1						ENSCAFG00000006604	VSTM4	A0A8P0P9B0			0	0
High	Master Protein	A0A8I3PHK5	Voltage-gated potassium channel subunit beta-1 OS=Canis lupus familiaris OX=9615 GN=KCNAB2 PE=3 SV=1	0.007	Dog	4.171	4	2	3	2	415	46.5	8.84	0	2	conjugation	cytoplasm;cytoskeleton;nucleus	catalytic activity;structural molecule activity			ENSCAFG00000019524; ENSCAFG00845022417	KCNAB2	A0A8I3PHK5			0	0
High	Master Protein	A0A8I3PEH8	Methyltransferase like 17 OS=Canis lupus familiaris OX=9615 GN=METTL17 PE=4 SV=1	0.008	Dog	1.895	4	1	2	1	467	51.7	9.61	0	1	cell organization and biogenesis;cellular homeostasis	endosome	structural molecule activity			ENSCAFG00000005435; ENSCAFG00845023428	METTL17	A0A8I3PEH8			0	0	1.25	1.029	4.627	3.203	1.187	0.703	0.926	2.394	0.887985	0.931239	0.107639	0.29043	0.969322	0.837151	0.897747	0.225226	125	102.9	462.7	320.3	118.7	11.1
High	Master Protein	A0A8P0SUW6	Synaptonemal complex central element protein 1 like OS=Canis lupus familiaris OX=9615 GN=SYCE1L PE=3 SV=1	0.006	Dog	2.846	4	1	1	1	364	40.8	6.13	0	1						ENSCAFG00000029237	SYCE1L	A0A8P0SUW6			0	0
High	Master Protein	A0A8P0NBG2	Lysyl oxidase homolog OS=Canis lupus familiaris OX=9615 GN=LOXL1 PE=3 SV=1	0.004	Dog	2.484	4	1	1	1	757	80.1	8.46	0	1						ENSCAFG00000023910	LOXL1	A0A8P0NBG2			0	0	6.382	1.652	4.037	3.768	0.001	0.001	0.001	1.403	0.0026947	0.537472	0.15693	0.192092	2.82436e-17	2.82436e-17	2.82436e-17	0.755955	638.2	165.2	403.7	376.8
High	Master Protein	A0A8I3P4E5	Disks large homolog 3 OS=Canis lupus familiaris OX=9615 GN=LOC483087 PE=4 SV=1	0.005	Dog	2.102	4	1	3	1	366	42.1	8.4	0	1						ENSCAFG00845015074	LOC483087	A0A8I3P4E5			0	0	0.569	0.528	0.708	0.651	0.252	0.232	0.285	0.7	0.399117	0.165895	0.749371	0.578249	0.0405789	0.109577	0.0693933	0.623229	56.9	52.8	70.8	65.1	25.2	3.4
High	Master Protein	A0A8I3NNN1	Prostaglandin E2 receptor EP3 subtype OS=Canis lupus familiaris OX=9615 GN=PTGER3 PE=4 SV=1	0.004	Dog	2.202	4	1	1	1	420	45.2	9.92	0	1	development	cytoplasm;cytoskeleton	structural molecule activity			ENSCAFG00000059209; ENSCAFG00845012614	PTGER3	A0A8I3NNN1			0	0
High	Master Protein	A0A8I3PCE8	Homeobox D13 OS=Canis lupus familiaris OX=9615 GN=HOXD13 PE=3 SV=1	0.005	Dog	2.114	4	1	1	1	344	35.9	9.45	0	1	cellular component movement	membrane	RNA binding;structural molecule activity			ENSCAFG00845018741	HOXD13	A0A8I3PCE8			0	0
High	Master Protein	A0A8I3NXA0	Dysbindin domain containing 2 OS=Canis lupus familiaris OX=9615 GN=DBNDD2 PE=3 SV=1	0.004	Dog	2.233	4	1	1	1	159	17.2	4.22	0	1		nucleus			477243	ENSCAFG00000055965; ENSCAFG00845014577	DBNDD2	A0A8I3NXA0			0	0
High	Master Protein	A0A8I3NDL2	Shisa family member 5 OS=Canis lupus familiaris OX=9615 GN=SHISA5 PE=4 SV=1	0.005	Dog	2.507	4	1	3	1	239	25.7	6.04	0	1		cytoskeleton				ENSCAFG00000042902; ENSCAFG00845006188	SHISA5	A0A8I3NDL2			0	0	0.001	0.001	0.001	0.001	1.041	0.57	0.559	0.001	2.21915e-17	2.21179e-17	2.22099e-17	2.22099e-17	0.980916	0.701852	0.535153	2.21547e-17					104.1	30.9
High	Master Protein	A0A8I3P687	Ribosomal RNA-processing protein 4 OS=Canis lupus familiaris OX=9615 GN=EXOSC2 PE=3 SV=1	0.006	Dog	4.057	4	1	3	1	293	32.7	7.21	0	1	cellular component movement;cellular homeostasis	membrane;nucleus	RNA binding			ENSCAFG00000019941; ENSCAFG00845020890	EXOSC2	A0A8I3P687			0	0
High	Master Protein	A0A8I3S7M9	Transmembrane protein 31 OS=Canis lupus familiaris OX=9615 PE=4 SV=1	0.005	Dog	2.1	4	1	2	1	160	18.8	8.48	0	1		cytoskeleton									0	0	0.001	0.001	0.001	0.001	0.687	1.281	1.16	0.001	2.21915e-17	2.21179e-17	2.22099e-17	2.22099e-17	0.683677	0.896966	0.994726	2.21547e-17					68.7	7.9
High	Master Protein	A0A8I3N2E8	LHPL2 protein OS=Canis lupus familiaris OX=9615 GN=LHFPL2 PE=4 SV=1	0.006	Dog	2.058	4	1	1	1	240	25	6.48	0	1		cytoskeleton				ENSCAFG00845008040	LHFPL2	A0A8I3N2E8			0	0	0.001	0.001	0.001	0.001	1.57	1.097	2.041	0.001	2.21915e-17	2.21179e-17	2.22099e-17	2.22099e-17	0.775187	0.962661	0.620082	2.21547e-17					157	3.3
High	Master Protein	A0A8I3PI61	SLX9 ribosome biogenesis factor OS=Canis lupus familiaris OX=9615 GN=SLX9 PE=3 SV=1	0.006	Dog	2.017	4	1	1	1	187	21.4	10.8	0	1	cellular component movement;cellular homeostasis	membrane;nucleus				ENSCAFG00845021885	SLX9	A0A8I3PI61			0	0	0.001	0.001	0.001	0.001	0.483	2.754	2.53	0.001	2.21915e-17	2.21179e-17	2.22099e-17	2.22099e-17	0.362193	0.367326	0.413577	2.21547e-17					48.3	76.5
High	Master Protein	A0A8I3PSH3	39S ribosomal protein L49, mitochondrial OS=Canis lupus familiaris OX=9615 GN=MRPL49 PE=3 SV=1	0.008	Dog	1.867	4	1	1	1	188	21.3	9.77	0	1	cell organization and biogenesis;cellular homeostasis	endosome;Golgi;nucleus	structural molecule activity			ENSCAFG00000013928; ENSCAFG00845026232	MRPL49	A0A8I3PSH3			0	0
High	Master Protein	A0A8I3PS17	39S ribosomal protein L15, mitochondrial OS=Canis lupus familiaris OX=9615 GN=MRPL15 PE=3 SV=1	0.005	Dog	2.713	4	1	3	1	296	33.5	10.15	0	1	cell organization and biogenesis;cellular homeostasis	Golgi;nucleus	structural molecule activity		100856693	ENSCAFG00000006988; ENSCAFG00845026048	MRPL15	A0A8I3PS17			0	0	0.734	1.101	0.568	0.835	0.001	0.001	0.001	0.593	0.660467	0.998511	0.570994	0.75714	2.82436e-17	2.82436e-17	2.82436e-17	0.446069	73.4	110.1	56.8	83.5
High	Master Protein	A0A8I3S505	Solute carrier family 39 member 13 OS=Canis lupus familiaris OX=9615 GN=SLC39A13 PE=4 SV=1	0.007	Dog	2.878	4	1	1	1	404	42.1	6.58	0	1	conjugation	cytoskeleton	catalytic activity		475981	ENSCAFG00000008717; ENSCAFG00845021469	SLC39A13	A0A8I3S505			0	0
High	Master Protein	A0A8I3S9Z3	PNMA family member 8C OS=Canis lupus familiaris OX=9615 PE=4 SV=1	0.007	Dog	1.976	4	1	1	1	431	46.9	8.98	0	1											0	0	0.001	0.001	0.001	0.001	0.912	1.136	1.306	0.001	2.21915e-17	2.21179e-17	2.22099e-17	2.22099e-17	0.877551	0.946526	0.940255	2.21547e-17					91.2	20.3
High	Master Protein	A0A8P0NQS4	GDP-fucose protein O-fucosyltransferase 2 OS=Canis lupus familiaris OX=9615 GN=POFUT2 PE=3 SV=1	0	Dog	5.241	4	2	4	2	462	53.1	6.73	0	2						ENSCAFG00000029098	POFUT2	A0A8P0NQS4			0	0	0.874	0.739	0.552	1.912	0.001	0.001	0.001	0.77	0.822102	0.54462	0.547098	0.697854	2.82436e-17	2.82436e-17	2.82436e-17	0.716255	87.4	73.9	55.2	191.2
High	Master Protein	A0A8I3MM59	Serine and arginine rich splicing factor 5 OS=Canis lupus familiaris OX=9615 GN=SRSF5 PE=3 SV=1	0.007	Dog	1.972	4	1	1	1	272	31.2	11.59	0	1		membrane	RNA binding		490754	ENSCAFG00000016589; ENSCAFG00845004188	SRSF5	A0A8I3MM59	mRNA Processing		1	0	0.001	0.001	0.001	0.001	0.637	0.906	0.926	0.001	2.21915e-17	2.21179e-17	2.22099e-17	2.22099e-17	0.615788	0.943645	0.897747	2.21547e-17					63.7	11.5
High	Master Protein	A0A8I3MJX0	THO complex subunit 6 homolog OS=Canis lupus familiaris OX=9615 PE=3 SV=1	0.004	Dog	2.639	4	1	1	1	327	36.2	7.66	0	1											0	0
High	Master Protein	A0A8I3N789	Biogenesis of lysosomal organelles complex 1 subunit 4 OS=Canis lupus familiaris OX=9615 GN=BLOC1S4 PE=4 SV=1	0.005	Dog	2.506	4	1	2	1	218	23.2	4.96	0	1						ENSCAFG00000014337; ENSCAFG00845007877	BLOC1S4	A0A8I3N789			0	0	0.973	0.819	1.993	1.808	0.001	0.001	0.001	0.881	0.904219	0.678823	0.611565	0.741168	2.82436e-17	2.82436e-17	2.82436e-17	0.833289	97.3	81.9	199.3	180.8
High	Master Protein	A0A8I3MKK6	IGv domain-containing protein OS=Canis lupus familiaris OX=9615 PE=4 SV=1	0.007	Dog	1.988	4	1	1	1	164	18.2	9.22	0	1											0	0
High	Master Protein	A0A8I3N4H6	Transmembrane protein 179B OS=Canis lupus familiaris OX=9615 GN=TMEM179B PE=4 SV=1	0.005	Dog	2.08	4	1	3	1	219	23.6	7.14	0	1		cytoskeleton			612191	ENSCAFG00000015636; ENSCAFG00845008033	TMEM179B	A0A8I3N4H6			0	0	0.574	0.881	0.386	0.476	0.001	0.001	0.001	0.963	0.406514	0.76386	0.295196	0.315386	2.82436e-17	2.82436e-17	2.82436e-17	0.919964	57.4	88.1	38.6	47.6
High	Master Protein	A0A8I3PVQ8	ADP ribosylation factor like GTPase 14 OS=Canis lupus familiaris OX=9615 GN=ARL14 PE=3 SV=1	0.007	Dog	2.004	4	1	1	1	192	21.7	9.23	0	1			structural molecule activity			ENSCAFG00000014316; ENSCAFG00845028171	ARL14	A0A8I3PVQ8			0	0	0.862	1.289	0.778	0.994	0.001	0.001	0.001	0.783	0.811603	0.840378	0.810199	0.884464	2.82436e-17	2.82436e-17	2.82436e-17	0.731116	86.2	128.9	77.8	99.4
High	Master Protein	A0A8I3RX21	LEDGF domain-containing protein OS=Canis lupus familiaris OX=9615 GN=LOC119881650 PE=4 SV=1	0.005	Dog	2.773	4	1	2	1	192	21.9	9.11	0	1						ENSCAFG00845012431	LOC119881650	A0A8I3RX21			0	0	0.001	0.001	0.001	0.001	0.769	0.652	0.621	0.001	2.21915e-17	2.21179e-17	2.22099e-17	2.22099e-17	0.786536	0.805724	0.62365	2.21547e-17					76.9	26.6
High	Master Protein	A0A8I3Q499	NAD-dependent protein deacetylase OS=Canis lupus familiaris OX=9615 GN=SIRT3 PE=3 SV=1	0.004	Dog	2.213	4	1	2	1	330	36.6	7.71	0	1	cell organization and biogenesis;cellular homeostasis		structural molecule activity			ENSCAFG00845028357	SIRT3	A0A8I3Q499			0	0
High	Master Protein	A0A8P0T7Q0	Acidic leucine-rich nuclear phosphoprotein 32 family member A OS=Canis lupus familiaris OX=9615 GN=ANP32A PE=3 SV=1	0.003	Dog	2.188	4	1	1	1	275	31	4.06	0	1						ENSCAFG00000017502	ANP32A	A0A8P0T7Q0			0	0
High	Master Protein	A0A8I3PAP2	RNA helicase OS=Canis lupus familiaris OX=9615 GN=DHX36 PE=4 SV=1	0.006	Dog	2.021	4	1	1	1	991	112.7	7.2	0	1			RNA binding;structural molecule activity			ENSCAFG00845020573	DHX36	A0A8I3PAP2			0	0
High	Master Protein	A0A8I3NCA2	G protein-coupled receptor 152 OS=Canis lupus familiaris OX=9615 GN=GPR152 PE=4 SV=1	0.01	Dog	3.599	4	1	2	1	469	50.3	4.83	0	1	development	cytoskeleton	structural molecule activity		612997	ENSCAFG00000011554; ENSCAFG00845010047	GPR152	A0A8I3NCA2			0	0	0.001	0.001	0.001	0.001	1.736	3.08	2.666	0.001	2.21915e-17	2.21179e-17	2.22099e-17	2.22099e-17	0.709001	0.290957	0.365826	2.21547e-17					173.6	29.9
High	Master Protein	A0A8I3NAH0	Double C2-like domain-containing protein OS=Canis lupus familiaris OX=9615 GN=UNC93B1 PE=4 SV=1	0	Dog	6.606	4	2	14	2	387	43.1	8.18	0	2	cell death	cytoskeleton;nucleus	structural molecule activity			ENSCAFG00000011210; ENSCAFG00845009108	UNC93B1	A0A8I3NAH0			0	0	1.426	0.891	2.896	2.438	1.897	0.877	0.745	1.033	0.783828	0.776918	0.34075	0.504334	0.636506	0.927486	0.738937	0.971712	142.6	89.1	289.6	243.8	189.7	24.1
High	Master Protein	A0A8I3RST0	Collectin subfamily member 10 OS=Canis lupus familiaris OX=9615 GN=COLEC10 PE=4 SV=1	0.006	Dog	2.839	4	1	2	1	277	30.4	7.64	0	1		nucleus	structural molecule activity			ENSCAFG00845005655	COLEC10	A0A8I3RST0			0	0
High	Master Protein	A0A8I3P8E7	C2H2-type domain-containing protein OS=Canis lupus familiaris OX=9615 GN=SLC2A4RG PE=4 SV=1	0.007	Dog	1.984	4	1	1	1	361	36.4	10.3	0	1						ENSCAFG00845018815	SLC2A4RG	A0A8I3P8E7			0	0
High	Master Protein	A0A8I3MX96	Potassium inwardly rectifying channel subfamily J member 1 OS=Canis lupus familiaris OX=9615 GN=KCNJ1 PE=3 SV=1	0.006	Dog	3.951	4	1	3	1	391	44.8	8.92	0	1	conjugation;metabolic process	cytoskeleton	catalytic activity			ENSCAFG00845008225	KCNJ1	A0A8I3MX96			0	0
High	Master Protein	A0A8I3P7U2	FAM3 metabolism regulating signaling molecule D OS=Canis lupus familiaris OX=9615 GN=FAM3D PE=3 SV=1	0.004	Dog	2.2	4	1	2	1	224	24.9	9.51	0	1	metabolic process	cell surface;cytoskeleton				ENSCAFG00000007216; ENSCAFG00845018633	FAM3D	A0A8I3P7U2			0	0	0.001	0.001	0.001	0.001	0.781	1.258	1.702	0.001	2.21915e-17	2.21179e-17	2.22099e-17	2.22099e-17	0.807524	0.887275	0.774078	2.21547e-17					78.1	29.2
High	Master Protein	A0A8I3PL56	Inhibitor of DNA binding 2 OS=Canis lupus familiaris OX=9615 GN=ID2 PE=4 SV=1	0.009	Dog	3.238	4	1	5	1	196	20.8	9.52	0	1	metabolic process	membrane;nucleus	structural molecule activity			ENSCAFG00000058248; ENSCAFG00845022749	ID2	A0A8I3PL56			0	0	0.973	0.935	0.892	1.065	0.811	0.452	0.475	0.992	0.904219	0.8306	0.885309	0.926263	0.807195	0.470874	0.340283	0.939972	97.3	93.5	89.2	106.5	81.1	10.8
High	Master Protein	A0A8I3MMG4	peptidylprolyl isomerase OS=Canis lupus familiaris OX=9615 GN=FKBP3 PE=4 SV=1	0.006	Dog	2.845	4	1	2	1	224	25.2	9.2	0	1			structural molecule activity		480306	ENSCAFG00000014018; ENSCAFG00845001823	FKBP3	A0A8I3MMG4			0	0
High	Master Protein	A0A8I3NV62	Ribonuclease P/MRP subunit p38 OS=Canis lupus familiaris OX=9615 GN=RPP38 PE=4 SV=1	0.003	Dog	2.189	4	1	2	1	281	31.6	9.72	0	1	cellular component movement;cellular homeostasis	membrane;nucleus				ENSCAFG00845014645	RPP38	A0A8I3NV62			0	0
High	Master Protein	A0A8I3RWY0	Chromosome 4 open reading frame 45 OS=Canis lupus familiaris OX=9615 GN=C4orf45 PE=4 SV=1	0.005	Dog	2.113	4	1	3	1	197	22.7	9.83	0	1						ENSCAFG00845012183	C4orf45	A0A8I3RWY0			0	0	0.75	0.822	0.732	0.923	0.001	0.001	0.001	0.851	0.679543	0.684038	0.769169	0.828993	2.82436e-17	2.82436e-17	2.82436e-17	0.796263	75	82.2	73.2	92.3
High	Master Protein	A0A8I3MTT1	Ubiquinone biosynthesis O-methyltransferase, mitochondrial OS=Canis lupus familiaris OX=9615 GN=COQ3 PE=3 SV=1	0.006	Dog	2.838	4	1	2	1	367	41.2	7.53	0	1	cellular homeostasis	cytoskeleton;endosome	structural molecule activity		475004	ENSCAFG00000003469; ENSCAFG00845005564	COQ3	A0A8I3MTT1			0	0	11.714	12.059	16.147	11.196	1.35	0.52	0.391	9.575	3.19085e-05	5.1771e-08	0.000723255	0.0026183	0.877207	0.613722	0.205016	5.63996e-05	1171.4	1205.9	1614.7	1119.6	135	19.9
High	Master Protein	A0A8I3MQ13	DnaJ heat shock protein family (Hsp40) member C30 OS=Canis lupus familiaris OX=9615 GN=DNAJC30 PE=4 SV=1	0.005	Dog	2.683	4	1	1	1	226	25.8	10.8	0	1					489805	ENSCAFG00000012949; ENSCAFG00845003334	DNAJC30	A0A8I3MQ13			0	0	0.331	0.395	0.134	0.36	0.001	0.001	0.001	0.528	0.0612205	0.0342105	0.0108271	0.154621	2.82436e-17	2.82436e-17	2.82436e-17	0.332028	33.1	39.5	13.4	36
High	Master Protein	A0A8P0PJU6	BHLH domain-containing protein OS=Canis lupus familiaris OX=9615 PE=4 SV=1	0.005	Dog	2.096	4	1	1	1	537	57.8	11.9	0	1											0	0	0.001	0.001	0.001	0.001	0.79	6.122	2.736	0.001	2.21915e-17	2.21179e-17	2.22099e-17	2.22099e-17	0.782149	0.0430604	0.343167	2.21547e-17					79	19.5
High	Master Protein	A0A8I3PA85	Ribonuclease H2 subunit B OS=Canis lupus familiaris OX=9615 GN=RNASEH2B PE=3 SV=1	0.007	Dog	2.917	4	1	2	1	311	35.4	8.38	0	1		membrane;nucleus				ENSCAFG00845022142	RNASEH2B	A0A8I3PA85			0	0	0.001	0.001	0.001	0.001	0.401	0.353	0.478	0.001	2.21915e-17	2.21179e-17	2.22099e-17	2.22099e-17	0.21323	0.315585	0.344032	2.21547e-17					40.1	4.2
High	Master Protein	A0A8I3P2D7	T-complex protein 1 subunit delta OS=Canis lupus familiaris OX=9615 GN=CCT4 PE=3 SV=1	0.005	Dog	2.569	4	1	1	1	539	58	7.83	0	1	metabolic process	cytosol	structural molecule activity			ENSCAFG00845016454	CCT4	A0A8I3P2D7			0	0	0.001	0.001	0.001	0.001	5.067	1.398	1.16	0.001	2.21915e-17	2.21179e-17	2.22099e-17	2.22099e-17	0.0345337	0.760389	0.956607	2.21547e-17					506.7	79.9
High	Master Protein	A0A8P0TU80	TSPY like 4 OS=Canis lupus familiaris OX=9615 GN=TSPYL4 PE=3 SV=1	0.008	Dog	3.064	4	1	2	1	398	42.6	8.97	0	1					481973	ENSCAFG00000053172	TSPYL4	A0A8P0TU80			0	0	1.329	1.171	4.8	2.703	0.001	0.001	0.001	1.698	0.840642	0.935092	0.0973077	0.420035	2.82436e-17	2.82436e-17	2.82436e-17	0.568846	132.9	117.1	480	270.3
High	Master Protein	A0A8I3MD73	Calcium and integrin binding 1 OS=Canis lupus familiaris OX=9615 GN=CIB1 PE=4 SV=1	0.004	Dog	2.233	4	1	1	1	256	28.8	6.24	0	1			structural molecule activity			ENSCAFG00845001241	CIB1	A0A8I3MD73			0	0
High	Master Protein	A0A8I3NKK7	Serine/threonine-protein phosphatase CPPED1 OS=Canis lupus familiaris OX=9615 GN=CPPED1 PE=3 SV=1	0.003	Dog	2.326	4	1	1	1	313	35	5.96	0	1			structural molecule activity		479844	ENSCAFG00000030194; ENSCAFG00845011695	CPPED1	A0A8I3NKK7			0	0	1.054	1.44	0.865	0.926	0.001	0.001	0.001	0.838	0.969248	0.708251	0.87299	0.83178	2.82436e-17	2.82436e-17	2.82436e-17	0.793752	105.4	144	86.5	92.6
High	Master Protein	A0A8I3NEY8	Transmembrane protein 101 OS=Canis lupus familiaris OX=9615 GN=TMEM101 PE=4 SV=1	0.004	Dog	2.617	4	1	1	1	257	28.7	9.57	0	1		cytoskeleton			607173	ENSCAFG00000014384; ENSCAFG00845009766	TMEM101	A0A8I3NEY8			0	0
High	Master Protein	A0A8I3MXW4	Vasohibin 1 OS=Canis lupus familiaris OX=9615 GN=VASH1 PE=4 SV=1	0.003	Dog	2.188	3	1	1	1	401	45.1	8.92	0	1	metabolic process	nucleus				ENSCAFG00845005802	VASH1	A0A8I3MXW4			0	0
High	Master Protein	A0A8I3NHH4	Exocyst complex component 1 like OS=Canis lupus familiaris OX=9615 GN=EXOC1L PE=4 SV=1	0.006	Dog	2.02	3	1	2	1	172	20.2	6.33	0	1						ENSCAFG00000031519; ENSCAFG00845012675	EXOC1L	A0A8I3NHH4			0	0	0.001	0.001	0.001	0.001	1.327	0.865	0.952	0.001	2.21915e-17	2.21179e-17	2.22099e-17	2.22099e-17	0.884488	0.927486	0.912593	2.21547e-17					132.7	4.4
High	Master Protein	A0A8I3P5Y4	Ras-related protein Rap-2a OS=Canis lupus familiaris OX=9615 PE=4 SV=1	0.005	Dog	2.072	3	1	1	1	287	30.7	10.27	0	1	development	cytoskeleton	structural molecule activity								0	0
High	Master Protein	A0A8I3Q3G4	Jumonji domain containing 7 OS=Canis lupus familiaris OX=9615 GN=JMJD7 PE=4 SV=1	0.007	Dog	2.003	3	1	1	1	316	35.9	5.36	0	1					100533116	ENSCAFG00000054776; ENSCAFG00845030215	JMJD7	A0A8I3Q3G4			0	0	0.001	0.001	0.001	0.001	0.539	4.64	2.463	0.001	2.21915e-17	2.21179e-17	2.22099e-17	2.22099e-17	0.47525	0.100947	0.436891	2.21547e-17					53.9	53.4
High	Master Protein	A0A8I3RYB9	Serine protease 57 OS=Canis lupus familiaris OX=9615 GN=PRSS57 PE=4 SV=1	0.004	Dog	2.624	3	1	1	1	288	30.8	9.35	0	1	cell organization and biogenesis		structural molecule activity			ENSCAFG00000019702; ENSCAFG00845014740	PRSS57	A0A8I3RYB9			0	0
High	Master Protein	A0A8I3Q2S6	Retinal pigment epithelium-derived rhodopsin homolog OS=Canis lupus familiaris OX=9615 GN=RRH PE=3 SV=1	0.003	Dog	2.284	3	1	1	1	375	41.5	9.14	0	1	cellular component movement;cellular homeostasis;development;metabolic process	cytoskeleton	structural molecule activity			ENSCAFG00000011506; ENSCAFG00845030039	RRH	A0A8I3Q2S6			0	0
High	Master Protein	A0A8I3PEF5	Chromosome 9 open reading frame 78 OS=Canis lupus familiaris OX=9615 GN=C9H9orf78 PE=3 SV=1	0.006	Dog	2.054	3	1	1	1	289	33.5	6.48	0	1					480697	ENSCAFG00000019979; ENSCAFG00845023258	C9H9orf78	A0A8I3PEF5			0	0
High	Master Protein	A0A8I3NBW0	Protein YIPF3 OS=Canis lupus familiaris OX=9615 GN=YIPF3 PE=3 SV=1	0.005	Dog	2.707	3	1	4	1	347	37.8	5.94	0	1	metabolic process	cytoplasm;cytoskeleton;extracellular			481817	ENSCAFG00000001868; ENSCAFG00845009430	YIPF3	A0A8I3NBW0			0	0	0.001	0.001	0.001	0.001	3.153	0.958	1.177	0.001	2.21915e-17	2.21179e-17	2.22099e-17	2.22099e-17	0.197127	0.962661	0.987075	2.21547e-17					315.3	15.5
High	Master Protein	A0A8I3PUZ1	Transmembrane 4 L six family member 1 OS=Canis lupus familiaris OX=9615 GN=TM4SF1 PE=3 SV=1	0.005	Dog	2.11	3	1	1	1	232	25	6.48	0	1		cytoskeleton				ENSCAFG00000008343; ENSCAFG00845023992	TM4SF1	A0A8I3PUZ1			0	0	0.001	0.001	0.001	0.001	0.858	1.359	2.205	0.001	2.21915e-17	2.21179e-17	2.22099e-17	2.22099e-17	0.844639	0.881753	0.539295	2.21547e-17					85.8	6.5
High	Master Protein	A0A8I3N4T8	RRM domain-containing protein OS=Canis lupus familiaris OX=9615 GN=LOC119874304 PE=4 SV=1	0.005	Dog	2.075	3	1	1	1	261	28.2	8.73	0	1		membrane	RNA binding			ENSCAFG00000056019; ENSCAFG00845008430	LOC119874304	A0A8I3N4T8			0	0	0.001	0.001	0.001	0.001	1.63	0.779	0.838	0.001	2.21915e-17	2.21179e-17	2.22099e-17	2.22099e-17	0.752119	0.881753	0.817983	2.21547e-17					163	14.8
High	Master Protein	A0A8I3S358	Heterogeneous nuclear ribonucleoprotein A1 OS=Canis lupus familiaris OX=9615 PE=4 SV=1	0.005	Dog	2.535	3	1	1	1	203	21.9	8.7	0	1			RNA binding								0	0	17.05	16.759	16.734	17.33	0.001	0.001	0.001	19.385	1.1353e-06	4.70277e-10	0.000603074	0.00025679	2.82436e-17	2.82436e-17	2.82436e-17	6.1242e-08	1705	1675.9	1673.4	1733
High	Master Protein	P51742	Tumor necrosis factor OS=Canis lupus familiaris OX=9615 GN=TNF PE=2 SV=1	0.004	Dog	2.208	3	1	1	1	233	25.4	6.19	0	1	cell communication;cell differentiation;cell growth;cellular homeostasis;coagulation;defense response;development;metabolic process	cell surface;cytoplasm;cytoskeleton;mitochondrion;nucleus	antioxidant activity;RNA binding;structural molecule activity	Pf00229	403922	ENSCAFG00000000517; ENSCAFG00030005072; ENSCAFG00040009744; ENSCAFG00805014361; ENSCAFG00845010558	TNF	cfa:403922; P51742; Q006K5; Q28339	Adipogenesis; Cytokines and inflammatory response; MAPK signaling pathway; FAS pathway and stress induction of HSP regulation; Notch signaling pathway; Matrix metalloproteinases	Regulation of TNFR1 signaling; TNFR2 non-canonical NF-kB pathway; TNFR1-induced NFkappaB signaling pathway; TNFR1-induced proapoptotic signaling; TNFR1-mediated ceramide production	12	0
High	Master Protein	A0A8I3NPG0	Mitochondrial fission factor OS=Canis lupus familiaris OX=9615 GN=MFF PE=3 SV=1	0.004	Dog	2.494	3	1	1	1	379	42.9	7.93	0	1	cell growth;metabolic process	cytoskeleton;endosome;extracellular;mitochondrion			477395	ENSCAFG00000047744; ENSCAFG00845015898	MFF	A0A8I3NPG0			0	0
High	Master Protein	A0A8P0T8Y2	LRP chaperone MESD OS=Canis lupus familiaris OX=9615 GN=MESD PE=3 SV=1	0.004	Dog	2.487	3	1	1	1	234	25.9	7.11	0	1						ENSCAFG00000048854	MESD	A0A8P0T8Y2			0	0	0.001	0.001	0.001	0.001	3.831	0.578	0.91	0.001	2.21915e-17	2.21179e-17	2.22099e-17	2.22099e-17	0.103949	0.693072	0.884552	2.21547e-17					383.1	34
High	Master Protein	A0A8I3NTE3	Friend virus susceptibility protein 1-like OS=Canis lupus familiaris OX=9615 GN=LOC484356 PE=4 SV=1	0.008	Dog	1.896	3	1	1	1	351	39.4	9.29	0	1						ENSCAFG00845015889	LOC484356	A0A8I3NTE3			0	0
High	Master Protein	A0A8I3PGB0	methenyltetrahydrofolate cyclohydrolase OS=Canis lupus familiaris OX=9615 GN=MTHFD2 PE=3 SV=1	0.008	Dog	1.89	3	1	2	1	441	47.4	10.02	0	1	cellular homeostasis		structural molecule activity			ENSCAFG00000008716; ENSCAFG00845021709	MTHFD2	A0A8I3PGB0			0	0	1.028	1.227	1.484	1.211	0.001	0.001	0.001	1.132	0.95007	0.891214	0.825414	0.999606	2.82436e-17	2.82436e-17	2.82436e-17	0.939972	102.8	122.7	148.4	121.1
High	Master Protein	A0A8I3MLZ2	RAB7A interacting MON1-CCZ1 complex subunit 1 OS=Canis lupus familiaris OX=9615 GN=RIMOC1 PE=4 SV=1	0.006	Dog	2.034	3	1	1	1	294	33.6	5.07	0	1	cell growth;cellular homeostasis					ENSCAFG00845002073	RIMOC1	A0A8I3MLZ2			0	0	0.001	0.001	0.001	0.001	5.301	1.548	1.409	0.001	2.21915e-17	2.21179e-17	2.22099e-17	2.22099e-17	0.0286381	0.809119	0.897747	2.21547e-17					530.1	10.6
High	Master Protein	A0A8I3S2C2	Keratin-associated protein OS=Canis lupus familiaris OX=9615 GN=KRTAP27-1 PE=3 SV=1	0.007	Dog	2.888	3	1	6	1	206	22.1	7.27	0	1		cytosol			487723	ENSCAFG00000045322; ENSCAFG00845021363	KRTAP27-1	A0A8I3S2C2			0	0	0.001	0.001	0.001	0.001	0.336	1.176	2.578	0.001	2.21915e-17	2.21179e-17	2.22099e-17	2.22099e-17	0.116491	0.881096	0.397594	2.21547e-17					33.6	32.1
High	Master Protein	A0A8P0SZQ0	Enoyl-CoA hydratase domain containing 2 OS=Canis lupus familiaris OX=9615 GN=ECHDC2 PE=3 SV=1	0	Dog	5.406	3	2	8	2	295	31.4	8.94	0	2						ENSCAFG00000042412	ECHDC2	A0A8P0SZQ0			0	0	0.587	1.221	0.823	0.389	0.187	0.114	0.143	0.564	0.422045	0.892174	0.840639	0.192092	0.0105891	0.00941012	0.00289738	0.393314	58.7	122.1	82.3	38.9	18.7	1.4
High	Master Protein	A0A8I3S733	Zinc finger and BTB domain containing 9 OS=Canis lupus familiaris OX=9615 GN=ZBTB9 PE=4 SV=1	0.006	Dog	2.857	3	1	5	1	472	50.5	7.4	0	1						ENSCAFG00845023405	ZBTB9	A0A8I3S733			0	0
High	Master Protein	A0A8P0NM62	Ig-like domain-containing protein OS=Canis lupus familiaris OX=9615 GN=CD8B PE=4 SV=1	0.004	Dog	2.379	3	1	2	1	266	29.8	9.76	0	1						ENSCAFG00000007461	CD8B	A0A8P0NM62			0	0
High	Master Protein	A0A8P0NEX2	Mitochondrial fission process protein 1 OS=Canis lupus familiaris OX=9615 GN=MTFP1 PE=3 SV=1	0.005	Dog	2.161	3	1	3	1	207	22.4	9.66	0	1						ENSCAFG00000012742	MTFP1	A0A8P0NEX2			0	0	1.439	1.142	1.541	1.488	0.001	0.001	0.001	0.979	0.779199	0.962137	0.81004	0.87895	2.82436e-17	2.82436e-17	2.82436e-17	0.93469	143.9	114.2	154.1	148.8
High	Master Protein	A0A8I3PR80	Ubiquitin conjugating enzyme E2 E3 OS=Canis lupus familiaris OX=9615 GN=UBE2E3 PE=3 SV=1	0.007	Dog	1.97	3	1	1	1	207	22.9	7.18	0	1			structural molecule activity			ENSCAFG00000014163; ENSCAFG00845026988	UBE2E3	A0A8I3PR80			0	0
High	Master Protein	A0A8I3MV61	Chromosome 7 C18orf21 homolog OS=Canis lupus familiaris OX=9615 GN=C7H18orf21 PE=3 SV=1	0.008	Dog	4.358	3	1	2	1	296	32.9	10.78	0	1						ENSCAFG00000029548; ENSCAFG00845004768	C7H18orf21	A0A8I3MV61			0	0	0.57	1.33	0.861	1.149	0.001	0.001	0.001	1.367	0.401058	0.798431	0.871304	0.970862	2.82436e-17	2.82436e-17	2.82436e-17	0.779464	57	133	86.1	114.9
High	Master Protein	A0A8I3N1D8	Caveolae associated protein 3 OS=Canis lupus familiaris OX=9615 GN=CAVIN3 PE=3 SV=1	0.008	Dog	1.862	3	1	1	1	386	40.1	9.41	0	1		cytoplasm;cytoskeleton;nucleus				ENSCAFG00845007318	CAVIN3	A0A8I3N1D8			0	0
High	Master Protein	A0A8I3NHZ8	Acid sensing ion channel subunit 2 OS=Canis lupus familiaris OX=9615 GN=ASIC2 PE=4 SV=1	0.004	Dog	2.612	3	1	1	1	565	63.1	7.25	0	1	conjugation;metabolic process	cytoskeleton	catalytic activity		491150	ENSCAFG00000018352; ENSCAFG00845011475	ASIC2	A0A8I3NHZ8			0	0
High	Master Protein	A0A8I3RSI9	Synaptophysin like 2 OS=Canis lupus familiaris OX=9615 GN=SYPL2 PE=3 SV=1	0.005	Dog	2.103	3	1	1	1	268	29.5	5.87	0	1		cytoskeleton;extracellular				ENSCAFG00000019831; ENSCAFG00845002944	SYPL2	A0A8I3RSI9			0	0	0.001	0.001	0.001	0.001	1.202	2.22	2.166	0.001	2.21915e-17	2.21179e-17	2.22099e-17	2.22099e-17	0.962563	0.537942	0.561141	2.21547e-17					120.2	10
High	Master Protein	A0A8I3P9C3	Heat shock transcription factor 2 binding protein OS=Canis lupus familiaris OX=9615 GN=HSF2BP PE=4 SV=1	0.005	Dog	2.536	3	1	1	1	448	49.4	9.73	0	1						ENSCAFG00845017775	HSF2BP	A0A8I3P9C3			0	0	0.001	0.001	0.001	0.001	0.937	0.461	0.673	0.001	2.21915e-17	2.21179e-17	2.22099e-17	2.22099e-17	0.896035	0.496076	0.67574	2.21547e-17					93.7	39
High	Master Protein	A0A8I3N3Y5	Coenzyme Q10A OS=Canis lupus familiaris OX=9615 GN=COQ10A PE=3 SV=1	0.005	Dog	2.084	3	1	1	1	239	26.9	9.99	0	1	cellular homeostasis		structural molecule activity			ENSCAFG00000029573; ENSCAFG00845007484	COQ10A	A0A8I3N3Y5			0	0
High	Master Protein	A0A8I3N4W9	Heparan-sulfate 6-O-sulfotransferase OS=Canis lupus familiaris OX=9615 PE=3 SV=1	0.004	Dog	2.475	3	1	1	1	269	32	8.73	0	1	cellular homeostasis	cytoskeleton	structural molecule activity								0	0	1.013	0.984	1.505	1.221	0.001	0.001	0.001	0.994	0.937974	0.890281	0.82072	0.995209	2.82436e-17	2.82436e-17	2.82436e-17	0.940775	101.3	98.4	150.5	122.1
High	Master Protein	A0A8I3N637	Mediator of RNA polymerase II transcription subunit 4 OS=Canis lupus familiaris OX=9615 GN=MED4 PE=3 SV=1	0.005	Dog	2.18	3	1	1	1	270	29.6	5.05	0	1	cellular component movement;metabolic process	membrane	structural molecule activity			ENSCAFG00000004451; ENSCAFG00845006629	MED4	A0A8I3N637			0	0
High	Master Protein	A0A8P0SUD0	Serine/threonine-protein phosphatase 2A 55 kDa regulatory subunit B OS=Canis lupus familiaris OX=9615 GN=PPP2R2D PE=3 SV=1	0	Dog	4.527	3	2	3	2	481	54.4	6.7	0	2						ENSCAFG00000010882	PPP2R2D	A0A8P0SUD0			0	0
High	Master Protein	A0A8P0SGC1	CD1c molecule OS=Canis lupus familiaris OX=9615 GN=CD1C PE=4 SV=1	0.009	Dog	3.235	3	1	1	1	481	52.7	9.01	0	1						ENSCAFG00000024030	CD1C	A0A8P0SGC1			0	0
High	Master Protein	A0A8I3RUF1	PWWP domain-containing protein OS=Canis lupus familiaris OX=9615 GN=HDGF PE=4 SV=1	0.004	Dog	2.658	3	1	1	1	241	26.9	4.64	0	1						ENSCAFG00845008237	HDGF	A0A8I3RUF1			0	0	0.001	0.001	0.001	0.001	3.996	0.495	0.97	0.001	2.21915e-17	2.21179e-17	2.22099e-17	2.22099e-17	0.0893644	0.576924	0.925834	2.21547e-17					399.6	12.4
High	Master Protein	A0A8I3PXU7	Eukaryotic translation initiation factor 2B subunit gamma OS=Canis lupus familiaris OX=9615 GN=EIF2B3 PE=4 SV=1	0.007	Dog	2.004	3	1	1	1	452	50.4	6.55	0	1	cellular homeostasis		structural molecule activity			ENSCAFG00845025255	EIF2B3	A0A8I3PXU7			0	0	0.001	0.001	0.001	0.001	3.695	0.762	0.979	0.001	2.21915e-17	2.21179e-17	2.22099e-17	2.22099e-17	0.116726	0.927486	0.972717	2.21547e-17					369.5	134.6
High	Master Protein	A0A8I3S9C5	Thioesterase superfamily member 4 OS=Canis lupus familiaris OX=9615 GN=THEM4 PE=4 SV=1	0.003	Dog	2.322	3	1	1	1	302	33.8	9.35	0	1						ENSCAFG00845025388	THEM4	A0A8I3S9C5			0	0
High	Master Protein	A0A8I3MFP3	Replication factor C subunit 2 OS=Canis lupus familiaris OX=9615 GN=RFC2 PE=3 SV=1	0.004	Dog	2.488	3	1	1	1	364	39.8	7.12	0	1	cell proliferation;cellular homeostasis		RNA binding;structural molecule activity		489798	ENSCAFG00000011962; ENSCAFG00845002565	RFC2	A0A8I3MFP3			0	0	0.001	0.001	0.001	0.001	0.772	0.662	0.644	0.001	2.21915e-17	2.21179e-17	2.22099e-17	2.22099e-17	0.76773	0.796877	0.62365	2.21547e-17					77.2	5.2
High	Master Protein	A0A8I3PFF6	Membrane spanning 4-domains A2 OS=Canis lupus familiaris OX=9615 GN=MS4A2 PE=3 SV=1	0.004	Dog	2.386	3	1	1	1	243	26.6	4.64	0	1	coagulation;development	cytoplasm;cytoskeleton				ENSCAFG00845019696	MS4A2	A0A8I3PFF6			0	0	0.001	0.001	0.001	0.001	0.877	0.743	0.823	0.001	2.21915e-17	2.21179e-17	2.22099e-17	2.22099e-17	0.852979	0.869463	0.800767	2.21547e-17					87.7	3.4
High	Master Protein	A0A8I3P6U0	Ankyrin repeat domain 33B OS=Canis lupus familiaris OX=9615 GN=ANKRD33B PE=4 SV=1	0.006	Dog	2.041	3	1	1	1	487	53.1	8.31	0	1						ENSCAFG00845021111	ANKRD33B	A0A8I3P6U0			0	0
High	Master Protein	A0A8I3QQQ0	Family with sequence similarity 204 member A OS=Canis lupus familiaris OX=9615 GN=FAM204A PE=4 SV=1	0.004	Dog	2.602	3	1	1	1	274	31.2	9.03	0	1						ENSCAFG00000050233; ENSCAFG00845031061	FAM204A	A0A8I3QQQ0			0	0
High	Master Protein	B4YB21	Advanced glycosylation end product-specific receptor variant C OS=Canis lupus familiaris OX=9615 GN=AGER PE=2 SV=1	0.003	Dog	2.187	3	1	1	1	396	42.4	5.67	0	1	cell growth;coagulation;conjugation;defense response;development;metabolic process	cytoplasm;cytoskeleton;membrane;nucleus	structural molecule activity	Pf08205, Pf13895		ENSCAFG00000000777; ENSCAFG00845014982	AGER	B4YB21		TAK1-dependent IKK and NF-kappa-B activation ; TRAF6 mediated NF-kB activation; Advanced glycosylation endproduct receptor signaling	3	0	0.931	1.915	3.642	2.258	0.001	0.001	0.001	3.211	0.866883	0.340602	0.20232	0.577919	2.82436e-17	2.82436e-17	2.82436e-17	0.0686168	93.1	191.5	364.2	225.8
High	Master Protein	A0A8I3RY33	Protein Wnt OS=Canis lupus familiaris OX=9615 GN=WNT7B PE=3 SV=1	0	Dog	8.054	3	3	5	3	427	47.5	9.04	0	3	cell death;defense response;development;metabolic process	cell surface	antioxidant activity			ENSCAFG00000000789; ENSCAFG00845010609	WNT7B	A0A8I3RY33			0	0	1.636	1.47	0.862	1.056	0.851	2.973	2.474	1.421	0.652572	0.686453	0.871331	0.919593	0.841844	0.314281	0.432724	0.744044	163.6	147	86.2	105.6	85.1	20.3
High	Master Protein	A0A8I3PPP3	Testis expressed 52 OS=Canis lupus familiaris OX=9615 GN=TEX52 PE=4 SV=1	0.008	Dog	4.371	3	1	4	1	305	34.8	10.77	0	1						ENSCAFG00845025099	TEX52	A0A8I3PPP3			0	0	0.001	0.001	0.001	0.001	0.978	1.593	1.31	0.001	2.21915e-17	2.21179e-17	2.22099e-17	2.22099e-17	0.931313	0.794919	0.940255	2.21547e-17					97.8	3.7
High	Master Protein	A0A8I3S1Z9	Cytochrome c oxidase copper chaperone COX11 OS=Canis lupus familiaris OX=9615 GN=COX11 PE=3 SV=1	0.009	Dog	3.271	3	1	1	1	305	33.7	9.6	0	1		cytoskeleton;endosome	structural molecule activity			ENSCAFG00845016207	COX11	A0A8I3S1Z9			0	0
High	Master Protein	A0A8I3MPS9	Protein pitchfork OS=Canis lupus familiaris OX=9615 GN=LOC611691 PE=4 SV=1	0.005	Dog	2.155	3	1	3	1	244	28.3	9.86	0	1					611691	ENSCAFG00000019743; ENSCAFG00845001520	LOC611691	A0A8I3MPS9			0	0	0.615	0.737	0.519	0.747	0.88	0.922	1.045	0.577	0.472446	0.542093	0.502686	0.674993	0.856452	0.946526	0.964306	0.419569	61.5	73.7	51.9	74.7	88	5.7
High	Master Protein	Q45FF7	HtrA serine peptidase 2 OS=Canis lupus familiaris OX=9615 GN=HTRA2 PE=2 SV=1	0.005	Dog	2.099	3	1	1	1	458	48.8	9.8	0	1	cell growth;cell organization and biogenesis;cellular homeostasis;coagulation;defense response;development;metabolic process	cytoplasm;cytoskeleton;cytosol;endoplasmic reticulum;endosome;membrane;nucleus	structural molecule activity	Pf02163, Pf13365, Pf17820	475782	ENSCAFG00000008388; ENSCAFG00845018463	HTRA2	cfa:475782; Q45FF7			0	0
High	Master Protein	A0A8I3N0N7	Ring finger protein 130 OS=Canis lupus familiaris OX=9615 GN=RNF130 PE=4 SV=1	0	Dog	6.972	3	2	11	2	490	53.4	9.66	0	2		cytoskeleton	structural molecule activity			ENSCAFG00845007023	RNF130	A0A8I3N0N7			0	0	2.889	2.284	3.122	2.94	3.806	3.205	3.469	2.013	0.151271	0.168859	0.290455	0.351744	0.106405	0.264202	0.177905	0.385752	288.9	228.4	312.2	294	380.6	27.6
High	Master Protein	A0A8I3NX49	Peptide-methionine (R)-S-oxide reductase OS=Canis lupus familiaris OX=9615 GN=MSRB3 PE=3 SV=1	0.008	Dog	1.91	3	1	1	1	307	32.7	10.36	0	1	cell organization and biogenesis;cellular homeostasis;coagulation		structural molecule activity			ENSCAFG00845012283	MSRB3	A0A8I3NX49			0	0	0.001	0.001	0.001	0.001	0.389	1.969	2.291	0.001	2.21915e-17	2.21179e-17	2.22099e-17	2.22099e-17	0.195848	0.632835	0.504646	2.21547e-17					38.9	9.5
High	Master Protein	A0A8I3PBH3	Cell division cycle associated 4 OS=Canis lupus familiaris OX=9615 GN=CDCA4 PE=4 SV=1	0.007	Dog	1.958	3	1	1	1	246	26.3	4.74	0	1						ENSCAFG00845022507	CDCA4	A0A8I3PBH3			0	0
High	Master Protein	A0A8P0T6F3	GrpE protein homolog OS=Canis lupus familiaris OX=9615 GN=GRPEL1 PE=3 SV=1	0.005	Dog	2.674	3	1	4	1	216	24.3	8.38	0	1						ENSCAFG00000014364	GRPEL1	A0A8P0T6F3			0	0	1.934	1.108	2.355	2.528	0.001	0.001	0.001	1.273	0.473449	0.995627	0.486225	0.474156	2.82436e-17	2.82436e-17	2.82436e-17	0.833769	193.4	110.8	235.5	252.8
High	Master Protein	A0A8I3NXR8	Deoxynucleotidyltransferase terminal-interacting protein 1 OS=Canis lupus familiaris OX=9615 GN=DNTTIP1 PE=4 SV=1	0.005	Dog	2.156	3	1	2	1	371	41.2	9.55	0	1		membrane	RNA binding			ENSCAFG00000009733; ENSCAFG00845015619	DNTTIP1	A0A8I3NXR8			0	0	1.133	1.119	1.144	2.046	0.001	0.001	0.001	1.403	0.966757	0.980799	0.979014	0.639641	2.82436e-17	2.82436e-17	2.82436e-17	0.755955	113.3	111.9	114.4	204.6
High	Master Protein	A0A8I3P3Z2	MORN repeat containing 1 OS=Canis lupus familiaris OX=9615 GN=MORN1 PE=4 SV=1	0	Dog	6.706	3	2	6	2	495	53.4	7.62	0	2						ENSCAFG00845017099	MORN1	A0A8I3P3Z2			0	0	1.567	1.721	1.763	2.056	0.001	0.001	0.001	1.995	0.690414	0.484634	0.714653	0.636732	2.82436e-17	2.82436e-17	2.82436e-17	0.393035	156.7	172.1	176.3	205.6
High	Master Protein	A0A8I3RT24	tRNA-splicing endonuclease subunit Sen34 OS=Canis lupus familiaris OX=9615 GN=TSEN34 PE=3 SV=1	0.008	Dog	1.907	3	1	2	1	310	33.5	8.78	0	1	cellular component movement;cellular homeostasis	membrane	RNA binding;structural molecule activity		611457	ENSCAFG00000002675; ENSCAFG00845003713	TSEN34	A0A8I3RT24			0	0
High	Master Protein	A0A8I3N546	Nucleoside diphosphate kinase OS=Canis lupus familiaris OX=9615 GN=NME6 PE=3 SV=1	0.008	Dog	1.907	3	1	1	1	186	21.1	8.31	0	1	cellular homeostasis	membrane	signal transducer activity;structural molecule activity		476638	ENSCAFG00000030883; ENSCAFG00845007158	NME6	A0A8I3N546			0	0
High	Master Protein	A0A8I3QBH2	Ring finger protein 227 OS=Canis lupus familiaris OX=9615 GN=RNF227 PE=4 SV=1	0.008	Dog	1.903	3	1	1	1	186	20.5	9.39	0	1			structural molecule activity			ENSCAFG00000058217; ENSCAFG00845026680	RNF227	A0A8I3QBH2			0	0	0.001	0.001	0.001	0.001	1.202	0.659	0.526	0.001	2.21915e-17	2.21179e-17	2.22099e-17	2.22099e-17	0.962563	0.795463	0.430888	2.21547e-17					120.2	7.5
High	Master Protein	A0A8I3QRA4	ATPase H+ transporting accessory protein 1 OS=Canis lupus familiaris OX=9615 GN=ATP6AP1 PE=3 SV=1	0.008	Dog	1.897	3	1	1	1	466	51.8	6.14	0	1		cytoskeleton				ENSCAFG00845029004	ATP6AP1	A0A8I3QRA4			0	0
High	Master Protein	A0A8I3NKI1	RRM domain-containing protein OS=Canis lupus familiaris OX=9615 GN=LOC100687756 PE=4 SV=1	0.007	Dog	2.01	3	1	1	1	188	21.9	9.5	0	1			RNA binding			ENSCAFG00000043960; ENSCAFG00845011888	LOC100687756	A0A8I3NKI1			0	0
High	Master Protein	A0A8I3N530	VPS37D subunit of ESCRT-I OS=Canis lupus familiaris OX=9615 GN=VPS37D PE=3 SV=1	0.005	Dog	2.096	3	1	1	1	251	27.7	9.01	0	1	cell organization and biogenesis;cellular homeostasis;conjugation;metabolic process	cytoskeleton;mitochondrion			489806	ENSCAFG00000012952; ENSCAFG00845003345	VPS37D	A0A8I3N530			0	0
High	Master Protein	E2R0N4	Olfactory receptor DOPRH02 OS=Canis lupus familiaris OX=9615 GN=OR10K2 PE=4 SV=2	0.004	Dog	2.234	3	1	6	1	314	35.2	8.72	0	1	development;metabolic process	cytoskeleton	structural molecule activity	Pf13853	488611	ENSCAFG00000011530; ENSCAFG00845016627	OR10K2	cfa:488611; E2R0N4; G3FJE3			0	0	1.577	3.506	1.653	3.965	1.882	1.034	0.944	2.63	0.683744	0.0143584	0.762339	0.166917	0.638643	0.994409	0.909733	0.160934	157.7	350.6	165.3	396.5	188.2	5.9
High	Master Protein	A0A8I3RVA8	DNA-directed RNA polymerases I and III subunit RPAC1 OS=Canis lupus familiaris OX=9615 GN=POLR1C PE=3 SV=1	0.005	Dog	2.741	3	1	1	1	346	39.2	5.71	0	1	cellular component movement;cellular homeostasis	membrane;nucleus	RNA binding;structural molecule activity		474912	ENSCAFG00000001872; ENSCAFG00845009541	POLR1C	A0A8I3RVA8			0	0
High	Master Protein	A0A8I3NP94	Ribosomal_L7Ae domain-containing protein OS=Canis lupus familiaris OX=9615 GN=GADD45A PE=3 SV=1	0.005	Dog	2.734	3	1	8	1	252	26.9	5.5	0	1	metabolic process	membrane				ENSCAFG00845014040	GADD45A	A0A8I3NP94			0	0	1.538	1.05	0.971	1.47	2.021	0.982	1.197	1.003	0.705736	0.953112	0.938959	0.886489	0.523383	0.946526	0.940255	0.951939	153.8	105	97.1	147	202.1	63.5
High	Master Protein	A0A8I3QWF0	Calcium uniporter regulatory subunit MCUb OS=Canis lupus familiaris OX=9615 GN=MCUB PE=3 SV=1	0.007	Dog	1.992	3	1	1	1	378	43.5	9.67	0	1	conjugation;metabolic process	cytoskeleton;endosome				ENSCAFG00000011415; ENSCAFG00845029908	MCUB	A0A8I3QWF0			0	0	1.431	0.813	1.389	1.698	0.001	0.001	0.001	1.133	0.781805	0.672464	0.868192	0.777224	2.82436e-17	2.82436e-17	2.82436e-17	0.939972	143.1	81.3	138.9	169.8
High	Master Protein	A0A8I3P6C1	Zinc finger FYVE-type containing 21 OS=Canis lupus familiaris OX=9615 GN=ZFYVE21 PE=4 SV=1	0.003	Dog	2.245	3	1	5	1	252	28.1	8.41	0	1			structural molecule activity		480447	ENSCAFG00000018292; ENSCAFG00845019992	ZFYVE21	A0A8I3P6C1			0	0	0.983	0.968	0.826	0.711	0.001	0.001	0.001	0.848	0.912047	0.86692	0.843263	0.633697	2.82436e-17	2.82436e-17	2.82436e-17	0.796263	98.3	96.8	82.6	71.1
High	Master Protein	A0A8I3NNT7	C-X-C motif chemokine 16 OS=Canis lupus familiaris OX=9615 GN=CXCL16 PE=3 SV=1	0.006	Dog	2.594	3	1	2	1	442	47	11.14	0	1	coagulation;conjugation;development;metabolic process	cell surface;cytoskeleton	antioxidant activity;structural molecule activity			ENSCAFG00845016210	CXCL16	A0A8I3NNT7			0	0	1.846	1.607	2.861	2.028	0.001	0.001	0.001	1.532	0.517616	0.56525	0.348522	0.664568	2.82436e-17	2.82436e-17	2.82436e-17	0.672748	184.6	160.7	286.1	202.8
High	Master Protein	A0A8I3NIK0	Ring finger protein 4 OS=Canis lupus familiaris OX=9615 GN=RNF4 PE=4 SV=1	0.005	Dog	2.527	3	1	4	1	190	21.4	7.34	0	1			structural molecule activity			ENSCAFG00000014856; ENSCAFG00845012388	RNF4	A0A8I3NIK0			0	0	1.015	1.276	0.937	1.099	0.001	0.001	0.001	1.037	0.93918	0.847756	0.916468	0.938406	2.82436e-17	2.82436e-17	2.82436e-17	0.975775	101.5	127.6	93.7	109.9
High	Master Protein	A0A8P0T3D7	Ribosomal biogenesis factor OS=Canis lupus familiaris OX=9615 GN=RBIS PE=4 SV=1	0.005	Dog	2.75	3	1	1	1	285	31.4	11.94	0	1						ENSCAFG00000042472	RBIS	A0A8P0T3D7			0	0
High	Master Protein	A0A8P0TLV5	Olfactory receptor OS=Canis lupus familiaris OX=9615 GN=LOC119874718 PE=3 SV=1	0.003	Dog	2.36	3	1	12	1	317	35.4	7.68	0	1						ENSCAFG00000051058	LOC119874718	A0A8P0TLV5			0	0
High	Master Protein	A0A8I3NQ33	Olfactory receptor OS=Canis lupus familiaris OX=9615 GN=LOC119874718 PE=3 SV=1	0.003	Dog	2.308	3	1	5	1	317	35.5	8.12	0	1	development;metabolic process	cytoplasm;cytoskeleton	structural molecule activity			ENSCAFG00845013542	LOC119874718	A0A8I3NQ33			0	0	1.429	1.045	0.731	1.32	0.001	0.001	0.001	1.524	0.781805	0.946143	0.768695	0.946441	2.82436e-17	2.82436e-17	2.82436e-17	0.674845	142.9	104.5	73.1	132
High	Master Protein	A0A8I3Q1J9	Olfactory receptor OS=Canis lupus familiaris OX=9615 PE=3 SV=1	0.005	Dog	2.167	3	1	2	1	349	39.2	9.14	0	1	development;metabolic process	cytoplasm;cytoskeleton	structural molecule activity								0	0
High	Master Protein	A0A8I3P4D3	BCL6B transcription repressor OS=Canis lupus familiaris OX=9615 GN=BCL6B PE=4 SV=1	0.006	Dog	2.845	3	1	2	1	476	51	8.73	0	1					489459	ENSCAFG00000015968; ENSCAFG00845017365	BCL6B	A0A8I3P4D3			0	0
High	Master Protein	A0A8I3RPI8	isocitrate dehydrogenase (NADP(+)) OS=Canis lupus familiaris OX=9615 GN=IDH2 PE=3 SV=1	0.004	Dog	2.21	3	1	1	1	508	55.5	9.31	0	1	cellular homeostasis		structural molecule activity			ENSCAFG00845000909	IDH2	A0A8I3RPI8			0	0
High	Master Protein	A0A8I3SA25	Oligodendrocyte transcription factor 2 OS=Canis lupus familiaris OX=9615 GN=OLIG2 PE=4 SV=1	0	Dog	5.086	3	2	4	2	382	38.3	9.51	0	2	cellular component movement;defense response		structural molecule activity			ENSCAFG00000028529; ENSCAFG00845026359	OLIG2	A0A8I3SA25			0	0	1.357	1.339	2.361	1.767	0.001	0.001	0.001	1.953	0.82497	0.789291	0.484341	0.756916	2.82436e-17	2.82436e-17	2.82436e-17	0.415346	135.7	133.9	236.1	176.7
High	Master Protein	A0A8I3PZP9	2-(3-amino-3-carboxypropyl)histidine synthase subunit 2 OS=Canis lupus familiaris OX=9615 GN=DPH2 PE=3 SV=1	0.007	Dog	4.155	3	1	2	1	478	50.9	5.53	0	1	cell organization and biogenesis;cellular homeostasis		structural molecule activity			ENSCAFG00000004862; ENSCAFG00845028049	DPH2	A0A8I3PZP9			0	0
High	Master Protein	A0A8P0TTF7	RING-type domain-containing protein OS=Canis lupus familiaris OX=9615 PE=4 SV=1	0.008	Dog	1.884	3	1	1	1	542	56.6	12.1	0	1											0	0
High	Master Protein	A0A8I3P5A2	F-box protein 8 OS=Canis lupus familiaris OX=9615 GN=FBXO8 PE=4 SV=1	0	Dog	4.566	3	1	3	1	319	37	7.71	0	1	metabolic process		DNA binding			ENSCAFG00000007874; ENSCAFG00845017782	FBXO8	A0A8I3P5A2			0	0	0.001	0.001	0.001	0.001	0.924	0.672	0.881	0.001	2.21915e-17	2.21179e-17	2.22099e-17	2.22099e-17	0.884488	0.807601	0.863886	2.21547e-17					92.4	2.5
High	Master Protein	A0A8P0PG79	RRP15-like protein OS=Canis lupus familiaris OX=9615 GN=RRP15 PE=3 SV=1	0.005	Dog	2.547	3	1	3	1	288	31.9	8.85	0	1					488595	ENSCAFG00000058610	RRP15	A0A8P0PG79			0	0	2.002	0.443	2.801	2.647	2.271	0.54	0.621	0.909	0.437395		0.364024	0.435832	0.459158	0.645349	0.591015		200.2	44.3	280.1	264.7	227.1	7.7
High	Master Protein	A0A8P0TPN6	BTG anti-proliferation factor 2 OS=Canis lupus familiaris OX=9615 GN=BTG2 PE=3 SV=1	0.004	Dog	2.663	3	1	2	1	256	28.4	11.36	0	1						ENSCAFG00000053235	BTG2	A0A8P0TPN6			0	0	0.001	0.001	0.001	0.001	1.502	0.712	0.779	0.001	2.21915e-17	2.21179e-17	2.22099e-17	2.22099e-17	0.81107	0.842629	0.77667	2.21547e-17					150.2	8
High	Master Protein	A0A8I3MGE3	Translin associated factor X OS=Canis lupus familiaris OX=9615 GN=TSNAX PE=3 SV=1	0.003	Dog	2.276	3	1	5	1	288	32.9	6.55	0	1		membrane	RNA binding			ENSCAFG00000055234; ENSCAFG00845000505	TSNAX	A0A8I3MGE3			0	0
High	Master Protein	A0A8P0N611	Thymic stromal cotransporter homolog OS=Canis lupus familiaris OX=9615 GN=SLC46A2 PE=4 SV=1	0.004	Dog	2.619	3	1	1	1	481	50.7	9.28	0	1						ENSCAFG00000003063	SLC46A2	A0A8P0N611			0	0
High	Master Protein	A0A8I3NL26	PNMA family member 1 OS=Canis lupus familiaris OX=9615 GN=PNMA1 PE=4 SV=1	0.006	Dog	2.04	3	1	1	1	353	39.6	4.83	0	1					490774	ENSCAFG00000016861; ENSCAFG00845013185	PNMA1	A0A8I3NL26			0	0
High	Master Protein	F1PEJ9	ABO, alpha 1-3-N-acetylgalactosaminyltransferase and alpha 1-3-galactosyltransferase OS=Canis lupus familiaris OX=9615 GN=ABO PE=2 SV=2	0.008	Dog	4.245	3	2	2	2	353	40.1	8.59	0	2	cellular homeostasis	cytoskeleton;extracellular;nucleus	structural molecule activity	Pf03414	491265	ENSCAFG00000019757; ENSCAFG00845009581	ABO	cfa:491265; F1PEJ9		ABO blood group biosynthesis	1	0
High	Master Protein	A0A8I3S9F2	TNF receptor superfamily member 13B OS=Canis lupus familiaris OX=9615 GN=TNFRSF13B PE=4 SV=1	0.009	Dog	4.409	3	2	2	2	289	31.6	8.16	0	2		cytoskeleton			609580	ENSCAFG00000018519; ENSCAFG00845025488	TNFRSF13B	A0A8I3S9F2			0	0	0.001	0.001	0.001	0.001	0.661	0.662	0.977	0.001	2.21915e-17	2.21179e-17	2.22099e-17	2.22099e-17	0.648821	0.796877	0.930599	2.21547e-17					66.1	5
High	Master Protein	A0A8I3N733	Regulator of G protein signaling 7 binding protein OS=Canis lupus familiaris OX=9615 GN=RGS7BP PE=3 SV=1	0.008	Dog	3.076	3	1	11	1	257	28.9	8.51	0	1	metabolic process					ENSCAFG00845009172	RGS7BP	A0A8I3N733			0	0	0.001	0.001	0.001	0.001	0.993	0.904	2.3	0.001	2.21915e-17	2.21179e-17	2.22099e-17	2.22099e-17	0.971047	0.974615	0.501282	2.21547e-17					99.3	15.9
High	Master Protein	A0A8P0T2Y4	CD58 molecule OS=Canis lupus familiaris OX=9615 GN=CD58 PE=4 SV=1	0.007	Dog	1.959	3	1	1	1	258	28.8	7.61	0	1						ENSCAFG00000009798	CD58	A0A8P0T2Y4			0	0
High	Master Protein	A0A8P0TIS4	Calcium-activated potassium channel subunit beta OS=Canis lupus familiaris OX=9615 GN=KCNMB2 PE=3 SV=1	0.005	Dog	2.107	3	1	1	1	258	29.6	8.92	0	1						ENSCAFG00000015560	KCNMB2	A0A8P0TIS4			0	0	0.001	0.001	0.001	0.001	1.523	0.981	1.095	0.001	2.21915e-17	2.21179e-17	2.22099e-17	2.22099e-17	0.802282	0.974893	0.981298	2.21547e-17					152.3	7.8
High	Master Protein	A0A8I3P463	Caspase 2 OS=Canis lupus familiaris OX=9615 GN=CASP2 PE=3 SV=1	0.005	Dog	2.127	3	1	1	1	452	50.3	7.09	0	1	cell organization and biogenesis;metabolic process		structural molecule activity		482737	ENSCAFG00845017207	CASP2	A0A8I3P463			0	0
High	Master Protein	A0A8P0SEB1	Secreted frizzled related protein 5 OS=Canis lupus familiaris OX=9615 GN=SFRP5 PE=3 SV=1	0.006	Dog	2.045	3	1	2	1	420	45.4	9.2	0	1						ENSCAFG00000009259	SFRP5	A0A8P0SEB1			0	0
High	Master Protein	A0A8P0TFD2	Mitochondrial tRNA-specific 2-thiouridylase 1 OS=Canis lupus familiaris OX=9615 GN=TRMU PE=3 SV=1	0.004	Dog	2.411	3	1	1	1	485	54.7	8.65	0	1						ENSCAFG00000000779	TRMU	A0A8P0TFD2			0	0
High	Master Protein	A0A8I3RXF9	Olfactory receptor OS=Canis lupus familiaris OX=9615 GN=OR5C1 PE=3 SV=1	0.005	Dog	2.133	3	1	1	1	324	35.8	7.72	0	1	development;metabolic process	cytoplasm;cytoskeleton	structural molecule activity			ENSCAFG00000023183; ENSCAFG00845013286	OR5C1	A0A8I3RXF9			0	0
High	Master Protein	A0A8I3MZJ3	Tripartite motif containing 58 OS=Canis lupus familiaris OX=9615 GN=TRIM58 PE=4 SV=1	0	Dog	5.525	3	2	2	2	487	55.6	5.86	0	2			structural molecule activity		482216	ENSCAFG00000001226; ENSCAFG00845008506	TRIM58	A0A8I3MZJ3			0	0	1.242	2.664	2.565	3.939	0.001	0.001	0.001	4.493	0.892103	0.0777084	0.422337	0.169938	2.82436e-17	2.82436e-17	2.82436e-17	0.0121733	124.2	266.4	256.5	393.9
High	Master Protein	A0A8P0P0D3	Methyltransferase like 7A OS=Canis lupus familiaris OX=9615 GN=METTL7A PE=4 SV=1	0.006	Dog	2.813	3	1	5	1	293	33.1	10.33	0	1						ENSCAFG00000032583	METTL7A	A0A8P0P0D3			0	0	0.585	0.763	0.561	0.662	0.001	0.001	0.001	0.863	0.421281	0.584028	0.561662	0.590846	2.82436e-17	2.82436e-17	2.82436e-17	0.812061	58.5	76.3	56.1	66.2
High	Master Protein	A0A8I3S201	UMP-CMP kinase OS=Canis lupus familiaris OX=9615 GN=CMPK1 PE=3 SV=1	0.005	Dog	2.179	3	1	1	1	228	25.8	8.57	0	1	cellular homeostasis	membrane;nucleus	signal transducer activity;structural molecule activity			ENSCAFG00000004030; ENSCAFG00845016195	CMPK1	A0A8I3S201			0	0
High	Master Protein	A0A8I3PCR1	ubiquitinyl hydrolase 1 OS=Canis lupus familiaris OX=9615 GN=OTUD6B PE=4 SV=1	0.003	Dog	2.297	3	1	1	1	391	43.5	9.36	0	1	cell organization and biogenesis		structural molecule activity			ENSCAFG00000029971; ENSCAFG00845020571	OTUD6B	A0A8I3PCR1			0	0
High	Master Protein	A0A8I3QQ27	Potassium inwardly rectifying channel subfamily J member 9 OS=Canis lupus familiaris OX=9615 GN=KCNJ9 PE=3 SV=1	0.004	Dog	2.213	3	1	2	1	392	43.7	5.4	0	1	conjugation;metabolic process	cytoskeleton	catalytic activity			ENSCAFG00000032332; ENSCAFG00845030853	KCNJ9	A0A8I3QQ27			0	0
High	Master Protein	A0A8I3MFW8	DnaJ heat shock protein family (Hsp40) member C18 OS=Canis lupus familiaris OX=9615 GN=DNAJC18 PE=4 SV=1	0.005	Dog	2.695	3	1	1	1	327	38	7.91	0	1		cytoskeleton				ENSCAFG00000005699; ENSCAFG00845000811	DNAJC18	A0A8I3MFW8			0	0	0.001	0.001	0.001	0.001	0.922	0.523	0.548	0.001	2.21915e-17	2.21179e-17	2.22099e-17	2.22099e-17	0.882669	0.620043	0.463884	2.21547e-17					92.2	9.3
High	Master Protein	A0A8I3QD46	Vegetative cell wall protein gp1-like OS=Canis lupus familiaris OX=9615 PE=4 SV=1	0.005	Dog	2.069	3	1	2	1	229	23.9	12.85	0	1											0	0	0.53	0.878	1.565	1.013	1.606	8.869	6.387	0.787	0.334356	0.759432	0.801728	0.892716	0.699348	0.0107511	0.0175186	0.739234	53	87.8	156.5	101.3	160.6	74.2
High	Master Protein	A0A8P0TJT0	B30.2/SPRY domain-containing protein OS=Canis lupus familiaris OX=9615 PE=4 SV=1	0.005	Dog	2.104	3	1	2	1	197	22.7	7.21	0	1											0	0	0.001	0.001	0.001	0.001	2.418	0.938	1.441	0.001	2.21915e-17	2.21179e-17	2.22099e-17	2.22099e-17	0.399174	0.955147	0.880571	2.21547e-17					241.8	35.3
High	Master Protein	A0A8I3NF99	Solute carrier family 22 member 18 OS=Canis lupus familiaris OX=9615 GN=SLC22A18 PE=4 SV=1	0.007	Dog	2.88	3	1	1	1	493	51.2	10.15	0	1	conjugation	cytoskeleton	catalytic activity			ENSCAFG00000010240; ENSCAFG00845011917	SLC22A18	A0A8I3NF99			0	0	0.001	0.001	0.001	0.001	0.96	0.303	0.388	0.001	2.21915e-17	2.21179e-17	2.22099e-17	2.22099e-17	0.94662	0.204112	0.231399	2.21547e-17					96	49.3
High	Master Protein	A0A8I3NVP2	GTP-binding protein OS=Canis lupus familiaris OX=9615 GN=GEM PE=3 SV=1	0.004	Dog	2.374	3	1	1	1	296	33.7	8.1	0	1	metabolic process		structural molecule activity		611634	ENSCAFG00000031938; ENSCAFG00845014817	GEM	A0A8I3NVP2			0	0	1.681	2.937	3.319	3.936	0.001	0.001	0.001	3.861	0.623964	0.0443552	0.253307	0.170041	2.82436e-17	2.82436e-17	2.82436e-17	0.0279989	168.1	293.7	331.9	393.6
High	Master Protein	A0A8I3NEZ5	Solute carrier family 25 member 10 OS=Canis lupus familiaris OX=9615 GN=SLC25A10 PE=3 SV=1	0.005	Dog	2.095	3	1	8	1	297	32.3	9.28	0	1		cytoskeleton				ENSCAFG00000005812; ENSCAFG00845009761	SLC25A10	A0A8I3NEZ5			0	0
High	Master Protein	A0A8I3PGF9	HIV-1 Tat interactive protein 2 OS=Canis lupus familiaris OX=9615 GN=HTATIP2 PE=4 SV=1	0.005	Dog	2.583	3	1	5	1	297	32.1	8.75	0	1		cytoskeleton	structural molecule activity			ENSCAFG00845021311	HTATIP2	A0A8I3PGF9			0	0	0.682	0.829	1.138	0.904	1.439	0.751	1.002	0.643	0.582247	0.693232	0.979014	0.810659	0.841844	0.869463	0.940255	0.537803	68.2	82.9	113.8	90.4	143.9	3.7
High	Master Protein	A0A8I3PWM6	Snail family transcriptional repressor 1 OS=Canis lupus familiaris OX=9615 GN=SNAI1 PE=4 SV=1	0.005	Dog	2.682	3	1	5	1	264	28.8	8.88	0	1						ENSCAFG00000011499; ENSCAFG00845025916	SNAI1	A0A8I3PWM6			0	0	0.58	0.464	0.273	1.275	0.001	0.001	0.001	1.187	0.415427	0.0863784	0.126095	0.970862	2.82436e-17	2.82436e-17	2.82436e-17	0.901784	58	46.4	27.3	127.5
High	Master Protein	A0A8I3PPZ1	NFU1 iron-sulfur cluster scaffold homolog, mitochondrial OS=Canis lupus familiaris OX=9615 GN=NFU1 PE=3 SV=1	0.004	Dog	2.224	3	1	1	1	264	29.6	4.84	0	1	cell growth;cellular homeostasis		structural molecule activity			ENSCAFG00845025447	NFU1	A0A8I3PPZ1			0	0	0.832	0.902	0.549	0.688	0.001	0.001	0.001	0.99	0.781805	0.789281	0.544916	0.61771	2.82436e-17	2.82436e-17	2.82436e-17	0.939972	83.2	90.2	54.9	68.8
High	Master Protein	A0A8P0TJ84	Protein phosphatase 1 regulatory inhibitor subunit 1A OS=Canis lupus familiaris OX=9615 PE=3 SV=1	0.004	Dog	2.204	3	1	1	1	232	24.2	9.66	0	1											0	0
High	Master Protein	A0A8I3P6V3	Electron transfer flavoprotein subunit beta lysine methyltransferase OS=Canis lupus familiaris OX=9615 GN=ETFBKMT PE=4 SV=1	0.007	Dog	1.982	3	1	1	1	266	30.2	7.06	0	1					486619	ENSCAFG00000010675; ENSCAFG00845018535	ETFBKMT	A0A8I3P6V3			0	0	0.001	0.001	0.001	0.001	0.403	0.403	1.825	0.001	2.21915e-17	2.21179e-17	2.22099e-17	2.22099e-17	0.215156	0.409386	0.705799	2.21547e-17					40.3	5.4
High	Master Protein	A0A8I3PA23	NK6 homeobox 1 OS=Canis lupus familiaris OX=9615 GN=NKX6-1 PE=4 SV=1	0.004	Dog	2.656	3	1	2	1	366	37.8	9.45	0	1	cell growth;cellular component movement;defense response;metabolic process	membrane	RNA binding;structural molecule activity		487838	ENSCAFG00000009157; ENSCAFG00845022031	NKX6-1	A0A8I3PA23			0	0	0.001	0.001	0.001	0.001	1.59	0.659	0.783	0.001	2.21915e-17	2.21179e-17	2.22099e-17	2.22099e-17	0.76773	0.795463	0.778083	2.21547e-17					159	11.2
High	Master Protein	A0A8I3S3P1	Sepiapterin reductase OS=Canis lupus familiaris OX=9615 GN=SPR PE=3 SV=1	0.008	Dog	1.898	3	1	1	1	267	28.6	5.52	0	1	cellular homeostasis		structural molecule activity			ENSCAFG00000008956; ENSCAFG00845018873	SPR	A0A8I3S3P1			0	0	0.001	0.001	0.001	0.001	0.381	0.585	0.58	0.001	2.21915e-17	2.21179e-17	2.22099e-17	2.22099e-17	0.184579	0.707546	0.522105	2.21547e-17					38.1	1.5
High	Master Protein	A0A8I3RQK3	Ribosome biogenesis protein NOP53 OS=Canis lupus familiaris OX=9615 GN=NOP53 PE=3 SV=1	0.005	Dog	2.509	3	1	1	1	535	57.4	9.6	0	1	metabolic process	membrane				ENSCAFG00845002253	NOP53	A0A8I3RQK3			0	0	1.23	1.277	1.258	1.657	0.001	0.001	0.001	1.362	0.89926	0.847732	0.920971	0.797519	2.82436e-17	2.82436e-17	2.82436e-17	0.781065	123	127.7	125.8	165.7
High	Master Protein	Q32KI4	Arylsulfatase B OS=Canis lupus familiaris OX=9615 GN=ARSB PE=2 SV=1	0.003	Dog	2.294	3	1	1	1	535	59.5	8.15	0	1	metabolic process	nucleus	structural molecule activity	Pf00884	610364	ENSCAFG00000009168; ENSCAFG00845007767	ARSB	cfa:610364; Q32KI4		Neutrophil degranulation; Glycosphingolipid metabolism; The activation of arylsulfatases; CS/DS degradation	4	0
High	Master Protein	A0A8P0P0P1	tRNA pseudouridine synthase OS=Canis lupus familiaris OX=9615 GN=PUSL1 PE=3 SV=1	0.004	Dog	2.497	3	1	2	1	368	39.6	10.08	0	1						ENSCAFG00000019291	PUSL1	A0A8P0P0P1			0	0	0.753	0.739	1.05	1.855	0.835	4.201	2.511	2.074	0.683204	0.544751	0.979014	0.718742	0.821655	0.133873	0.418964	0.358142	75.3	73.9	105	185.5	83.5	27.7
High	Master Protein	A0A8I3RW54	Protein Wnt OS=Canis lupus familiaris OX=9615 GN=WNT16 PE=3 SV=1	0.005	Dog	2.743	3	1	2	1	369	40.5	8.85	0	1	cell death;development	cell surface	antioxidant activity			ENSCAFG00845010924	WNT16	A0A8I3RW54			0	0	4.436	7.326	5.423	4.998	1.56	1.728	2.444	6.861	0.0219903	2.11496e-05	0.0668444	0.0742433	0.777152	0.73543	0.441664	0.000766159	443.6	732.6	542.3	499.8	156	11.8
High	Master Protein	P33731	Signal recognition particle subunit SRP72 OS=Canis lupus familiaris OX=9615 GN=SRP72 PE=1 SV=3	0.008	Dog	1.904	3	1	2	1	671	74.4	9.22	0	1	conjugation	cytosol;extracellular;Golgi	protein binding;RNA binding;structural molecule activity	Pf08492, Pf13181, Pf17004	403944	ENSCAFG00000002244; ENSCAFG00030021373; ENSCAFG00040018184; ENSCAFG00805010091; ENSCAFG00845013778	SRP72	cfa:403944; P33731		SRP-dependent cotranslational protein targeting to membrane	1	0	0.773	1.202	0.919	0.915	0.001	0.001	0.001	1.052	0.704479	0.902737	0.907994	0.82169	2.82436e-17	2.82436e-17	2.82436e-17	0.990915	77.3	120.2	91.9	91.5
High	Master Protein	A0A8I3P5H6	Rab interacting lysosomal protein like 2 OS=Canis lupus familiaris OX=9615 GN=RILPL2 PE=4 SV=1	0.004	Dog	2.397	3	1	3	1	235	26.6	4.98	0	1	conjugation		structural molecule activity			ENSCAFG00845017861	RILPL2	A0A8I3P5H6			0	0	1.579	1.069	0.914	1.242	0.486	0.414	0.755	1.113	0.683204	0.966993	0.903449	0.981495	0.359217	0.429973	0.751436	0.956696	157.9	106.9	91.4	124.2	48.6	2
High	Master Protein	A0A8I3P5L3	Dual specificity phosphatase 15 OS=Canis lupus familiaris OX=9615 GN=DUSP15 PE=4 SV=1	0.004	Dog	2.222	3	1	2	1	235	26.1	9.52	0	1	cell organization and biogenesis;cellular homeostasis		structural molecule activity		609828	ENSCAFG00000053515; ENSCAFG00845019554	DUSP15	A0A8I3P5L3			0	0
High	Master Protein	A0A8I3N2V7	RAS like family 10 member B OS=Canis lupus familiaris OX=9615 GN=RASL10B PE=4 SV=1	0.005	Dog	2.07	3	1	2	1	203	23.2	9.39	0	1			structural molecule activity			ENSCAFG00000018193; ENSCAFG00845009585	RASL10B	A0A8I3N2V7			0	0	0.884	0.909	1.118	0.656	0.001	0.001	0.001	0.699	0.834549	0.796557	0.987345	0.583437	2.82436e-17	2.82436e-17	2.82436e-17	0.621969	88.4	90.9	111.8	65.6
High	Master Protein	A0A8I3PBG3	Zinc finger protein 281 OS=Canis lupus familiaris OX=9615 GN=ZNF281 PE=4 SV=1	0.005	Dog	2.089	3	1	1	1	917	99.1	8.48	0	1						ENSCAFG00000011151; ENSCAFG00845022530	ZNF281	A0A8I3PBG3			0	0
High	Master Protein	A0A8P0PFP0	GTP-binding nuclear protein Ran OS=Canis lupus familiaris OX=9615 GN=RAN PE=3 SV=1	0	Dog	4.755	3	2	5	2	408	44.3	11.22	0	2						ENSCAFG00000052626	RAN	A0A8P0PFP0			0	0	0.207	0.315	0.331	0.55	0.047	0.103	0.059	0.561	0.00505043	0.00746539	0.207541	0.430088	9.1413e-07	0.006168	8.63024e-06	0.388522	20.7	31.5	33.1	55	4.7	0.2
High	Master Protein	A0A8I3RSC0	Zinc finger protein 774 OS=Canis lupus familiaris OX=9615 GN=ZNF774 PE=4 SV=1	0.01	Dog	3.864	3	1	2	1	511	58.1	8.88	0	1						ENSCAFG00845002640	ZNF774	A0A8I3RSC0			0	0	0.893	1.264	0.357	0.743	0.001	0.001	0.001	1.057	0.839549	0.857995	0.249012	0.671372	2.82436e-17	2.82436e-17	2.82436e-17	0.996055	89.3	126.4	35.7	74.3
High	Master Protein	A0A8P0TU65	Voltage-dependent calcium channel gamma-4 subunit OS=Canis lupus familiaris OX=9615 GN=CACNG4 PE=3 SV=1	0.004	Dog	2.486	3	1	2	1	511	54	11.25	0	1						ENSCAFG00000056572	CACNG4	A0A8P0TU65			0	0
High	Master Protein	A0A8I3PQF7	Fucosyltransferase OS=Canis lupus familiaris OX=9615 GN=FUT7 PE=3 SV=1	0.004	Dog	2.377	3	1	1	1	342	38.9	9.45	0	1	cell organization and biogenesis;cellular homeostasis	cytoskeleton;extracellular	structural molecule activity			ENSCAFG00000019526; ENSCAFG00845025345	FUT7	A0A8I3PQF7			0	0	1.316	1.298	1.069	1.473	0.001	0.001	0.001	0.78	0.845442	0.830352	0.987345	0.884464	2.82436e-17	2.82436e-17	2.82436e-17	0.727857	131.6	129.8	106.9	147.3
High	Master Protein	A0A8I3PNX3	Spermatogenesis and centriole associated 1 like OS=Canis lupus familiaris OX=9615 GN=SPATC1L PE=4 SV=1	0.009	Dog	3.348	3	1	2	1	342	38	8.12	0	1					607689	ENSCAFG00000011938; ENSCAFG00845024849	SPATC1L	A0A8I3PNX3			0	0
High	Master Protein	A0A8I3P2N2	Platelet-activating factor acetylhydrolase IB subunit alpha OS=Canis lupus familiaris OX=9615 GN=PAFAH1B1 PE=3 SV=1	0.004	Dog	2.237	3	1	1	1	445	50	7.23	0	1	cell differentiation;cell growth;cellular homeostasis;defense response;metabolic process	cytoskeleton;endoplasmic reticulum;membrane;nucleus	structural molecule activity			ENSCAFG00000019298; ENSCAFG00845014548	PAFAH1B1	A0A8I3P2N2			0	0
High	Master Protein	A0A8I3RU45	Vesicle-trafficking protein SEC22b OS=Canis lupus familiaris OX=9615 PE=3 SV=1	0.008	Dog	1.874	3	1	1	1	274	31.7	9.03	0	1	cell growth;conjugation	cytoskeleton;extracellular;nucleus	structural molecule activity								0	0
High	Master Protein	A0A8P0T8S0	DSN1 component of MIS12 kinetochore complex OS=Canis lupus familiaris OX=9615 GN=DSN1 PE=4 SV=1	0.008	Dog	4.32	3	1	3	1	411	45.6	6.18	0	1						ENSCAFG00000008618	DSN1	A0A8P0T8S0			0	0
High	Master Protein	A0A8I3S8U6	NIPA like domain containing 2 OS=Canis lupus familiaris OX=9615 GN=NIPAL2 PE=3 SV=1	0.004	Dog	2.432	3	1	4	1	411	45.1	7.3	0	1	conjugation	cytoskeleton	catalytic activity			ENSCAFG00845024702	NIPAL2	A0A8I3S8U6			0	0
High	Master Protein	A0A8I3MUY2	Abhydrolase domain containing 11 OS=Canis lupus familiaris OX=9615 GN=ABHD11 PE=4 SV=1	0.007	Dog	1.966	3	1	1	1	343	37.6	9.66	0	1						ENSCAFG00000012539; ENSCAFG00845003234	ABHD11	A0A8I3MUY2			0	0	1.237	2.027	0.278	0.236	0.001	0.001	0.001	1.114	0.894044	0.277894	0.133316	0.0372321	2.82436e-17	2.82436e-17	2.82436e-17	0.955431	123.7	202.7	27.8	23.6
High	Master Protein	A0A8I3NQA4	Nucleoporin NUP35 OS=Canis lupus familiaris OX=9615 GN=NUP35 PE=3 SV=1	0.006	Dog	2.013	3	1	2	1	378	39.9	9.55	0	1	conjugation	cytoskeleton;membrane	RNA binding;structural molecule activity			ENSCAFG00000031849; ENSCAFG00845016341	NUP35	A0A8I3NQA4			0	0
High	Master Protein	A0A8I3PKH4	Proteasome subunit beta OS=Canis lupus familiaris OX=9615 GN=PSMB1 PE=3 SV=1	0.007	Dog	1.941	3	1	1	1	241	26.4	7.8	0	1	cell organization and biogenesis;cellular homeostasis	membrane;nucleus			475040	ENSCAFG00000004116; ENSCAFG00845022992	PSMB1	A0A8I3PKH4			0	0	0.797	0.818	1.205	1.737	0.001	0.001	0.001	0.623	0.742555	0.678289	0.944859	0.762078	2.82436e-17	2.82436e-17	2.82436e-17	0.502036	79.7	81.8	120.5	173.7
High	Master Protein	A0A8I3MSF7	ADP-ribosylation factor-like protein 6-interacting protein 1 OS=Canis lupus familiaris OX=9615 GN=ARL6IP1 PE=4 SV=1	0.009	Dog	3.159	3	1	11	1	276	30.9	9.85	0	1		cytoskeleton				ENSCAFG00845006462	ARL6IP1	A0A8I3MSF7			0	0	0.86	0.703	0.718	1.21	0.001	0.001	0.001	1.012	0.810986	0.484547	0.759618	0.999606	2.82436e-17	2.82436e-17	2.82436e-17	0.95858	86	70.3	71.8	121
High	Master Protein	A0A8I3Q0A8	Mitochondrial ribosomal protein S7 OS=Canis lupus familiaris OX=9615 GN=MRPS7 PE=3 SV=1	0.004	Dog	2.496	3	1	5	1	242	28.2	9.94	0	1	cell organization and biogenesis;cellular homeostasis	Golgi;nucleus			609623	ENSCAFG00000004752; ENSCAFG00845027208	MRPS7	A0A8I3Q0A8			0	0	1.029	0.794	0.773	0.99	0.001	0.001	0.001	0.902	0.95007	0.641305	0.808344	0.880864	2.82436e-17	2.82436e-17	2.82436e-17	0.85506	102.9	79.4	77.3	99
High	Master Protein	A0A8I3NQ79	CREB regulated transcription coactivator 2 OS=Canis lupus familiaris OX=9615 GN=CRTC2 PE=3 SV=1	0.008	Dog	4.322	3	1	3	1	694	72.7	7.08	0	1	cell growth;metabolic process	membrane;nucleus	structural molecule activity			ENSCAFG00000017402; ENSCAFG00845016688	CRTC2	A0A8I3NQ79			0	0	1.275	1.497	1.554	2.221	0.001	0.001	0.001	2.021	0.870515	0.665711	0.803434	0.589252	2.82436e-17	2.82436e-17	2.82436e-17	0.381934	127.5	149.7	155.4	222.1
High	Master Protein	A0A8I3NUG2	LUC7 like 3 pre-mRNA splicing factor OS=Canis lupus familiaris OX=9615 GN=LUC7L3 PE=3 SV=1	0.003	Dog	2.371	3	1	2	1	489	58.2	9.89	0	1	cell growth;cellular component movement;cellular homeostasis	membrane	RNA binding		100856465	ENSCAFG00000017220; ENSCAFG00845014680	LUC7L3	A0A8I3NUG2			0	0
High	Master Protein	A0A8P0TN97	Sulfhydryl oxidase OS=Canis lupus familiaris OX=9615 GN=QSOX2 PE=3 SV=1	0.004	Dog	2.463	3	1	5	1	699	77.7	7.25	0	1					607571	ENSCAFG00000019705	QSOX2	A0A8P0TN97			0	0	0.001	0.001	0.001	0.001	1.341	0.934	0.909	0.001	2.21915e-17	2.21179e-17	2.22099e-17	2.22099e-17	0.841844	0.974615	0.93519	2.21547e-17					134.1	67.5
High	Master Protein	A0A8P0NHQ7	very-long-chain enoyl-CoA reductase OS=Canis lupus familiaris OX=9615 GN=TECR PE=3 SV=1	0.007	Dog	1.93	3	1	1	1	350	40.2	9.61	0	1						ENSCAFG00000016276	TECR	A0A8P0NHQ7			0	0
High	Master Protein	A0A8I3QC71	3-hydroxybutyrate dehydrogenase 2 OS=Canis lupus familiaris OX=9615 GN=BDH2 PE=4 SV=1	0.003	Dog	2.307	3	1	1	1	245	26.9	7.97	0	1			structural molecule activity		100855513	ENSCAFG00000010813; ENSCAFG00845026813	BDH2	A0A8I3QC71			0	0
High	Master Protein	A0A8P0SU62	Transmembrane protein 86A OS=Canis lupus familiaris OX=9615 GN=TMEM86A PE=3 SV=1	0.004	Dog	2.632	3	1	5	1	280	30.9	9.17	0	1					485407	ENSCAFG00000031339	TMEM86A	A0A8P0SU62			0	0	1.125	1.248	0.95	1.122	1.024	0.734	0.937	1.128	0.971229	0.871277	0.921148	0.953076	0.963043	0.866442	0.907146	0.942418	112.5	124.8	95	112.2	102.4	9.2
High	Master Protein	A0A8I3N4T4	Oxytocin receptor OS=Canis lupus familiaris OX=9615 GN=OXTR PE=3 SV=1	0.007	Dog	1.969	3	1	1	1	455	49.6	10.01	0	1	development	cytoplasm;cytoskeleton	structural molecule activity			ENSCAFG00845010546	OXTR	A0A8I3N4T4			0	0	0.001	0.001	0.001	0.001	0.577	1.154	1.136	0.001	2.21915e-17	2.21179e-17	2.22099e-17	2.22099e-17	0.517337	0.943645	0.996625	2.21547e-17					57.7	9
High	Master Protein	A0A8I3QMI1	Secreted frizzled related protein 5 OS=Canis lupus familiaris OX=9615 GN=SFRP5 PE=3 SV=1	0.006	Dog	2.867	3	1	9	1	315	35.2	8.51	0	1	cell death;development;metabolic process	cell surface				ENSCAFG00845030226	SFRP5	A0A8I3QMI1			0	0	0.001	0.001	0.001	0.001	0.787	3.469	2.875	0.001	2.21915e-17	2.21179e-17	2.22099e-17	2.22099e-17	0.807524	0.218973	0.305441	2.21547e-17					78.7	19.2
High	Master Protein	A0A8I3MUY9	Claudin OS=Canis lupus familiaris OX=9615 GN=CLDN6 PE=3 SV=1	0.007	Dog	1.942	3	1	1	1	245	26	8.41	0	1		cytoplasm;cytoskeleton;nucleus	structural molecule activity			ENSCAFG00000019337; ENSCAFG00845003267	CLDN6	A0A8I3MUY9			0	0
High	Master Protein	A0A8P0T7N6	Cell division cycle associated 4 OS=Canis lupus familiaris OX=9615 GN=CDCA4 PE=4 SV=1	0.007	Dog	1.986	3	1	1	1	245	26.2	4.78	0	1						ENSCAFG00000018398	CDCA4	A0A8P0T7N6			0	0	0.001	0.001	0.001	0.001	1.277	0.874	1.052	0.001	2.21915e-17	2.21179e-17	2.22099e-17	2.22099e-17	0.915958	0.927486	0.964373	2.21547e-17					127.7	5.6
High	Master Protein	A0A8I3PD56	Ethanolamine kinase 2 OS=Canis lupus familiaris OX=9615 GN=ETNK2 PE=4 SV=1	0.004	Dog	2.23	3	1	13	1	386	44.7	7.87	0	1						ENSCAFG00000009619; ENSCAFG00845020664	ETNK2	A0A8I3PD56			0	0	0.001	0.001	0.001	0.001	1.767	0.427	0.633	0.001	2.21915e-17	2.21179e-17	2.22099e-17	2.22099e-17	0.694528	0.457805	0.612132	2.21547e-17					176.7	1.8
High	Master Protein	A0A8I3SCH6	Lipase A, lysosomal acid type OS=Canis lupus familiaris OX=9615 GN=LIPA PE=4 SV=1	0.004	Dog	2.375	3	1	1	1	457	50.9	8.84	0	1			structural molecule activity			ENSCAFG00000015721; ENSCAFG00845029916	LIPA	A0A8I3SCH6			0	0
High	Master Protein	A0A8I3S1A5	Family with sequence similarity 110 member A OS=Canis lupus familiaris OX=9615 GN=FAM110A PE=3 SV=1	0.003	Dog	2.254	3	1	1	1	422	44.5	11.24	0	1						ENSCAFG00000006877; ENSCAFG00845019752	FAM110A	A0A8I3S1A5			0	0
High	Master Protein	A0A8I3PUF1	Multicilin OS=Canis lupus familiaris OX=9615 GN=MCIDAS PE=3 SV=1	0.007	Dog	2.91	3	1	2	1	387	41.7	6.55	0	1	cellular component movement;metabolic process	membrane	structural molecule activity			ENSCAFG00845026568	MCIDAS	A0A8I3PUF1			0	0	2.516	1.631	1.723	1.581	0.001	0.001	0.001	1.467	0.243771	0.548189	0.729962	0.833046	2.82436e-17	2.82436e-17	2.82436e-17	0.710346	251.6	163.1	172.3	158.1
High	Master Protein	A0A8I3MB80	Guanine deaminase OS=Canis lupus familiaris OX=9615 GN=GDA PE=3 SV=1	0.008	Dog	1.945	3	1	1	1	494	55.2	6.38	0	1	cellular homeostasis		structural molecule activity			ENSCAFG00000001815; ENSCAFG00845000069	GDA	A0A8I3MB80			0	0
High	Master Protein	A0A8I3Q4T8	TP53 induced glycolysis regulatory phosphatase OS=Canis lupus familiaris OX=9615 GN=TIGAR PE=4 SV=1	0.005	Dog	2.582	3	1	1	1	318	34.7	8.51	0	1			structural molecule activity			ENSCAFG00000029387; ENSCAFG00845030667	TIGAR	A0A8I3Q4T8			0	0	1.659	0.991	3.791	2.899	0.001	0.001	0.001	2.176	0.640746		0.183465	0.362967	2.82436e-17	2.82436e-17	2.82436e-17	0.309482	165.9	99.1	379.1	289.9
High	Master Protein	A0A8I3NWJ2	Enoyl-CoA delta isomerase 2 OS=Canis lupus familiaris OX=9615 GN=ECI2 PE=4 SV=1	0.006	Dog	2.018	3	1	2	1	389	42.9	8.63	0	1			structural molecule activity			ENSCAFG00000009409; ENSCAFG00845018709	ECI2	A0A8I3NWJ2			0	0	0.606	0.708	0.875	0.662	0.001	0.001	0.001	0.557	0.454794	0.492645	0.87697	0.590803	2.82436e-17	2.82436e-17	2.82436e-17	0.383777	60.6	70.8	87.5	66.2
High	Master Protein	A0A8I3N8D9	Non-structural maintenance of chromosomes element 1 homolog OS=Canis lupus familiaris OX=9615 GN=NSMCE1 PE=3 SV=1	0.005	Dog	2.128	3	1	1	1	283	32.8	7.06	0	1	cell organization and biogenesis;cell proliferation;cellular homeostasis;coagulation	membrane;nucleus	structural molecule activity		479800	ENSCAFG00000017462; ENSCAFG00845004303	NSMCE1	A0A8I3N8D9			0	0
High	Master Protein	A0A8I3PVL7	Adropin-like OS=Canis lupus familiaris OX=9615 GN=ENHO PE=4 SV=1	0.007	Dog	1.936	3	1	2	1	283	29.6	10.96	0	1		cytoskeleton				ENSCAFG00000032571; ENSCAFG00845024189	ENHO	A0A8I3PVL7			0	0	3.03	1.912	4.44	2.547	1.684	2.675	1.966	1.924	0.126235	0.342837	0.120856	0.469971	0.734642	0.38596	0.648066	0.4301	303	191.2	444	254.7	168.4	5.1
High	Master Protein	A0A8I3RQT2	Protein arginine N-methyltransferase 5 OS=Canis lupus familiaris OX=9615 GN=PRMT5 PE=3 SV=1	0	Dog	5.345	3	2	7	2	637	72.6	6.29	0	2	cell organization and biogenesis;cellular homeostasis	cytosol;membrane	structural molecule activity		480242	ENSCAFG00000011243; ENSCAFG00845002461	PRMT5	A0A8I3RQT2			0	0	0.643	0.923	0.813	0.802	0.001	0.001	0.001	0.764	0.514914	0.813075	0.830813	0.730425	2.82436e-17	2.82436e-17	2.82436e-17	0.709833	64.3	92.3	81.3	80.2
High	Master Protein	A0A8I3ML50	RING-type E3 ubiquitin transferase OS=Canis lupus familiaris OX=9615 GN=MARCHF11 PE=4 SV=1	0.005	Dog	2.729	3	1	2	1	354	38.3	7.18	0	1	cell organization and biogenesis;cellular homeostasis	cytoskeleton	structural molecule activity			ENSCAFG00000019105; ENSCAFG00845003766	MARCHF11	A0A8I3ML50			0	0	1.053	0.863	0.83	1.051	0.001	0.001	0.001	0.865	0.969248	0.735632	0.844699	0.918389	2.82436e-17	2.82436e-17	2.82436e-17	0.813947	105.3	86.3	83	105.1
High	Master Protein	A0A8I3P5J7	ATPase SWSAP1 OS=Canis lupus familiaris OX=9615 GN=SWSAP1 PE=4 SV=1	0.005	Dog	2.762	3	1	3	1	248	26.2	4.87	0	1						ENSCAFG00000058807; ENSCAFG00845019513	SWSAP1	A0A8I3P5J7			0	0	2.6	1.871	1.338	3.388	0.001	0.001	0.001	1.679	0.219186	0.367897	0.885309	0.253838	2.82436e-17	2.82436e-17	2.82436e-17	0.581652	260	187.1	133.8	338.8
High	Master Protein	A0A8I3PFM8	BACK domain-containing protein OS=Canis lupus familiaris OX=9615 PE=4 SV=1	0	Dog	4.815	3	2	10	2	533	56.3	9.64	0	2											0	0	1.925	1.929	1.137	3	0.729	0.78	0.866	1.466	0.478313	0.332987	0.979014	0.335815	0.734419	0.881753	0.847502	0.710346	192.5	192.9	113.7	300	72.9	8.1
High	Master Protein	A0A8I3NS35	Olfactory receptor OS=Canis lupus familiaris OX=9615 GN=OR9K2C PE=3 SV=1	0.003	Dog	2.197	3	1	2	1	320	36	8.72	0	1	development;metabolic process	cytoplasm;cytoskeleton	structural molecule activity		486483	ENSCAFG00000052195; ENSCAFG00845015464	OR9K2C	A0A8I3NS35			0	0	0.001	0.001	0.001	0.001	0.768	1.522	1.731	0.001	2.21915e-17	2.21179e-17	2.22099e-17	2.22099e-17	0.765837	0.816203	0.751025	2.21547e-17					76.8	12.9
High	Master Protein	A0A8I3P237	Transaldolase OS=Canis lupus familiaris OX=9615 GN=TALDO1 PE=3 SV=1	0.01	Dog	3.831	3	1	3	1	357	39.4	8.19	0	1	cellular homeostasis	nucleus	structural molecule activity			ENSCAFG00000029403; ENSCAFG00845018137	TALDO1	A0A8I3P237			0	0	0.856	0.819	0.738	0.996	0.001	0.001	0.001	1.216	0.808842	0.678823	0.77493	0.884464	2.82436e-17	2.82436e-17	2.82436e-17	0.881914	85.6	81.9	73.8	99.6
High	Master Protein	A0A8I3NE54	SH3 domain-binding protein 5 OS=Canis lupus familiaris OX=9615 GN=SH3BP5L PE=3 SV=1	0.004	Dog	2.2	3	1	2	1	393	43.5	5.87	0	1	development				482700	ENSCAFG00000003160; ENSCAFG00845010288	SH3BP5L	A0A8I3NE54			0	0
High	Master Protein	A0A8I3PGX4	Transmembrane protein 43 OS=Canis lupus familiaris OX=9615 GN=TMEM43 PE=3 SV=1	0.004	Dog	2.444	3	1	2	1	429	47.8	8.24	0	1		cytoskeleton				ENSCAFG00000004446; ENSCAFG00845024053	TMEM43	A0A8I3PGX4			0	0
High	Master Protein	A0A8I3NW58	Gp_dh_N domain-containing protein OS=Canis lupus familiaris OX=9615 GN=LOC106560188 PE=3 SV=1	0.003	Dog	2.248	3	1	1	1	358	38.5	7.36	0	1	cellular homeostasis		structural molecule activity		106560188	ENSCAFG00000007532; ENSCAFG00845014444	LOC106560188	A0A8I3NW58			0	0
High	Master Protein	A0A8I3MPR9	SCAN box domain-containing protein OS=Canis lupus familiaris OX=9615 PE=4 SV=1	0.007	Dog	1.999	3	1	1	1	287	31.7	8.38	0	1		membrane									0	0
High	Master Protein	A0A8I3NY27	Ribosomal RNA processing 7 homolog OS=Canis lupus familiaris OX=9615 GN=RRP7 PE=3 SV=1	0.005	Dog	2.561	3	1	7	1	288	32.3	9.88	0	1						ENSCAFG00000000965; ENSCAFG00845014703	RRP7	A0A8I3NY27			0	0	0.001	0.001	0.001	0.001	1.28	1.497	1.875	0.001	2.21915e-17	2.21179e-17	2.22099e-17	2.22099e-17	0.914531	0.833781	0.685641	2.21547e-17					128	19.2
High	Master Protein	A0A8I3PYM2	Spermatogenesis associated 17 OS=Canis lupus familiaris OX=9615 GN=SPATA17 PE=4 SV=1	0.007	Dog	1.938	3	1	1	1	362	43.5	9.92	0	1					608327	ENSCAFG00000010794; ENSCAFG00845027919	SPATA17	A0A8I3PYM2			0	0
High	Master Protein	A0A8P0T2P5	Annexin OS=Canis lupus familiaris OX=9615 GN=ANXA2 PE=3 SV=1	0.007	Dog	1.999	3	1	1	1	362	41.5	8.46	0	1						ENSCAFG00000016686	ANXA2	A0A8P0T2P5			0	0
High	Master Protein	A0A8I3PH10	NADPH oxidase activator 1 OS=Canis lupus familiaris OX=9615 GN=NOXA1 PE=4 SV=1	0.003	Dog	2.336	3	1	3	1	473	50.6	6.47	0	1	cellular homeostasis	cytoplasm;cytoskeleton				ENSCAFG00845022743	NOXA1	A0A8I3PH10			0	0
High	Master Protein	A0A8I3PDL5	Vacuolar protein sorting-associated protein 72 homolog OS=Canis lupus familiaris OX=9615 GN=VPS72 PE=3 SV=1	0.005	Dog	2.553	3	1	1	1	364	40.6	6.48	0	1	cell growth;metabolic process	membrane	structural molecule activity		475843	ENSCAFG00000012540; ENSCAFG00845022136	VPS72	A0A8I3PDL5			0	0	0.001	0.001	0.001	0.001	1.001	0.718	0.643	0.001	2.21915e-17	2.21179e-17	2.22099e-17	2.22099e-17	0.951423	0.846534	0.62365	2.21547e-17					100.1	1.9
High	Master Protein	A0A8I3PJ96	Beta 3-glucosyltransferase OS=Canis lupus familiaris OX=9615 GN=B3GLCT PE=4 SV=1	0.007	Dog	1.913	3	1	2	1	546	62.3	8.32	0	1		cytoskeleton	structural molecule activity			ENSCAFG00000006522; ENSCAFG00845020443	B3GLCT	A0A8I3PJ96			0	0	0.001	0.001	0.001	0.001	0.771	0.617	0.63	0.001	2.21915e-17	2.21179e-17	2.22099e-17	2.22099e-17	0.76773	0.749873	0.608591	2.21547e-17					77.1	14.5
High	Master Protein	A0A8I3NAC3	Osteoclastogenesis associated transmembrane protein 1 OS=Canis lupus familiaris OX=9615 GN=OSTM1 PE=4 SV=1	0.006	Dog	2.814	3	1	2	1	328	36.7	7.75	0	1		cytoskeleton				ENSCAFG00845008927	OSTM1	A0A8I3NAC3			0	0
High	Master Protein	A0A8I3MU49	LIM homeobox 3 OS=Canis lupus familiaris OX=9615 GN=LHX3 PE=4 SV=1	0.005	Dog	2.721	3	1	1	1	403	44.1	7.91	0	1	cellular component movement	membrane	RNA binding;structural molecule activity			ENSCAFG00845007030	LHX3	A0A8I3MU49			0	0	0.001	0.001	0.001	0.001	1.49	0.707	0.661	0.001	2.21915e-17	2.21179e-17	2.22099e-17	2.22099e-17	0.81208	0.837763	0.639668	2.21547e-17					149	12.1
High	Master Protein	A0A8I3N422	Ribonucleotide reductase regulatory TP53 inducible subunit M2B OS=Canis lupus familiaris OX=9615 GN=RRM2B PE=3 SV=1	0.009	Dog	3.189	3	1	1	1	440	49.8	5.94	0	1	cellular homeostasis		structural molecule activity			ENSCAFG00000000602; ENSCAFG00845007500	RRM2B	A0A8I3N422			0	0	0.001	0.001	0.001	0.001	1.069	1.493	1.418	0.001	2.21915e-17	2.21179e-17	2.22099e-17	2.22099e-17	0.982192	0.833923	0.897621	2.21547e-17					106.9	12.7
High	Master Protein	A0A8I3RQ56	Zinc finger protein 114 OS=Canis lupus familiaris OX=9615 GN=ZNF114 PE=4 SV=1	0.004	Dog	2.413	3	1	2	1	440	50.7	8.92	0	1	metabolic process		structural molecule activity			ENSCAFG00000030032; ENSCAFG00845001715	ZNF114	A0A8I3RQ56			0	0
High	Master Protein	A0A8I3PTG3	Adenylyl cyclase-associated protein OS=Canis lupus familiaris OX=9615 GN=CAP2 PE=3 SV=1	0.008	Dog	1.877	3	1	2	1	477	52.8	6.81	0	1	cell growth	cytoplasm;cytoskeleton	motor activity		478731	ENSCAFG00000009977; ENSCAFG00845024988	CAP2	A0A8I3PTG3			0	0
High	Master Protein	J7NP21	Interferon-gamma-inducible GTPase IFGGB2 protein OS=Canis lupus familiaris OX=9615 GN=IFGGB2 PE=3 SV=1	0.011	Dog	3.879	3	1	2	1	441	50	6.96	0	1		cytoskeleton	structural molecule activity	Pf05049	481470	ENSCAFG00000044650; ENSCAFG00845005769	IFGGB2	cfa:481470; J7NP21			0	0	0.001	0.001	0.001	0.001	0.622	2.218	1.632	0.001	2.21915e-17	2.21179e-17	2.22099e-17	2.22099e-17	0.599397	0.53799	0.792824	2.21547e-17					62.2	15.3
High	Master Protein	A0A8P0N6P5	DENN domain-containing protein 11 OS=Canis lupus familiaris OX=9615 GN=DENND11 PE=3 SV=1	0.003	Dog	2.276	3	1	1	1	515	56.6	6.83	0	1						ENSCAFG00000054889	DENND11	A0A8P0N6P5			0	0
High	Master Protein	A0A8I3P4Q8	Serum amyloid A like 1 OS=Canis lupus familiaris OX=9615 GN=SAAL1 PE=4 SV=1	0.008	Dog	1.862	3	1	1	1	552	61.6	4.64	0	1						ENSCAFG00845015248	SAAL1	A0A8I3P4Q8			0	0
High	Master Protein	A0A8I3PW37	Vacuole membrane protein 1 OS=Canis lupus familiaris OX=9615 GN=VMP1 PE=4 SV=1	0.007	Dog	1.94	3	1	1	1	406	46.3	6.84	0	1		cytoskeleton				ENSCAFG00000017665; ENSCAFG00845025852	VMP1	A0A8I3PW37			0	0	0.001	0.001	0.001	0.001	2.127	0.714	0.605	0.001	2.21915e-17	2.21179e-17	2.22099e-17	2.22099e-17	0.518554	0.873789	0.62365	2.21547e-17					212.7	38.8
High	Master Protein	A0A8P0NJK4	L-fuconate dehydratase OS=Canis lupus familiaris OX=9615 GN=ENOSF1 PE=4 SV=1	0.004	Dog	2.403	3	1	1	1	443	49.7	6.64	0	1						ENSCAFG00000018351	ENOSF1	A0A8P0NJK4			0	0	0.878	0.89	0.889	0.941	0.001	0.001	0.001	0.756	0.82497	0.776918	0.885309	0.84392	2.82436e-17	2.82436e-17	2.82436e-17	0.699292	87.8	89	88.9	94.1
High	Master Protein	A0A8P0NKE5	Fizzy and cell division cycle 20 related 1 OS=Canis lupus familiaris OX=9615 GN=FZR1 PE=3 SV=1	0.008	Dog	4.27	3	2	2	2	517	56.8	9.66	0	2						ENSCAFG00000019222	FZR1	A0A8P0NKE5			0	0	0.001	0.001	0.001	0.001	2.056	0.746	1.402	0.001	2.21915e-17	2.21179e-17	2.22099e-17	2.22099e-17	0.553542	0.896051	0.897747	2.21547e-17					205.6	51.8
High	Master Protein	A0A8P0TFH0	Electron transfer flavoprotein subunit alpha OS=Canis lupus familiaris OX=9615 GN=ETFA PE=3 SV=1	0.005	Dog	2.126	3	1	1	1	333	35	8.54	0	1					610134	ENSCAFG00000018143	ETFA	A0A8P0TFH0			0	0	0.001	0.001	0.001	0.001	1.237	1.243	1.184	0.001	2.21915e-17	2.21179e-17	2.22099e-17	2.22099e-17	0.94662	0.920104	0.986926	2.21547e-17					123.7	2.5
High	Master Protein	A0A8P0SNY0	J domain-containing protein OS=Canis lupus familiaris OX=9615 GN=SAMD13 PE=4 SV=1	0.007	Dog	1.955	3	1	1	1	222	25.1	8.98	0	1					479974	ENSCAFG00000020317	SAMD13	A0A8P0SNY0			0	0
High	Master Protein	A0A8I3NN53	Threonine synthase-like 2 OS=Canis lupus familiaris OX=9615 GN=THNSL2 PE=3 SV=1	0.007	Dog	1.938	3	1	1	1	445	49.3	6.14	0	1						ENSCAFG00845013025	THNSL2	A0A8I3NN53			0	0
High	Master Protein	A0A8I3PXV9	CXXC finger protein 4 OS=Canis lupus familiaris OX=9615 GN=CXXC4 PE=4 SV=1	0.007	Dog	2.927	3	1	1	1	371	36.9	10.76	0	1		nucleus	RNA binding;structural molecule activity			ENSCAFG00845027434	CXXC4	A0A8I3PXV9			0	0	2.446	1.447	3.244	3.219	0.001	0.001	0.001	0.828	0.266085	0.701554	0.267671	0.288638	2.82436e-17	2.82436e-17	2.82436e-17	0.781065	244.6	144.7	324.4	321.9
High	Master Protein	A0A8I3NCG4	Tripeptidyl-peptidase 1 OS=Canis lupus familiaris OX=9615 GN=TPP1 PE=4 SV=1	0	Dog	4.626	3	2	15	2	594	64.7	7.42	0	2	cell organization and biogenesis		structural molecule activity			ENSCAFG00000006502; ENSCAFG00845008889	TPP1	A0A8I3NCG4			0	0	2.058	1.407	3.097	2.559	1.804	4.021	2.452	1.192	0.413566	0.732055	0.295196	0.467805	0.674897	0.150067	0.439551	0.900791	205.8	140.7	309.7	255.9	180.4	12.7
High	Master Protein	A0A8I3RWJ4	Deoxycytidine kinase OS=Canis lupus familiaris OX=9615 GN=DCK PE=3 SV=1	0.004	Dog	2.625	3	1	1	1	260	30.2	5.71	0	1	cellular homeostasis		signal transducer activity;structural molecule activity		482188	ENSCAFG00845011496	DCK	A0A8I3RWJ4			0	0	0.73	0.966	0.635	0.677	0.001	0.001	0.001	0.747	0.654055	0.864574	0.663254	0.604716	2.82436e-17	2.82436e-17	2.82436e-17	0.686627	73	96.6	63.5	67.7
High	Master Protein	A0A8I3Q8U7	Selenocysteine lyase OS=Canis lupus familiaris OX=9615 GN=SCLY PE=4 SV=1	0.009	Dog	3.236	3	1	2	1	446	48.2	7.02	0	1			structural molecule activity			ENSCAFG00000012370; ENSCAFG00845029580	SCLY	A0A8I3Q8U7			0	0	0.817	0.822	0.513	0.672	0.001	0.001	0.001	0.825	0.770021	0.684038	0.493603	0.604525	2.82436e-17	2.82436e-17	2.82436e-17	0.781065	81.7	82.2	51.3	67.2
High	Master Protein	A0A8I3NXH4	NSFL1 cofactor p47 OS=Canis lupus familiaris OX=9615 GN=NSFL1C PE=4 SV=1	0.01	Dog	3.693	3	1	3	1	372	40.8	5.25	0	1		extracellular			100685961	ENSCAFG00000006789; ENSCAFG00845018831	NSFL1C	A0A8I3NXH4			0	0	0.001	0.001	0.001	0.001	1.068	4.915	3.706	0.001	2.21915e-17	2.21179e-17	2.22099e-17	2.22099e-17	0.982641	0.0852205	0.144705	2.21547e-17					106.8	17.2
High	Master Protein	A0A8I3S2J5	DAP3 binding cell death enhancer 1 OS=Canis lupus familiaris OX=9615 GN=DELE1 PE=4 SV=1	0.003	Dog	2.274	3	1	1	1	521	56.6	9.39	0	1					487190	ENSCAFG00000006236; ENSCAFG00845017218	DELE1	A0A8I3S2J5			0	0
High	Master Protein	A0A8I3SBE1	ATPase Na+/K+ transporting subunit beta 3 OS=Canis lupus familiaris OX=9615 GN=ATP1B3 PE=3 SV=1	0.006	Dog	2.011	3	1	1	1	447	47.8	9.77	0	1	conjugation	cytoplasm;cytoskeleton				ENSCAFG00845028285	ATP1B3	A0A8I3SBE1			0	0	0.001	0.001	0.001	0.001	2.053	3.215	1.16	0.001	2.21915e-17	2.21179e-17	2.22099e-17	2.22099e-17	0.553737	0.262576	0.994726	2.21547e-17					205.3	4.4
High	Master Protein	A0A8I3PTU5	Suppressor APC domain containing 2 OS=Canis lupus familiaris OX=9615 GN=SAPCD2 PE=4 SV=1	0.006	Dog	2.04	3	1	4	1	410	43.7	9	0	1						ENSCAFG00845025161	SAPCD2	A0A8I3PTU5			0	0	0.869	0.829	1.487	1.052	0.001	0.001	0.001	0.989	0.814658	0.693232	0.825056	0.918389	2.82436e-17	2.82436e-17	2.82436e-17	0.939972	86.9	82.9	148.7	105.2
High	Master Protein	A0A8I3PC21	AUP1 lipid droplet regulating VLDL assembly factor OS=Canis lupus familiaris OX=9615 GN=AUP1 PE=4 SV=1	0.008	Dog	1.951	3	1	2	1	410	45.7	8.59	0	1		cytoskeleton	structural molecule activity			ENSCAFG00000008402; ENSCAFG00845018596	AUP1	A0A8I3PC21			0	0
High	Master Protein	A0A8I3PBY1	Mediator of RNA polymerase II transcription subunit 19 OS=Canis lupus familiaris OX=9615 GN=MED19 PE=3 SV=1	0.003	Dog	2.362	3	1	2	1	261	28.1	9.8	0	1	cellular component movement;metabolic process	membrane	structural molecule activity		612925	ENSCAFG00000054717; ENSCAFG00845020361	MED19	A0A8I3PBY1			0	0	1.389	1.008	1.042	1.305	0.001	0.001	0.001	0.976	0.808842	0.902737	0.979014	0.953076	2.82436e-17	2.82436e-17	2.82436e-17	0.93469	138.9	100.8	104.2	130.5
High	Master Protein	A0A8I3PWK7	MFS domain-containing protein OS=Canis lupus familiaris OX=9615 GN=LOC612044 PE=4 SV=1	0.006	Dog	2.062	3	1	1	1	561	61.3	7.77	0	1	conjugation	cytoskeleton	catalytic activity			ENSCAFG00845025844	LOC612044	A0A8I3PWK7			0	0
High	Master Protein	A0A8P0TTI6	Corticotropin-releasing factor-binding protein OS=Canis lupus familiaris OX=9615 GN=CRHBP PE=3 SV=1	0.006	Dog	2.849	3	1	1	1	338	36	7.83	0	1						ENSCAFG00000009274	CRHBP	A0A8P0TTI6			0	0	0.001	0.001	0.001	0.001	1.11	0.643	0.647	0.001	2.21915e-17	2.21179e-17	2.22099e-17	2.22099e-17	0.999242	0.782876	0.626051	2.21547e-17					111	21.3
High	Master Protein	A0A8I3QMF1	Desmin OS=Canis lupus familiaris OX=9615 GN=DES PE=3 SV=1	0.007	Dog	1.991	3	1	1	1	601	67.7	6.55	0	1		endoplasmic reticulum				ENSCAFG00845030185	DES	A0A8I3QMF1			0	0
High	Master Protein	A0A8I3N455	Notchless homolog 1 OS=Canis lupus familiaris OX=9615 GN=NLE1 PE=4 SV=1	0	Dog	4.699	3	2	3	2	526	56.8	7.66	0	2		membrane				ENSCAFG00845010302	NLE1	A0A8I3N455			0	0	0.001	0.001	0.001	0.001	1.243	1.933	1.75	0.001	2.21915e-17	2.21179e-17	2.22099e-17	2.22099e-17	0.942012	0.645349	0.738937	2.21547e-17					124.3	39.7
High	Master Protein	A0A8I3P2P4	RanBP-type and C3HC4-type zinc finger-containing protein 1 OS=Canis lupus familiaris OX=9615 GN=RBCK1 PE=3 SV=1	0.007	Dog	2.908	3	1	2	1	602	67.3	7.01	0	1	cell organization and biogenesis;cellular homeostasis		structural molecule activity			ENSCAFG00845016557	RBCK1	A0A8I3P2P4			0	0	0.741	0.134	3.329	4.305	9.149	0.764	1.056	1.617	0.669637	2.02185e-06	0.251733	0.131156	0.00175242	0.877932	0.96462	0.61826	74.1	13.4	332.9	430.5	914.9	17.2
High	Master Protein	A0A8I3PAT7	YAE1 maturation factor of ABCE1 OS=Canis lupus familiaris OX=9615 GN=YAE1 PE=4 SV=1	0.006	Dog	2.066	3	1	1	1	226	25.3	5.59	0	1		membrane;nucleus			609096	ENSCAFG00000003569; ENSCAFG00845019598	YAE1	A0A8I3PAT7			0	0
High	Master Protein	A0A8I3RXE8	Peptidyl-prolyl cis-trans isomerase OS=Canis lupus familiaris OX=9615 GN=PPIL1 PE=3 SV=1	0.006	Dog	2.804	3	1	3	1	264	28.7	8.46	0	1	cell organization and biogenesis;cellular homeostasis;metabolic process		structural molecule activity			ENSCAFG00000001428; ENSCAFG00845009972	PPIL1	A0A8I3RXE8			0	0
High	Master Protein	A0A8I3NTR5	R3H-assoc domain-containing protein OS=Canis lupus familiaris OX=9615 GN=R3HDM4 PE=4 SV=1	0.005	Dog	2.539	3	1	2	1	491	50.7	9.23	0	1						ENSCAFG00845014433	R3HDM4	A0A8I3NTR5			0	0	0.647	4.682	5.439	2.691	0.001	0.001	0.001	3.921	0.520291	0.00156431	0.0664331	0.423424	2.82436e-17	2.82436e-17	2.82436e-17	0.0259058	64.7	468.2	543.9	269.1
High	Master Protein	A0A8I3S7P3	dual-specificity kinase OS=Canis lupus familiaris OX=9615 GN=DYRK4 PE=3 SV=1	0	Dog	4.946	3	2	2	2	681	77.4	9.8	0	2	cell organization and biogenesis;cellular homeostasis		signal transducer activity;structural molecule activity			ENSCAFG00000015331; ENSCAFG00845030589	DYRK4	A0A8I3S7P3			0	0	0.001	0.001	0.001	0.001	1.779	3.738	2.828	0.001	2.21915e-17	2.21179e-17	2.22099e-17	2.22099e-17	0.687256	0.181592	0.319108	2.21547e-17					177.9	16.9
High	Master Protein	A0A8I3P510	ADP-ribosylation factor-like protein 6 OS=Canis lupus familiaris OX=9615 GN=ARL6 PE=3 SV=1	0.008	Dog	1.885	3	1	1	1	227	25.8	8.03	0	1		cytoplasm;cytoskeleton	structural molecule activity			ENSCAFG00000009111; ENSCAFG00845015298	ARL6	A0A8I3P510			0	0	0.001	0.001	0.001	0.001	0.796	0.792	0.755	0.001	2.21915e-17	2.21179e-17	2.22099e-17	2.22099e-17	0.786536	0.887275	0.751025	2.21547e-17					79.6	5.1
High	Master Protein	A0A8I3N0W7	NIPA like domain containing 4 OS=Canis lupus familiaris OX=9615 GN=NIPAL4 PE=3 SV=1	0	Dog	4.716	3	1	2	1	530	56.5	9.58	0	1	conjugation	cytoskeleton	catalytic activity			ENSCAFG00845002106	NIPAL4	A0A8I3N0W7			0	0	0.001	0.001	0.001	0.001	2.345	0.792	1.161	0.001	2.21915e-17	2.21179e-17	2.22099e-17	2.22099e-17	0.426959	0.927486	0.977575	2.21547e-17					234.5	33.3
High	Master Protein	A0A8I3N0C6	Peroxisomal trans-2-enoyl-CoA reductase OS=Canis lupus familiaris OX=9615 PE=4 SV=1	0.007	Dog	1.93	3	1	1	1	303	32.9	8.51	0	1											0	0
High	Master Protein	A0A8I3PBK2	Lipid droplet-associated hydrolase OS=Canis lupus familiaris OX=9615 GN=LDAH PE=3 SV=1	0.005	Dog	3.908	3	1	3	1	379	43.8	7.71	0	1	metabolic process	nucleus	structural molecule activity			ENSCAFG00845020079	LDAH	A0A8I3PBK2			0	0
High	Master Protein	A0A8I3RRN3	PIH1 domain containing 2 OS=Canis lupus familiaris OX=9615 GN=PIH1D2 PE=3 SV=1	0.004	Dog	2.641	3	1	3	1	569	62.5	9.58	0	1						ENSCAFG00845001671	PIH1D2	A0A8I3RRN3			0	0	0.001	0.001	0.001	0.001	1.794	1.006	1.004	0.001	2.21915e-17	2.21179e-17	2.22099e-17	2.22099e-17	0.650752	0.946088	0.977575	2.21547e-17					179.4	68.9
High	Master Protein	A0A8I3MKQ3	Claudin 25 OS=Canis lupus familiaris OX=9615 GN=CLDN25 PE=3 SV=1	0.005	Dog	2.087	3	1	1	1	228	25.6	4.83	0	1		cytoplasm;cytoskeleton;nucleus	structural molecule activity		489401	ENSCAFG00000024048; ENSCAFG00845000483	CLDN25	A0A8I3MKQ3			0	0	0.001	0.001	0.001	0.001	0.63	1.05	1.432	0.001	2.21915e-17	2.21179e-17	2.22099e-17	2.22099e-17	0.60931	0.984399	0.88656	2.21547e-17					63	4.1
High	Master Protein	A0A8I3NCX9	SS18 subunit of BAF chromatin remodeling complex OS=Canis lupus familiaris OX=9615 GN=SS18 PE=3 SV=1	0.003	Dog	2.297	3	1	1	1	418	46	6.46	0	1	cellular component movement		structural molecule activity		480171	ENSCAFG00000018147; ENSCAFG00845012949	SS18	A0A8I3NCX9			0	0
High	Master Protein	A0A8I3MCU4	Collagen alpha-1(I) chain-like OS=Canis lupus familiaris OX=9615 PE=4 SV=1	0.006	Dog	2.596	3	1	3	1	380	39.3	12.44	0	1											0	0	1.698	1.219	1.023	1.245	0.001	0.001	0.001	1.572	0.611324	0.892174	0.967254	0.980466	2.82436e-17	2.82436e-17	2.82436e-17	0.642175	169.8	121.9	102.3	124.5
High	Master Protein	A0A8I3NQZ1	Fatty acid desaturase 6 OS=Canis lupus familiaris OX=9615 GN=FADS6 PE=3 SV=1	0.004	Dog	2.642	3	1	4	1	342	38.6	8.59	0	1	cellular homeostasis	cytoskeleton	structural molecule activity		609709	ENSCAFG00845016573	FADS6	A0A8I3NQZ1			0	0	1.443	3.165	1.63	2.003	0.001	0.001	0.001	1.375	0.77857	0.028249	0.752088	0.660929	2.82436e-17	2.82436e-17	2.82436e-17	0.77495	144.3	316.5	163	200.3
High	Master Protein	A0A8I3RXE5	vitamin-K-epoxide reductase (warfarin-sensitive) OS=Canis lupus familiaris OX=9615 GN=VKORC1L1 PE=3 SV=1	0.006	Dog	2.036	3	1	1	1	381	39.7	9.44	0	1	cellular homeostasis	cytoskeleton;extracellular	structural molecule activity			ENSCAFG00845013213	VKORC1L1	A0A8I3RXE5			0	0
High	Master Protein	A0A8I3NPR8	LysM domain containing 3 OS=Canis lupus familiaris OX=9615 GN=LYSMD3 PE=4 SV=1	0.004	Dog	2.663	3	1	4	1	305	34.3	6.24	0	1		cytoskeleton			488913	ENSCAFG00000050326; ENSCAFG00845016559	LYSMD3	A0A8I3NPR8			0	0
High	Master Protein	A0A8I3P0T9	G protein subunit alpha 12 OS=Canis lupus familiaris OX=9615 GN=GNA12 PE=3 SV=1	0.008	Dog	1.948	3	1	2	1	382	44.2	9.8	0	1	development	cytoskeleton	antioxidant activity;structural molecule activity			ENSCAFG00000054454; ENSCAFG00845015668	GNA12	A0A8I3P0T9			0	0	0.738	1.032	0.891	0.823	0.001	0.001	0.001	1.039	0.664299	0.935092	0.885309	0.756514	2.82436e-17	2.82436e-17	2.82436e-17	0.975775	73.8	103.2	89.1	82.3
High	Master Protein	A0A8I3S2Y4	Rho-related GTP-binding protein RhoG OS=Canis lupus familiaris OX=9615 GN=RHOG2 PE=4 SV=1	0.003	Dog	2.36	3	1	1	1	230	25.4	8.97	0	1	development		structural molecule activity		491949	ENSCAFG00000051592; ENSCAFG00845017943	RHOG2	A0A8I3S2Y4			0	0	2.35	1.264	2.106	1.702	0.001	0.001	0.001	1.621	0.297347	0.857995	0.570994	0.776981	2.82436e-17	2.82436e-17	2.82436e-17	0.61696	235	126.4	210.6	170.2
High	Master Protein	A0A8P0NNJ6	Vegetative cell wall protein gp1-like OS=Canis lupus familiaris OX=9615 PE=4 SV=1	0.008	Dog	1.943	3	1	1	1	422	43.7	10.26	0	1											0	0
High	Master Protein	A0A8I3NTU1	Transmembrane protein 52 OS=Canis lupus familiaris OX=9615 GN=TMEM52 PE=4 SV=1	0.004	Dog	2.486	3	1	2	1	307	33.5	10.93	0	1		cytoskeleton				ENSCAFG00000058654; ENSCAFG00845016019	TMEM52	A0A8I3NTU1			0	0	1.25	1.388	1.478	1.066	0.001	0.001	0.001	1.244	0.887985	0.750658	0.827996	0.926263	2.82436e-17	2.82436e-17	2.82436e-17	0.855826	125	138.8	147.8	106.6
High	Master Protein	A0A8I3RU74	Endoplasmic reticulum lectin 1 OS=Canis lupus familiaris OX=9615 GN=ERLEC1 PE=4 SV=1	0.009	Dog	3.185	3	1	4	1	499	56.5	6.65	0	1	cell organization and biogenesis;cellular homeostasis;coagulation;development	extracellular			474593	ENSCAFG00000002724; ENSCAFG00845007879	ERLEC1	A0A8I3RU74			0	0	10.801	1.608	0.154	11.625	3.06	5.056	1.487	40.793	6.17578e-05	0.564998	0.0191836	0.00227841	0.213365	0.0788989	0.862642	6.75263e-12	1080.1	160.8	15.4	1162.5	306	12.9
High	Master Protein	A0A8I3PJG5	Protein kinase C and casein kinase substrate in neurons 3 OS=Canis lupus familiaris OX=9615 GN=PACSIN3 PE=4 SV=1	0.003	Dog	2.19	3	1	2	1	577	64.2	7.9	0	1	cell growth					ENSCAFG00000008866; ENSCAFG00845025012	PACSIN3	A0A8I3PJG5			0	0
High	Master Protein	A0A8I3MYZ4	Zinc finger protein 488 OS=Canis lupus familiaris OX=9615 GN=ZNF488 PE=4 SV=1	0	Dog	6.594	3	3	7	3	385	41.1	10.29	0	3						ENSCAFG00000016189; ENSCAFG00845008319	ZNF488	A0A8I3MYZ4			0	0	4.437	3.55	2.121	2.443	1.009	3.401	2.164	4.534	0.0219903	0.0131829	0.565055	0.503344	0.953092	0.229474	0.561897	0.0115738	443.7	355	212.1	244.3	100.9	10
High	Master Protein	A0A8I3NM36	Growth factor receptor bound protein 14 OS=Canis lupus familiaris OX=9615 GN=GRB14 PE=3 SV=1	0.005	Dog	2.702	3	1	1	1	540	60.7	8.78	0	1	development					ENSCAFG00000041682; ENSCAFG00845015206	GRB14	A0A8I3NM36			0	0	0.001	0.001	0.001	0.001	0.757	0.75	1.146	0.001	2.21915e-17	2.21179e-17	2.22099e-17	2.22099e-17	0.755315	0.869463	0.997542	2.21547e-17					75.7	5.9
High	Master Protein	A0A8I3MIV9	Phosphatidylinositol-4-phosphate 5-kinase type 1 beta OS=Canis lupus familiaris OX=9615 GN=PIP5K1B PE=4 SV=1	0.011	Dog	3.884	3	1	2	1	540	60.9	6.73	0	1	cellular homeostasis		signal transducer activity;structural molecule activity		476331	ENSCAFG00000001916; ENSCAFG00845001394	PIP5K1B	A0A8I3MIV9			0	0
High	Master Protein	A0A8I3PLB3	Leucine rich repeat containing 75B OS=Canis lupus familiaris OX=9615 GN=LRRC75B PE=4 SV=1	0.005	Dog	2.507	3	1	1	1	309	34.1	9.38	0	1						ENSCAFG00000053260; ENSCAFG00845022879	LRRC75B	A0A8I3PLB3			0	0	1.375	1.106	0.861	1.1	0.001	0.001	0.001	1.329	0.813669	0.995627	0.871304	0.938941	2.82436e-17	2.82436e-17	2.82436e-17	0.796263	137.5	110.6	86.1	110
High	Master Protein	A0A8I3QRY1	Exosome component 1 OS=Canis lupus familiaris OX=9615 GN=EXOSC1 PE=4 SV=1	0.003	Dog	2.194	3	1	1	1	309	33.9	9.28	0	1	cellular component movement;cellular homeostasis	membrane;nucleus	RNA binding			ENSCAFG00000009068; ENSCAFG00845029157	EXOSC1	A0A8I3QRY1			0	0	0.001	0.001	0.001	0.001	0.679	1.154	1.972	0.001	2.21915e-17	2.21179e-17	2.22099e-17	2.22099e-17	0.671271	0.943645	0.645172	2.21547e-17					67.9	4.3
High	Master Protein	A0A8I3PG46	Olfactory receptor OS=Canis lupus familiaris OX=9615 GN=OR7A74 PE=3 SV=1	0.003	Dog	2.253	3	1	1	1	309	35	7.84	0	1	development;metabolic process	cytoplasm;cytoskeleton	structural molecule activity			ENSCAFG00000050111; ENSCAFG00845019969	OR7A74	A0A8I3PG46			0	0
High	Master Protein	A0A8I3NWF8	Homeobox A11 OS=Canis lupus familiaris OX=9615 GN=HOXA11 PE=3 SV=1	0.008	Dog	1.948	3	1	1	1	348	37.8	9.72	0	1	cellular component movement	membrane	RNA binding;structural molecule activity			ENSCAFG00845016202	HOXA11	A0A8I3NWF8			0	0	1.315	2.411	1.747	1.975	0.001	0.001	0.001	2.208	0.845442	0.130879	0.718459	0.665914	2.82436e-17	2.82436e-17	2.82436e-17	0.295239	131.5	241.1	174.7	197.5
High	Master Protein	A0A8P0N5V9	Branched chain keto acid dehydrogenase E1 subunit beta OS=Canis lupus familiaris OX=9615 GN=BCKDHB PE=4 SV=1	0.008	Dog	3.052	3	1	1	1	387	42.4	6.18	0	1					474978	ENSCAFG00000002848	BCKDHB	A0A8P0N5V9			0	0
High	Master Protein	A0A8I3Q3L6	Signal recognition particle receptor subunit beta OS=Canis lupus familiaris OX=9615 GN=SRPRB PE=3 SV=1	0.003	Dog	2.333	3	1	1	1	271	29.8	9.44	0	1		cytoskeleton;extracellular	structural molecule activity		102154222	ENSCAFG00000049641; ENSCAFG00845030160	SRPRB	A0A8I3Q3L6			0	0
High	Master Protein	A0A8I3MKT4	Coiled-coil domain containing 106 OS=Canis lupus familiaris OX=9615 GN=CCDC106 PE=4 SV=1	0.006	Dog	4.099	3	2	2	2	310	34.4	9.45	0	2						ENSCAFG00845000503	CCDC106	A0A8I3MKT4			0	0
High	Master Protein	A0A8I3MW71	RNase_PH domain-containing protein OS=Canis lupus familiaris OX=9615 GN=EXOSC6 PE=4 SV=1	0.006	Dog	2.041	3	1	1	1	272	28.3	6.28	0	1					489713	ENSCAFG00000049011; ENSCAFG00845004932	EXOSC6	A0A8I3MW71			0	0
High	Master Protein	A0A8I3P6Z8	Olfactory receptor OS=Canis lupus familiaris OX=9615 GN=OR4D9D PE=3 SV=1	0.003	Dog	2.344	3	1	1	1	311	35.1	9.29	0	1	development;metabolic process	cytoplasm;cytoskeleton	structural molecule activity			ENSCAFG00000055161; ENSCAFG00845017092	OR4D9D	A0A8I3P6Z8			0	0
High	Master Protein	A0A8I3NAK1	Leucine rich repeat containing 3C OS=Canis lupus familiaris OX=9615 PE=4 SV=1	0.003	Dog	2.282	3	1	1	1	273	29	6.19	0	1		cytoskeleton									0	0
High	Master Protein	A0A8P0PNV0	RAS like family 10 member A OS=Canis lupus familiaris OX=9615 PE=4 SV=1	0	Dog	4.647	3	2	5	2	391	40.7	11.87	0	2											0	0	0.795	1.171	0.542	0.591	0.916	0.452	0.536	0.774	0.740965	0.935092	0.535627	0.487579	0.879032	0.501855	0.443313	0.720606	79.5	117.1	54.2	59.1	91.6	7.6
High	Master Protein	A0A8P0NRH8	PIH1 domain containing 2 OS=Canis lupus familiaris OX=9615 GN=PIH1D2 PE=3 SV=1	0.006	Dog	2.597	3	1	7	1	313	35.8	6.2	0	1					479440	ENSCAFG00000031426	PIH1D2	A0A8P0NRH8			0	0
High	Master Protein	Q7YRL5	Tumor necrosis factor receptor superfamily member 5 OS=Canis lupus familiaris OX=9615 GN=CD40 PE=2 SV=1	0.005	Dog	2.135	3	1	9	1	274	30.3	5.73	0	1	metabolic process	cytoplasm;cytoskeleton	structural molecule activity	Pf00020	403469		CD40	cfa:403469; Q7YRL5			0	0	2.362	1.654	2.535	3.459	1.423	1.573	1.328	1.44	0.292846	0.537146	0.429093	0.240662	0.847837	0.79852	0.935119	0.727857	236.2	165.4	253.5	345.9	142.3	6
High	Master Protein	A0A8I3PG37	PIN2 (TERF1) interacting telomerase inhibitor 1 OS=Canis lupus familiaris OX=9615 GN=PINX1 PE=4 SV=1	0.005	Dog	2.692	3	1	5	1	314	35.7	9.57	0	1			RNA binding		100856757	ENSCAFG00000008087; ENSCAFG00845019950	PINX1	A0A8I3PG37			0	0	0.001	0.001	0.001	0.001	1.077	0.784	0.791	0.001	2.21915e-17	2.21179e-17	2.22099e-17	2.22099e-17	0.983907	0.883383	0.784149	2.21547e-17					107.7	7.9
High	Master Protein	A0A8I3PR76	Olfactory receptor OS=Canis lupus familiaris OX=9615 GN=OR5G1B PE=3 SV=1	0.005	Dog	2.507	3	1	1	1	314	35.6	9.35	0	1	development;metabolic process	cytoplasm;cytoskeleton	structural molecule activity			ENSCAFG00000007993; ENSCAFG00845022431	OR5G1B	A0A8I3PR76			0	0
High	Master Protein	A0A8I3ME68	N-lysine methyltransferase SMYD2 OS=Canis lupus familiaris OX=9615 GN=SMYD2 PE=4 SV=1	0.006	Dog	2.816	3	1	3	1	433	49.6	6.62	0	1	cell growth;cell organization and biogenesis;cellular homeostasis	cytosol	structural molecule activity			ENSCAFG00000012460; ENSCAFG00845001630	SMYD2	A0A8I3ME68			0	0	4.292	1.925	3.813	6.878	9.021	25.255	23.885	3.564	0.0260467	0.334929	0.153169	0.0249673	0.00190011	5.77022e-05	4.99504e-06	0.0416866	429.2	192.5	381.3	687.8	902.1	64.9
High	Master Protein	A0A8P0NZQ8	non-specific serine/threonine protein kinase OS=Canis lupus familiaris OX=9615 GN=OXSR1 PE=4 SV=1	0.004	Dog	2.23	3	1	1	1	552	61.8	8.06	0	1						ENSCAFG00000004972	OXSR1	A0A8P0NZQ8			0	0	0.001	0.001	0.001	0.001	0.154	0.169	0.115	0.001	2.21915e-17	2.21179e-17	2.22099e-17	2.22099e-17	0.00382347	0.0415759	0.000832541	2.21547e-17					15.4	2.1
High	Master Protein	A0A8I3MQ85	Bax inhibitor 1 OS=Canis lupus familiaris OX=9615 PE=3 SV=1	0.004	Dog	2.199	3	1	1	1	237	26.4	8.73	0	1	cellular homeostasis;coagulation;metabolic process	cytoskeleton									0	0
High	Master Protein	A0A8I3PS61	Olfactory receptor OS=Canis lupus familiaris OX=9615 GN=OR8S15 PE=3 SV=1	0.005	Dog	2.125	3	1	5	1	316	35.3	8.03	0	1	development;metabolic process	cytoplasm;cytoskeleton	structural molecule activity			ENSCAFG00000049538; ENSCAFG00845025879	OR8S15	A0A8I3PS61			0	0	0.001	0.001	0.001	0.001	1.359	0.793	0.814	0.001	2.21915e-17	2.21179e-17	2.22099e-17	2.22099e-17	0.871621	0.887275	0.800123	2.21547e-17					135.9	29.6
High	Master Protein	A0A8I3S0K6	selenide, water dikinase OS=Canis lupus familiaris OX=9615 GN=SEPHS2 PE=4 SV=1	0.005	Dog	2.167	3	1	2	1	356	38.9	6.04	0	1	cellular homeostasis		signal transducer activity;structural molecule activity			ENSCAFG00000057892; ENSCAFG00845014073	SEPHS2	A0A8I3S0K6			0	0	1.375	1.008	1.17	1.079	0.001	0.001	0.001	1.349	0.813669	0.902737	0.966125	0.929028	2.82436e-17	2.82436e-17	2.82436e-17	0.787269	137.5	100.8	117	107.9
High	Master Protein	A0A8P0SD86	Ubiquinol-cytochrome c reductase complex assembly factor 1 OS=Canis lupus familiaris OX=9615 GN=UQCC1 PE=3 SV=1	0.006	Dog	2.06	3	1	1	1	356	41.1	9.28	0	1					608882	ENSCAFG00000008016	UQCC1	A0A8P0SD86			0	0	0.001	0.001	0.001	0.001	1.047	0.738	0.66	0.001	2.21915e-17	2.21179e-17	2.22099e-17	2.22099e-17	0.973446	0.869463	0.654021	2.21547e-17					104.7	16.1
High	Master Protein	A0A8I3S0P4	ST8 alpha-N-acetyl-neuraminide alpha-2,8-sialyltransferase 1 OS=Canis lupus familiaris OX=9615 GN=ST8SIA1 PE=3 SV=1	0.004	Dog	2.606	3	1	1	1	356	40.5	9.29	0	1	cell organization and biogenesis;cellular homeostasis	cytoskeleton;extracellular	structural molecule activity		477672	ENSCAFG00000011838; ENSCAFG00845014219	ST8SIA1	A0A8I3S0P4			0	0
High	Master Protein	A0A8I3MD51	AlkB homolog 6 OS=Canis lupus familiaris OX=9615 GN=ALKBH6 PE=3 SV=1	0.006	Dog	2.592	3	1	1	1	396	42.7	5.86	0	1		cytoskeleton;membrane				ENSCAFG00000006669; ENSCAFG00845000568	ALKBH6	A0A8I3MD51			0	0	0.001	0.001	0.001	0.001	1.134	0.876	1.131	0.001	2.21915e-17	2.21179e-17	2.22099e-17	2.22099e-17	0.98409	0.927486	0.995332	2.21547e-17					113.4	9
High	Master Protein	A0A8I3NZF3	Cytokine-like nuclear factor N-PAC OS=Canis lupus familiaris OX=9615 GN=GLYR1 PE=3 SV=1	0.007	Dog	1.973	3	1	1	1	594	64.9	9.22	0	1		nucleus	structural molecule activity			ENSCAFG00000019152; ENSCAFG00845018008	GLYR1	A0A8I3NZF3			0	0
High	Master Protein	A0A8P0SH46	Carbonic anhydrase OS=Canis lupus familiaris OX=9615 GN=CA5B PE=3 SV=1	0.003	Dog	2.248	3	1	1	1	317	36.5	6.98	0	1					100856271	ENSCAFG00000012150	CA5B	A0A8P0SH46			0	0
High	Master Protein	A0A8I3PPC9	Oligodendrocyte transcription factor 1 OS=Canis lupus familiaris OX=9615 GN=OLIG1 PE=4 SV=1	0.005	Dog	2.135	3	1	1	1	357	36.3	9.77	0	1	defense response;metabolic process		structural molecule activity			ENSCAFG00000031953; ENSCAFG00845026412	OLIG1	A0A8I3PPC9			0	0	0.8	1.001	0.818	1.159	0.001	0.001	0.001	1.018	0.746243	0.895115	0.835677	0.973131	2.82436e-17	2.82436e-17	2.82436e-17	0.963293	80	100.1	81.8	115.9
High	Master Protein	A0A8I3P8K7	Monocyte to macrophage differentiation associated OS=Canis lupus familiaris OX=9615 GN=MMD PE=3 SV=1	0.004	Dog	2.416	3	1	1	1	238	27.7	8.87	0	1	metabolic process	cytoskeleton			480562	ENSCAFG00000029757; ENSCAFG00845016643	MMD	A0A8I3P8K7			0	0	1.269	1.34	2.235	1.889	0.001	0.001	0.001	1.419	0.873049	0.789291	0.524946	0.707189	2.82436e-17	2.82436e-17	2.82436e-17	0.744587	126.9	134	223.5	188.9
High	Master Protein	A0A8I3NHW4	Protein kinase domain-containing protein OS=Canis lupus familiaris OX=9615 PE=4 SV=1	0.007	Dog	1.957	3	1	1	1	239	27.2	7.49	0	1	cell organization and biogenesis;cellular homeostasis;conjugation;development;metabolic process	cytoplasm;cytoskeleton;cytosol;extracellular;mitochondrion;nucleus	signal transducer activity;structural molecule activity								0	0
High	Master Protein	A0A8I3PRH1	Kruppel like factor 11 OS=Canis lupus familiaris OX=9615 GN=KLF11 PE=4 SV=1	0.003	Dog	2.303	3	1	1	1	518	55.2	8.38	0	1					475665	ENSCAFG00000003405; ENSCAFG00845025845	KLF11	A0A8I3PRH1	EGFR1 signaling pathway		1	0
High	Master Protein	A0A8I3S3U9	Pyruvate dehydrogenase E1 component subunit beta OS=Canis lupus familiaris OX=9615 GN=PDHB PE=4 SV=1	0.004	Dog	2.221	3	1	4	1	359	39.2	6.65	0	1	cellular homeostasis		structural molecule activity		476574	ENSCAFG00000007340; ENSCAFG00845019154	PDHB	A0A8I3S3U9			0	0	0.001	0.001	0.001	0.001	0.653	2.632	1.791	0.001	2.21915e-17	2.21179e-17	2.22099e-17	2.22099e-17	0.638643	0.399373	0.722063	2.21547e-17					65.3	20.6
High	Master Protein	A0A8P0PN58	C-type lectin domain-containing protein OS=Canis lupus familiaris OX=9615 GN=KLRG2 PE=4 SV=1	0	Dog	4.709	3	1	2	1	479	50.7	8.24	0	1						ENSCAFG00000050980	KLRG2	A0A8P0PN58			0	0	0.001	0.001	0.001	0.001	1.242	15.264	5.602	0.001	2.21915e-17	2.21179e-17	2.22099e-17	2.22099e-17	0.875186	0.000907666	0.0310923	2.21547e-17					124.2	92.7
High	Master Protein	A0A8I3NU15	Phosphatase and actin regulator OS=Canis lupus familiaris OX=9615 GN=PHACTR3 PE=3 SV=1	0.003	Dog	2.322	2	1	4	1	561	62.5	9.11	0	1			DNA binding;motor activity;structural molecule activity		612028	ENSCAFG00000012258; ENSCAFG00845014288	PHACTR3	A0A8I3NU15			0	0
High	Master Protein	A0A8I3PV05	G protein subunit beta 5 OS=Canis lupus familiaris OX=9615 GN=GNB5 PE=3 SV=1	0.003	Dog	2.278	2	1	1	1	521	54.6	9.51	0	1	development					ENSCAFG00845026999	GNB5	A0A8I3PV05			0	0
High	Master Protein	A0A8I3N202	Malic enzyme OS=Canis lupus familiaris OX=9615 GN=ME3 PE=3 SV=1	0.005	Dog	2.144	2	1	2	1	604	67.1	8.32	0	1			structural molecule activity			ENSCAFG00000004407; ENSCAFG00845006657	ME3	A0A8I3N202			0	0
High	Master Protein	A0A8I3P314	Transcription factor SOX OS=Canis lupus familiaris OX=9615 GN=SOX12 PE=4 SV=1	0.004	Dog	2.221	2	1	1	1	323	34.6	5.16	0	1	cellular component movement;metabolic process	membrane	RNA binding;structural molecule activity			ENSCAFG00000006973; ENSCAFG00845016936	SOX12	A0A8I3P314			0	0
High	Master Protein	A0A8P0SV29	Family with sequence similarity 131 member C OS=Canis lupus familiaris OX=9615 GN=FAM131C PE=3 SV=1	0.005	Dog	2.747	2	1	1	1	283	30.8	4.59	0	1						ENSCAFG00000030252	FAM131C	A0A8P0SV29			0	0
High	Master Protein	A0A8I3S3D3	Mitochondrial calcium uniporter regulator 1 OS=Canis lupus familiaris OX=9615 GN=MCUR1 PE=3 SV=1	0	Dog	5.461	2	2	5	2	364	40.2	9.79	0	2	conjugation	cytoskeleton;endosome				ENSCAFG00000009857; ENSCAFG00845022965	MCUR1	A0A8I3S3D3			0	0	0.001	0.001	0.001	0.001	0.88	0.701	0.719	0.001	2.21915e-17	2.21179e-17	2.22099e-17	2.22099e-17	0.856452	0.833923	0.710379	2.21547e-17					88	6
High	Master Protein	A0A8I3PZD9	Spermatogenesis and oogenesis specific basic helix-loop-helix 2 OS=Canis lupus familiaris OX=9615 GN=SOHLH2 PE=4 SV=1	0.008	Dog	1.896	2	1	1	1	445	49.7	8.9	0	1	metabolic process		structural molecule activity			ENSCAFG00000051198; ENSCAFG00845028635	SOHLH2	A0A8I3PZD9			0	0
High	Master Protein	A0A8I3S5I8	Fas apoptotic inhibitory molecule OS=Canis lupus familiaris OX=9615 GN=FAIM PE=4 SV=1	0.004	Dog	2.212	2	1	2	1	243	27.5	5.31	0	1	metabolic process	cytoskeleton				ENSCAFG00000007576; ENSCAFG00845025733	FAIM	A0A8I3S5I8			0	0
High	Master Protein	A0A8P0TLZ2	FAM212 domain-containing protein OS=Canis lupus familiaris OX=9615 GN=INKA2 PE=3 SV=1	0.004	Dog	2.408	2	1	2	1	284	30.3	8.7	0	1						ENSCAFG00000056145	INKA2	A0A8P0TLZ2			0	0
High	Master Protein	A0A8I3NYJ2	Tigger transposable element derived 5 OS=Canis lupus familiaris OX=9615 GN=TIGD5 PE=3 SV=1	0.005	Dog	2.525	2	1	1	1	650	70.1	9	0	1		membrane	RNA binding			ENSCAFG00000001319; ENSCAFG00845015729	TIGD5	A0A8I3NYJ2			0	0
High	Master Protein	A0A8I3ND88	mitogen-activated protein kinase OS=Canis lupus familiaris OX=9615 GN=MAPK12 PE=4 SV=1	0.007	Dog	2.947	2	1	1	1	367	41.9	6.89	0	1	cell organization and biogenesis;cellular homeostasis;development		signal transducer activity;structural molecule activity			ENSCAFG00000000685; ENSCAFG00845005996	MAPK12	A0A8I3ND88	MAPK signaling pathway		1	0
High	Master Protein	A0A8I3ME99	Protein phosphatase 1 regulatory subunit OS=Canis lupus familiaris OX=9615 GN=PPP1R12C PE=4 SV=1	0	Dog	5.121	2	1	2	1	775	84.5	5.48	0	1	development	endoplasmic reticulum;nucleus	DNA binding;structural molecule activity			ENSCAFG00845001670	PPP1R12C	A0A8I3ME99			0	0
High	Master Protein	A0A8P0TUK2	NECAP endocytosis associated 2 OS=Canis lupus familiaris OX=9615 GN=NECAP2 PE=3 SV=1	0.005	Dog	2.517	2	1	4	1	368	38.7	10.73	0	1						ENSCAFG00000015895	NECAP2	A0A8P0TUK2			0	0	2.107	1.928	6.073	0.457	0.001	0.001	0.001	1.259	0.394031	0.333237	0.0459565	0.289282	2.82436e-17	2.82436e-17	2.82436e-17	0.847458	210.7	192.8	607.3	45.7
High	Master Protein	A0A8I3PND8	IF rod domain-containing protein OS=Canis lupus familiaris OX=9615 PE=4 SV=1	0	Dog	4.645	2	1	3	1	410	46.8	6.43	0	1		endoplasmic reticulum									0	0
High	Master Protein	A0A8I3NL85	Histone-lysine N-methyltransferase OS=Canis lupus familiaris OX=9615 GN=SUV39H2 PE=3 SV=1	0.006	Dog	2.804	2	1	2	1	410	46.6	8.09	0	1	cell differentiation;cell growth;cell organization and biogenesis;cellular homeostasis;metabolic process	membrane;nucleus	structural molecule activity		477995	ENSCAFG00000004696; ENSCAFG00845014927	SUV39H2	A0A8I3NL85			0	0	0.001	0.001	0.001	0.001	1.125	2.056	1.71	0.001	2.21915e-17	2.21179e-17	2.22099e-17	2.22099e-17	0.992051	0.603351	0.761304	2.21547e-17					112.5	5.9
High	Master Protein	A0A8I3ML03	THO complex 1 OS=Canis lupus familiaris OX=9615 GN=THOC1 PE=4 SV=1	0.003	Dog	2.258	2	1	1	1	657	75.6	4.97	0	1	development				490529	ENSCAFG00000018324; ENSCAFG00845001637	THOC1	A0A8I3ML03			0	0	0.001	0.001	0.001	0.001	0.208	0.667	1.253	0.001	2.21915e-17	2.21179e-17	2.22099e-17	2.22099e-17	0.0154096	0.846534	0.940255	2.21547e-17					20.8	76.5
High	Master Protein	A0A8I3RP55	Peroxisomal biogenesis factor 11 alpha OS=Canis lupus familiaris OX=9615 GN=PEX11A PE=4 SV=1	0.005	Dog	2.118	2	1	2	1	247	28.4	9.64	0	1	cell growth	cytoskeleton;mitochondrion			100856425	ENSCAFG00000030217; ENSCAFG00845000454	PEX11A	A0A8I3RP55			0	0	0.001	0.001	0.001	0.001	3.256	2.294	1.296	0.001	2.21915e-17	2.21179e-17	2.22099e-17	2.22099e-17	0.179317	0.509735	0.941205	2.21547e-17					325.6	67.1
High	Master Protein	A0A8I3NV31	PC-esterase domain containing 1A OS=Canis lupus familiaris OX=9615 GN=PCED1A PE=4 SV=1	0.004	Dog	2.234	2	1	1	1	454	51.5	6.76	0	1			structural molecule activity			ENSCAFG00845015805	PCED1A	A0A8I3NV31			0	0	0.001	0.001	0.001	0.001	1.135	3.222	1.657	0.001	2.21915e-17	2.21179e-17	2.22099e-17	2.22099e-17	0.953092	0.261535	0.738937	2.21547e-17					113.5	93.3
High	Master Protein	A0A8I3QSS9	Mucin-20 OS=Canis lupus familiaris OX=9615 GN=MUC20 PE=4 SV=1	0	Dog	7.181	2	2	4	2	621	63.7	5.72	0	2	development					ENSCAFG00845029480	MUC20	A0A8I3QSS9			0	0	0.001	0.001	0.001	0.001	0.867	0.614	0.616	0.001	2.21915e-17	2.21179e-17	2.22099e-17	2.22099e-17	0.852841	0.748061	0.582433	2.21547e-17					86.7	7.4
High	Master Protein	Q8HY67	Acidic leucine-rich nuclear phosphoprotein 32 family member A OS=Canis lupus familiaris OX=9615 GN=ANP32A PE=2 SV=1	0.005	Dog	2.587	2	1	1	1	249	28.5	4.11	0	1	conjugation;metabolic process	extracellular;membrane;nucleus	structural molecule activity	Pf14580			ANP32A	Q8HY67			0	0	1.411	1.518	0.354	0.837	0.001	0.001	0.001	0.792	0.796391	0.647588	0.245168	0.758227	2.82436e-17	2.82436e-17	2.82436e-17	0.744587	141.1	151.8	35.4	83.7
High	Master Protein	A0A8I3MI74	Arginase OS=Canis lupus familiaris OX=9615 GN=ARG2 PE=3 SV=1	0.005	Dog	2.084	2	1	1	1	374	40.9	5.88	0	1	cellular homeostasis		structural molecule activity		480364	ENSCAFG00000016428; ENSCAFG00845003478	ARG2	A0A8I3MI74			0	0	0.782	0.72	0.923	0.879	0.001	0.001	0.001	0.567	0.718361	0.513746	0.909605	0.792101	2.82436e-17	2.82436e-17	2.82436e-17	0.39807	78.2	72	92.3	87.9
High	Master Protein	A0A8I3P0J0	Transcription initiation factor IIE subunit beta OS=Canis lupus familiaris OX=9615 GN=GTF2E2 PE=3 SV=1	0.007	Dog	1.985	2	1	6	1	291	32.9	9.67	0	1	cellular component movement;cellular homeostasis	membrane	RNA binding		100855770	ENSCAFG00000006489; ENSCAFG00845016703	GTF2E2	A0A8I3P0J0	Eukaryotic transcription initiation		1	0	0.001	0.001	0.001	0.001	0.684	1.821	1.454	0.001	2.21915e-17	2.21179e-17	2.22099e-17	2.22099e-17	0.680696	0.693072	0.874284	2.21547e-17					68.4	3
High	Master Protein	A0A8I3ME83	Transmembrane protein 51 OS=Canis lupus familiaris OX=9615 GN=TMEM51 PE=4 SV=1	0.003	Dog	2.243	2	1	1	1	250	27.6	6.25	0	1		cytoskeleton			607267	ENSCAFG00000016331; ENSCAFG00845000766	TMEM51	A0A8I3ME83			0	0
High	Master Protein	A0A8I3PMB5	Secretogranin-3 OS=Canis lupus familiaris OX=9615 GN=SCG3 PE=4 SV=1	0.004	Dog	2.45	2	1	1	1	584	65.8	6.64	0	1		cell surface;cytoskeleton;extracellular				ENSCAFG00000015489; ENSCAFG00845025888	SCG3	A0A8I3PMB5			0	0
High	Master Protein	A0A8I3Q322	Family with sequence similarity 216 member A OS=Canis lupus familiaris OX=9615 GN=FAM216A PE=3 SV=1	0.006	Dog	2.045	2	1	2	1	292	32.7	10.54	0	1						ENSCAFG00000032052; ENSCAFG00845028233	FAM216A	A0A8I3Q322			0	0	0.974	0.995	0.819	0.784	0.001	0.001	0.001	0.849	0.904788	0.893119	0.835677	0.711865	2.82436e-17	2.82436e-17	2.82436e-17	0.796263	97.4	99.5	81.9	78.4
High	Master Protein	A0A8I3NP69	Ubiquitin carboxyl-terminal hydrolase OS=Canis lupus familiaris OX=9615 GN=USP2 PE=3 SV=1	0.007	Dog	1.919	2	1	1	1	668	75.1	8.91	0	1	cell organization and biogenesis;cellular homeostasis		structural molecule activity		608188	ENSCAFG00000012042; ENSCAFG00845014492	USP2	A0A8I3NP69			0	0	0.001	0.001	0.001	0.001	0.614	2.373	2.288	0.001	2.21915e-17	2.21179e-17	2.22099e-17	2.22099e-17	0.60432	0.483522	0.505593	2.21547e-17					61.4	10.2
High	Master Protein	A0A8I3MI64	Sulfotransferase OS=Canis lupus familiaris OX=9615 GN=SULT2B1 PE=3 SV=1	0.004	Dog	2.466	2	1	1	1	334	37.9	6.29	0	1			structural molecule activity			ENSCAFG00845001168	SULT2B1	A0A8I3MI64			0	0	1.913	2.537	4.294	6.2	0.001	0.001	0.001	3.714	0.482392	0.100978	0.115833	0.0373866	2.82436e-17	2.82436e-17	2.82436e-17	0.0339974	191.3	253.7	429.4	620
High	Master Protein	A0A8I3NBZ3	Transmembrane protease serine OS=Canis lupus familiaris OX=9615 GN=LOC611685 PE=3 SV=1	0.003	Dog	2.188	2	1	4	1	418	47.2	8.56	0	1	cell organization and biogenesis	cell surface;cytoskeleton	structural molecule activity			ENSCAFG00000032430; ENSCAFG00845008764	LOC611685	A0A8I3NBZ3			0	0
High	Master Protein	A0A8I3N181	Interleukin 17 receptor E like OS=Canis lupus familiaris OX=9615 GN=IL17REL PE=4 SV=1	0.004	Dog	2.201	2	1	1	1	544	59.7	8.34	0	1	development	cytoplasm;cytoskeleton	structural molecule activity			ENSCAFG00000000706; ENSCAFG00845007655	IL17REL	A0A8I3N181			0	0
High	Master Protein	A0A8I3NBF9	Lamin B1 OS=Canis lupus familiaris OX=9615 GN=LMNB1 PE=3 SV=1	0	Dog	4.574	2	2	3	2	586	66.5	5.14	0	2		endoplasmic reticulum;membrane				ENSCAFG00000000593; ENSCAFG00845010706	LMNB1	A0A8I3NBF9			0	0	0.874	1.099	1.134	1.212	1.169	1.67	1.451	1.731	0.821532	0.998511	0.979014	0.999606	0.976374	0.760389	0.876379	0.549098	87.4	109.9	113.4	121.2	116.9	5
High	Master Protein	A0A8P0SCB1	Transmembrane protein 74B OS=Canis lupus familiaris OX=9615 GN=TMEM74B PE=4 SV=1	0.004	Dog	2.613	2	1	1	1	293	31.8	9.25	0	1					609575	ENSCAFG00000006829	TMEM74B	A0A8P0SCB1			0	0
High	Master Protein	A0A8I3MY53	DnaJ heat shock protein family (Hsp40) member B5 OS=Canis lupus familiaris OX=9615 GN=DNAJB5 PE=4 SV=1	0.004	Dog	2.219	2	1	1	1	461	51.8	9.6	0	1	metabolic process		structural molecule activity			ENSCAFG00000001965; ENSCAFG00845005536	DNAJB5	A0A8I3MY53			0	0	0.001	0.001	0.001	0.001	0.667	2.027	2.02	0.001	2.21915e-17	2.21179e-17	2.22099e-17	2.22099e-17	0.658651	0.613152	0.626051	2.21547e-17					66.7	7.9
High	Master Protein	A0A8I3PMT3	LanC like 3 OS=Canis lupus familiaris OX=9615 GN=LANCL3 PE=3 SV=1	0.004	Dog	2.42	2	1	1	1	420	46.2	6.7	0	1	cellular homeostasis				491823	ENSCAFG00000013885; ENSCAFG00845023634	LANCL3	A0A8I3PMT3			0	0	1.681	1.26	0.936	2.222	0.001	0.001	0.001	1.941	0.62404	0.861791	0.919701	0.589044	2.82436e-17	2.82436e-17	2.82436e-17	0.421576	168.1	126	93.6	222.2
High	Master Protein	A0A8I3NH88	Limb and CNS expressed 1 like OS=Canis lupus familiaris OX=9615 GN=LIX1L PE=3 SV=1	0.005	Dog	2.513	2	1	2	1	337	36.5	8.56	0	1						ENSCAFG00000011371; ENSCAFG00845011297	LIX1L	A0A8I3NH88			0	0
High	Master Protein	A0A8I3N6B0	Tetraspanin OS=Canis lupus familiaris OX=9615 GN=TSPAN15 PE=4 SV=1	0.008	Dog	4.285	2	1	10	1	591	63.9	8.72	0	1		cytoskeleton				ENSCAFG00845003657	TSPAN15	A0A8I3N6B0			0	0	1.193	0.945	1.228	1.024	0.001	0.001	0.001	0.75	0.926254	0.846727	0.938959	0.8984	2.82436e-17	2.82436e-17	2.82436e-17	0.69055	119.3	94.5	122.8	102.4
High	Master Protein	A0A0F6TN93	Kappa-type opioid receptor OS=Canis lupus familiaris OX=9615 GN=OPRK1 PE=2 SV=1	0.007	Dog	1.914	2	1	1	1	380	42.6	7.93	0	1	coagulation;development;metabolic process	cytoplasm;cytoskeleton;cytosol;membrane	structural molecule activity	Pf00001	486951	ENSCAFG00000059080; ENSCAFG00845024764	OPRK1	A0A0F6TN93; cfa:486951			0	0	1.006	0.781	0.896	0.908	0.001	0.001	0.001	0.806	0.931518	0.616455	0.887578	0.814002	2.82436e-17	2.82436e-17	2.82436e-17	0.761036	100.6	78.1	89.6	90.8
High	Master Protein	A0A8I3NLZ5	Biliverdin reductase A OS=Canis lupus familiaris OX=9615 GN=BLVRA PE=3 SV=1	0.003	Dog	2.25	2	1	1	1	296	33.7	6.37	0	1	cellular homeostasis	cytosol	structural molecule activity			ENSCAFG00845011746	BLVRA	A0A8I3NLZ5			0	0	0.001	0.001	0.001	0.001	0.959	7.034	7.226	0.001	2.21915e-17	2.21179e-17	2.22099e-17	2.22099e-17	0.956211	0.0263064	0.00979418	2.21547e-17					95.9	53.9
High	Master Protein	A0A8I3RS21	CBY1 interacting BAR domain containing 2 OS=Canis lupus familiaris OX=9615 GN=CIBAR2 PE=3 SV=1	0.008	Dog	1.902	2	1	2	1	296	33.8	6.47	0	1	cell growth	endoplasmic reticulum				ENSCAFG00000019934; ENSCAFG00845004497	CIBAR2	A0A8I3RS21			0	0	0.001	0.001	0.001	0.001	1.373	0.821	1.555	0.001	2.21915e-17	2.21179e-17	2.22099e-17	2.22099e-17	0.867241	0.899143	0.81917	2.21547e-17					137.3	1.3
High	Master Protein	A0A8P0S8Y7	Threonylcarbamoyl-AMP synthase OS=Canis lupus familiaris OX=9615 GN=YRDC PE=3 SV=1	0.005	Dog	2.076	2	1	1	1	508	52.6	11.55	0	1						ENSCAFG00000003253	YRDC	A0A8P0S8Y7			0	0
High	Master Protein	A0A8I3PUC4	DNA nucleotidylexotransferase OS=Canis lupus familiaris OX=9615 GN=DNTT PE=3 SV=1	0.005	Dog	2.157	2	1	1	1	509	58.4	8.21	0	1	cell proliferation;cellular homeostasis;coagulation	membrane	RNA binding;structural molecule activity			ENSCAFG00000008507; ENSCAFG00845026839	DNTT	A0A8I3PUC4			0	0
High	Master Protein	A0A8I3MJR1	Golgi phosphoprotein 3 OS=Canis lupus familiaris OX=9615 GN=GOLPH3 PE=3 SV=1	0.004	Dog	2.486	2	1	4	1	298	33.7	6.44	0	1		cytoskeleton;extracellular	structural molecule activity			ENSCAFG00000057182; ENSCAFG00845001934	GOLPH3	A0A8I3MJR1			0	0	0.922	1.489	1.939	2.028	0.001	0.001	0.001	1.787	0.859702	0.672464	0.636172	0.648404	2.82436e-17	2.82436e-17	2.82436e-17	0.515501	92.2	148.9	193.9	202.8
High	Master Protein	A0A8P0TSR3	ES1 protein homolog, mitochondrial OS=Canis lupus familiaris OX=9615 GN=GATD3 PE=4 SV=1	0.005	Dog	2.693	2	1	1	1	469	49.9	8.73	0	1						ENSCAFG00000041383	GATD3	A0A8P0TSR3			0	0
High	Master Protein	A0A8I3NCP7	Opioid growth factor receptor like 1 OS=Canis lupus familiaris OX=9615 GN=OGFRL1 PE=3 SV=1	0.003	Dog	2.352	2	1	1	1	469	52.6	5.9	0	1		cytoskeleton	structural molecule activity			ENSCAFG00845010164	OGFRL1	A0A8I3NCP7			0	0
High	Master Protein	A0A8I3PP69	Clathrin binding box of aftiphilin containing 1 OS=Canis lupus familiaris OX=9615 GN=CLBA1 PE=4 SV=1	0.005	Dog	2.175	2	1	1	1	299	31.6	7.44	0	1	conjugation	cytoskeleton;extracellular	structural molecule activity			ENSCAFG00000031672; ENSCAFG00845022426	CLBA1	A0A8I3PP69			0	0
High	Master Protein	A0A8I3NKZ4	PEAK family member 3 OS=Canis lupus familiaris OX=9615 GN=PEAK3 PE=4 SV=1	0	Dog	5.074	2	2	5	2	598	63.8	9.67	0	2						ENSCAFG00000024487; ENSCAFG00845012346	PEAK3	A0A8I3NKZ4			0	0	0.71	0.781	0.805	1.315	0.001	0.001	0.001	0.693	0.625369	0.616455	0.82573	0.949503	2.82436e-17	2.82436e-17	2.82436e-17	0.616864	71	78.1	80.5	131.5
High	Master Protein	A0A8I3N647	Sorting nexin-17 OS=Canis lupus familiaris OX=9615 GN=SNX17 PE=3 SV=1	0.007	Dog	1.958	2	1	1	1	470	52.9	7.46	0	1	conjugation;development	cytoskeleton;mitochondrion	structural molecule activity		483011	ENSCAFG00000004899; ENSCAFG00845007551	SNX17	A0A8I3N647			0	0
High	Master Protein	A0A8I3P707	Transcription factor Maf OS=Canis lupus familiaris OX=9615 GN=MAF PE=3 SV=1	0.003	Dog	2.287	2	1	1	1	428	43.5	7.8	0	1	cellular component movement	membrane	RNA binding;structural molecule activity			ENSCAFG00845021165	MAF	A0A8I3P707			0	0	1.29	1.701	1.014	1.046	0.001	0.001	0.001	1.258	0.859702	0.498005	0.96145	0.91462	2.82436e-17	2.82436e-17	2.82436e-17	0.847532	129	170.1	101.4	104.6
High	Master Protein	A0A8I3RWX4	60S ribosomal protein L8 OS=Canis lupus familiaris OX=9615 GN=RPL8 PE=3 SV=1	0.007	Dog	2.875	2	1	10	1	257	28	11.03	0	1	cell organization and biogenesis;cellular homeostasis	cytoskeleton;Golgi	RNA binding;structural molecule activity		475130	ENSCAFG00000001677; ENSCAFG00845012138	RPL8	A0A8I3RWX4			0	0
High	Master Protein	A0A8P0SQX3	DDB1 and CUL4 associated factor 12 like 2 OS=Canis lupus familiaris OX=9615 GN=LOC609540 PE=4 SV=1	0.006	Dog	3.95	2	2	4	2	472	51.4	9.55	0	2						ENSCAFG00000025552	LOC609540	A0A8P0SQX3			0	0	0.001	0.001	0.001	0.001	0.872	0.599	0.525	0.001	2.21915e-17	2.21179e-17	2.22099e-17	2.22099e-17	0.852906	0.725626	0.424039	2.21547e-17					87.2	27.9
High	Master Protein	A0A8I3RY18	IgLON family member 5 OS=Canis lupus familiaris OX=9615 GN=IGLON5 PE=4 SV=1	0.006	Dog	2.792	2	1	1	1	387	41.9	7.05	0	1						ENSCAFG00000002854; ENSCAFG00845014322	IGLON5	A0A8I3RY18			0	0	1.185	0.89	0.913	0.675	0.001	0.001	0.001	0.669	0.93113	0.776918	0.90235	0.604716	2.82436e-17	2.82436e-17	2.82436e-17	0.58161	118.5	89	91.3	67.5
High	Master Protein	A0A8I3NW05	Nectin cell adhesion molecule 1 OS=Canis lupus familiaris OX=9615 GN=NECTIN1 PE=4 SV=1	0.003	Dog	2.336	2	1	1	1	516	56.9	6.01	0	1	cell communication;metabolic process	cytoskeleton;nucleus	structural molecule activity		489363	ENSCAFG00000012012; ENSCAFG00845014377	NECTIN1	A0A8I3NW05			0	0
High	Master Protein	A0A8I3PE44	ATP synthase mitochondrial F1 complex assembly factor 2 OS=Canis lupus familiaris OX=9615 GN=ATPAF2 PE=3 SV=1	0.005	Dog	2.695	2	1	7	1	301	33.9	6.73	0	1	cell growth	endosome				ENSCAFG00845022161	ATPAF2	A0A8I3PE44			0	0	0.001	0.001	0.001	0.001	1.107	1.991	2.264	0.001	2.21915e-17	2.21179e-17	2.22099e-17	2.22099e-17	0.971047	0.550796	0.501282	2.21547e-17					110.7	79.3
High	Master Protein	A0A8I3QPN2	28S ribosomal protein S15, mitochondrial OS=Canis lupus familiaris OX=9615 GN=MRPS15 PE=3 SV=1	0.006	Dog	2.012	2	1	5	1	301	33.2	10.93	0	1	cell organization and biogenesis;cellular homeostasis	Golgi;nucleus	structural molecule activity			ENSCAFG00845030768	MRPS15	A0A8I3QPN2			0	0	2.303	1.703	3.937	2.108	2.896	1.547	1.482	1.54	0.312672	0.49664	0.166462	0.624042	0.250591	0.809119	0.863886	0.669169	230.3	170.3	393.7	210.8	289.6	11.1
High	Master Protein	A0A8I3MII7	CheR domain-containing protein OS=Canis lupus familiaris OX=9615 GN=LOC608513 PE=4 SV=1	0.008	Dog	1.885	2	1	1	1	301	34.5	4.97	0	1					608513	ENSCAFG00000013321; ENSCAFG00845001684	LOC608513	A0A8I3MII7			0	0	0.001	0.001	0.001	0.001	0.665	4.059	2.135	0.001	2.21915e-17	2.21179e-17	2.22099e-17	2.22099e-17	0.699167	0.142417	0.492044	2.21547e-17					66.5	85.5
High	Master Protein	A0A8I3NBT0	Pyrroline-5-carboxylate reductase OS=Canis lupus familiaris OX=9615 GN=PYCR1 PE=3 SV=1	0.006	Dog	2.043	2	1	1	1	430	44.7	9.82	0	1	cellular homeostasis		structural molecule activity			ENSCAFG00000005906; ENSCAFG00845008603	PYCR1	A0A8I3NBT0			0	0
High	Master Protein	A0A8I3S677	Potassium voltage-gated channel modifier subfamily F member 1 OS=Canis lupus familiaris OX=9615 GN=KCNF1 PE=4 SV=1	0.006	Dog	2.024	2	1	1	1	474	54.2	6.65	0	1	cell growth;conjugation;metabolic process	cytoplasm;cytoskeleton	catalytic activity			ENSCAFG00845027200	KCNF1	A0A8I3S677			0	0	0.001	0.001	0.001	0.001	0.554	0.663	0.934	0.001	2.21915e-17	2.21179e-17	2.22099e-17	2.22099e-17	0.480735	0.797245	0.904754	2.21547e-17					55.4	1.7
High	Master Protein	A0A8I3NNU5	CCR4-NOT transcription complex subunit 11 OS=Canis lupus familiaris OX=9615 GN=CNOT11 PE=3 SV=1	0.003	Dog	2.255	2	1	2	1	518	55.6	6.48	0	1	metabolic process	membrane;nucleus				ENSCAFG00845012861	CNOT11	A0A8I3NNU5			0	0	0.001	0.001	0.001	0.001	1.046	0.565	0.547	0.001	2.21915e-17	2.21179e-17	2.22099e-17	2.22099e-17	0.973446	0.680972	0.461755	2.21547e-17					104.6	21
High	Master Protein	A0A8I3PG41	non-specific serine/threonine protein kinase OS=Canis lupus familiaris OX=9615 GN=CSNK1G1 PE=3 SV=1	0.006	Dog	4.119	2	2	2	2	476	54.6	8.6	0	2	cell death;cell organization and biogenesis;cellular homeostasis;development		signal transducer activity;structural molecule activity			ENSCAFG00000017079; ENSCAFG00845022773	CSNK1G1	A0A8I3PG41			0	0
High	Master Protein	A0A8I3NPB7	Tyrosine--tRNA ligase OS=Canis lupus familiaris OX=9615 GN=YARS2 PE=3 SV=1	0.006	Dog	2.052	2	1	1	1	477	52.7	9.35	0	1	cell organization and biogenesis;cellular component movement;cellular homeostasis		RNA binding;structural molecule activity		486614	ENSCAFG00000010496; ENSCAFG00845016379	YARS2	A0A8I3NPB7			0	0
High	Master Protein	A0A8I3PDL0	Protein transport protein Sec61 subunit alpha isoform 1 OS=Canis lupus familiaris OX=9615 GN=SEC61A1 PE=3 SV=1	0.003	Dog	2.281	2	1	1	1	477	52.3	7.31	0	1	conjugation	cytoskeleton;extracellular				ENSCAFG00000004107; ENSCAFG00845018244	SEC61A1	A0A8I3PDL0			0	0
High	Master Protein	A0A8I3MN99	Palmitoyltransferase OS=Canis lupus familiaris OX=9615 GN=ZDHHC7 PE=3 SV=1	0.004	Dog	2.619	2	1	2	1	305	34.6	7.94	0	1		cytoskeleton	structural molecule activity			ENSCAFG00000019939; ENSCAFG00845004590	ZDHHC7	A0A8I3MN99			0	0	2.194	0.806	1.182	1.335	1.313	6.912	3.831	2.068	0.356837	0.662534	0.955529	0.953581	0.834787	0.013953	0.0835312	0.360014	219.4	80.6	118.2	133.5	131.3	288.6
High	Master Protein	A0A8I3RTE0	Forkhead box F1 OS=Canis lupus familiaris OX=9615 GN=FOXF1 PE=4 SV=1	0.004	Dog	2.437	2	1	1	1	436	45.5	9.2	0	1	cellular component movement	membrane	RNA binding;structural molecule activity			ENSCAFG00000019918; ENSCAFG00845004240	FOXF1	A0A8I3RTE0			0	0
High	Master Protein	A0A8I3SCI1	Caspase 10 OS=Canis lupus familiaris OX=9615 GN=CASP10 PE=3 SV=1	0.004	Dog	2.229	2	1	2	1	480	54.6	6.67	0	1	cell organization and biogenesis;development;metabolic process	nucleus	structural molecule activity		488472	ENSCAFG00000058158; ENSCAFG00845029977	CASP10	A0A8I3SCI1	FAS pathway and stress induction of HSP regulation		1	0	0.001	0.001	0.001	0.001	0.57	0.421	0.575	0.001	2.21915e-17	2.21179e-17	2.22099e-17	2.22099e-17	0.507301	0.444797	0.513339	2.21547e-17					57	10.7
High	Master Protein	A0A8I3Q629	Endonuclease/exonuclease/phosphatase family domain-containing protein 1 OS=Canis lupus familiaris OX=9615 GN=EEPD1 PE=4 SV=1	0.003	Dog	2.267	2	1	2	1	569	62.5	8.41	0	1	cell proliferation;cellular homeostasis;coagulation		RNA binding			ENSCAFG00000003227; ENSCAFG00845029008	EEPD1	A0A8I3Q629			0	0
High	Master Protein	A0A8I3NI09	KIAA0930 OS=Canis lupus familiaris OX=9615 GN=KIAA0930 PE=4 SV=1	0.006	Dog	2.601	2	1	4	1	613	65.8	9.98	0	1		cytoskeleton				ENSCAFG00845011185	KIAA0930	A0A8I3NI09			0	0	0.001	0.001	0.001	0.001	0.616	1.224	0.716	0.001	2.21915e-17	2.21179e-17	2.22099e-17	2.22099e-17	0.604459	0.889997	0.763304	2.21547e-17					61.6	56.8
High	Master Protein	A0A8I3P7T8	2-oxoglutarate and iron dependent oxygenase domain containing 2 OS=Canis lupus familiaris OX=9615 GN=OGFOD2 PE=4 SV=1	0.007	Dog	2.009	2	1	1	1	351	39.4	6.46	0	1			structural molecule activity		477455	ENSCAFG00000007668; ENSCAFG00845019812	OGFOD2	A0A8I3P7T8			0	0
High	Master Protein	A0A8I3N3P9	DUF4515 domain-containing protein OS=Canis lupus familiaris OX=9615 GN=LOC119878757 PE=4 SV=1	0.004	Dog	2.216	2	1	1	1	440	50.9	9.85	0	1						ENSCAFG00845009882	LOC119878757	A0A8I3N3P9			0	0	0.827	0.954	0.778	0.656	0.001	0.001	0.001	0.914	0.779199	0.853083	0.810199	0.583437	2.82436e-17	2.82436e-17	2.82436e-17	0.870414	82.7	95.4	77.8	65.6
High	Master Protein	A0A8I3NV11	Protein Wnt OS=Canis lupus familiaris OX=9615 GN=WNT8A PE=3 SV=1	0.005	Dog	2.737	2	1	4	1	352	39.1	7.81	0	1	cell death;development;metabolic process	cell surface	antioxidant activity			ENSCAFG00000001162; ENSCAFG00845018225	WNT8A	A0A8I3NV11			0	0
High	Master Protein	A0A8I3NI99	KH homology domain-containing protein 4 OS=Canis lupus familiaris OX=9615 GN=KHDC4 PE=3 SV=1	0.006	Dog	2.052	2	1	1	1	616	64.7	8.73	0	1		membrane	RNA binding		612936	ENSCAFG00000016904; ENSCAFG00845011090	KHDC4	A0A8I3NI99			0	0	0.001	0.001	0.001	0.001	0.599	0.926	0.932	0.001	2.21915e-17	2.21179e-17	2.22099e-17	2.22099e-17	0.564109	0.977711	0.925941	2.21547e-17					59.9	22.8
High	Master Protein	A0A8I3N1Z2	Potassium voltage-gated channel interacting protein 3 OS=Canis lupus familiaris OX=9615 GN=KCNIP3 PE=4 SV=1	0.006	Dog	2.837	2	1	1	1	573	60.5	11.12	0	1			structural molecule activity			ENSCAFG00845006624	KCNIP3	A0A8I3N1Z2			0	0	0.001	0.001	0.001	0.001	1.509	1.266	1.088	0.001	2.21915e-17	2.21179e-17	2.22099e-17	2.22099e-17	0.807524	0.896051	0.987307	2.21547e-17					150.9	26.1
High	Master Protein	A0A8P0TM10	Amino_oxidase domain-containing protein OS=Canis lupus familiaris OX=9615 GN=MTG1 PE=4 SV=1	0.008	Dog	1.904	2	1	1	1	706	77.8	6.84	0	1						ENSCAFG00000029027	MTG1	A0A8P0TM10			0	0
High	Master Protein	A0A8I3PI07	Cyclin and CBS domain divalent metal cation transport mediator 4 OS=Canis lupus familiaris OX=9615 GN=CNNM4 PE=3 SV=1	0	Dog	5.049	2	2	2	2	796	88.7	6.46	0	2	metabolic process	cytoskeleton			481346	ENSCAFG00000002404; ENSCAFG00845023175	CNNM4	A0A8I3PI07			0	0	0.001	0.001	0.001	0.001	1.585	0.92	1.69	0.001	2.21915e-17	2.21179e-17	2.22099e-17	2.22099e-17	0.766556	0.994696	0.778083	2.21547e-17					158.5	69.7
High	Master Protein	A0A8I3MSA0	KH RNA binding domain containing, signal transduction associated 1 OS=Canis lupus familiaris OX=9615 GN=KHDRBS1 PE=3 SV=1	0.005	Dog	2.68	2	1	1	1	443	48.2	8.66	0	1	conjugation;metabolic process		RNA binding;structural molecule activity			ENSCAFG00000010777; ENSCAFG00845005081	KHDRBS1	A0A8I3MSA0			0	0
High	Master Protein	A0A8I3RQA5	Abhydrolase domain containing 4, N-acyl phospholipase B OS=Canis lupus familiaris OX=9615 GN=ABHD4 PE=4 SV=1	0.006	Dog	2.065	2	1	2	1	355	40.4	7.96	0	1					607421	ENSCAFG00000011146; ENSCAFG00845001920	ABHD4	A0A8I3RQA5			0	0	0.001	0.001	0.001	0.001	1.877	6.729	3.938	0.001	2.21915e-17	2.21179e-17	2.22099e-17	2.22099e-17	0.639448	0.0309303	0.118326	2.21547e-17					187.7	35.2
High	Master Protein	A0A8I3N831	Dehydrogenase/reductase 13 OS=Canis lupus familiaris OX=9615 GN=DHRS13 PE=4 SV=1	0.006	Dog	2.804	2	1	1	1	444	46.6	10.68	0	1						ENSCAFG00845009213	DHRS13	A0A8I3N831			0	0	0.445	0.83	0.676	1.372	0.001	0.001	0.001	1.616	0.199181	0.693232	0.713404	0.926263	2.82436e-17	2.82436e-17	2.82436e-17	0.61826	44.5	83	67.6	137.2
High	Master Protein	A0A8P0PDY3	Heparin binding growth factor OS=Canis lupus familiaris OX=9615 GN=HDGF PE=4 SV=1	0.008	Dog	1.887	2	1	1	1	311	33.7	4.73	0	1						ENSCAFG00000016741	HDGF	A0A8P0PDY3			0	0	0.001	0.001	0.001	0.001	1.047	0.602	0.923	0.001	2.21915e-17	2.21179e-17	2.22099e-17	2.22099e-17	0.973446	0.730243	0.897747	2.21547e-17					104.7	9.1
High	Master Protein	A0A8I3PVY0	BRCA1 associated RING domain 1 OS=Canis lupus familiaris OX=9615 GN=LOC102156002 PE=4 SV=1	0.007	Dog	4.164	2	2	5	2	623	69.6	7.44	0	2	coagulation		structural molecule activity			ENSCAFG00845023473	LOC102156002	A0A8I3PVY0			0	0	0.916	0.818	0.978	0.857	0.391	0.497	0.582	0.743	0.854405	0.678289	0.938959	0.776981	0.210418	0.580941	0.52362	0.683459	91.6	81.8	97.8	85.7	39.1	6
High	Master Protein	Q9GK08	Homeobox protein MSX-2 OS=Canis lupus familiaris OX=9615 GN=MSX2 PE=2 SV=1	0.005	Dog	2.075	2	1	4	1	267	28.6	9.82	0	1	cellular component movement;defense response;metabolic process	cytosol;membrane	RNA binding;structural molecule activity	Pf00046	403663	ENSCAFG00000016731; ENSCAFG00030002082; ENSCAFG00040018772; ENSCAFG00805002233; ENSCAFG00845000450	MSX2	cfa:403663; Q9GK08			0	0
High	Master Protein	A0A8P0N7I1	Nucleolar protein interacting with the FHA domain of MKI67 OS=Canis lupus familiaris OX=9615 GN=NIFK PE=4 SV=1	0.005	Dog	2.148	2	1	1	1	401	45.3	10.58	0	1						ENSCAFG00000004710	NIFK	A0A8P0N7I1			0	0
High	Master Protein	A0A8I3NDG2	Chromosome 6 C7orf26 homolog OS=Canis lupus familiaris OX=9615 GN=INTS15 PE=4 SV=1	0.004	Dog	2.639	2	1	3	1	448	49.8	7.69	0	1					489873	ENSCAFG00000015760; ENSCAFG00845012647	INTS15	A0A8I3NDG2			0	0
High	Master Protein	A0A8I3MZB2	Growth arrest specific 1 OS=Canis lupus familiaris OX=9615 GN=GAS1 PE=4 SV=1	0.005	Dog	2.566	2	1	9	1	359	37.3	7.83	0	1	metabolic process	cytoskeleton				ENSCAFG00000056053; ENSCAFG00845005091	GAS1	A0A8I3MZB2			0	0	1.285	1.605	1.13	2.287	0.476	0.464	0.824	1.819	0.861696	0.565537	0.980906	0.563705	0.356574	0.516712	0.801152	0.494196	128.5	160.5	113	228.7	47.6	4.8
High	Master Protein	A0A8I3MP14	Acetyl-CoA carboxylase kinase OS=Canis lupus familiaris OX=9615 GN=PRKAA1 PE=3 SV=1	0	Dog	5.39	2	2	8	2	721	80.5	9.74	0	2	cell death;cell organization and biogenesis;cellular homeostasis;development;metabolic process		signal transducer activity;structural molecule activity			ENSCAFG00000018614; ENSCAFG00845002768	PRKAA1	A0A8I3MP14			0	0
High	Master Protein	A0A8P0TBM8	ATP binding cassette subfamily D member 4 OS=Canis lupus familiaris OX=9615 GN=ABCD4 PE=4 SV=1	0.004	Dog	2.628	2	1	1	1	676	75.5	8.53	0	1						ENSCAFG00000016923	ABCD4	A0A8P0TBM8			0	0
High	Master Protein	A0A8I3P2G0	Heparan-alpha-glucosaminide N-acetyltransferase OS=Canis lupus familiaris OX=9615 GN=HGSNAT PE=4 SV=1	0.006	Dog	2.012	2	1	1	1	676	74.4	7.99	0	1		cytoskeleton;mitochondrion	structural molecule activity		482833	ENSCAFG00000005378; ENSCAFG00845016487	HGSNAT	A0A8I3P2G0			0	0
High	Master Protein	A0A8I3Q6L5	EH domain containing 4 OS=Canis lupus familiaris OX=9615 GN=EHD4 PE=4 SV=1	0	Dog	4.578	2	1	4	1	541	61.2	6.76	0	1	conjugation	cytoplasm;cytoskeleton;mitochondrion	structural molecule activity		608795	ENSCAFG00000009869; ENSCAFG00845030478	EHD4	A0A8I3Q6L5			0	0	0.903	1.646	2.232	1.012	1.188	0.442	0.926	1.063	0.845434	0.539645	0.525954	0.892694	0.969322	0.485503	0.897747	0.996055	90.3	164.6	223.2	101.2	118.8	8.1
High	Master Protein	A0A8I3MUE0	PNMA-like protein 1 OS=Canis lupus familiaris OX=9615 PE=4 SV=1	0.005	Dog	2.172	2	1	1	1	496	53.6	6.6	0	1											0	0	0.001	0.001	0.001	0.001	2.608	1.374	1.544	0.001	2.21915e-17	2.21179e-17	2.22099e-17	2.22099e-17	0.290395	0.74406	0.762248	2.21547e-17					260.8	30.9
High	Master Protein	A0A8I3RU39	EGF like domain multiple 7 OS=Canis lupus familiaris OX=9615 GN=EGFL7 PE=4 SV=1	0.004	Dog	2.205	2	1	1	1	496	52.6	8.5	0	1			structural molecule activity			ENSCAFG00000019575; ENSCAFG00845005400	EGFL7	A0A8I3RU39			0	0
High	Master Protein	A0A8I3N1S6	Olfactory receptor family 56 subfamily B member 2 OS=Canis lupus familiaris OX=9615 GN=OR56B2 PE=4 SV=1	0.007	Dog	1.931	2	1	2	1	316	35.3	8.38	0	1	development;metabolic process	cytoskeleton	structural molecule activity			ENSCAFG00000053176; ENSCAFG00845006062	OR56B2	A0A8I3N1S6			0	0	0.001	0.001	0.001	0.001	1.407	9.921	5.123	0.001	2.21915e-17	2.21179e-17	2.22099e-17	2.22099e-17	0.852906	0.00677785	0.044673	2.21547e-17					140.7	46
High	Master Protein	A0A8I3N714	Copine family member 9 OS=Canis lupus familiaris OX=9615 GN=CPNE9 PE=3 SV=1	0.004	Dog	2.625	2	1	1	1	587	63.6	6.29	0	1			structural molecule activity			ENSCAFG00000005432; ENSCAFG00845009431	CPNE9	A0A8I3N714			0	0
High	Master Protein	A0A8I3PHH6	glutaminyl-peptide cyclotransferase OS=Canis lupus familiaris OX=9615 GN=QPCT PE=3 SV=1	0.005	Dog	2.518	2	1	2	1	362	41.3	6.48	0	1			structural molecule activity			ENSCAFG00000006145; ENSCAFG00845019624	QPCT	A0A8I3PHH6			0	0	2.024	1.435	1.234	1.637	0.001	0.001	0.001	1.719	0.42406	0.70894	0.934341	0.805135	2.82436e-17	2.82436e-17	2.82436e-17	0.554204	202.4	143.5	123.4	163.7
High	Master Protein	A0A8I3PTW8	Regulator of nonsense transcripts 3B OS=Canis lupus familiaris OX=9615 GN=UPF3B PE=4 SV=1	0.008	Dog	2.002	2	1	1	1	272	33.2	9.69	0	1	cellular component movement;cellular homeostasis					ENSCAFG00845025251	UPF3B	A0A8I3PTW8			0	0	0.558	1.017	0.464	0.487	0.001	0.001	0.001	0.598	0.384254	0.916602	0.419435	0.333084	2.82436e-17	2.82436e-17	2.82436e-17	0.455164	55.8	101.7	46.4	48.7
High	Master Protein	A0A8P0N3B7	sulfite oxidase OS=Canis lupus familiaris OX=9615 GN=SUOX PE=4 SV=1	0.007	Dog	4.2	2	2	3	2	544	60.4	6.4	0	2					481103	ENSCAFG00000000088	SUOX	A0A8P0N3B7			0	0
High	Master Protein	A0A7R7V602	receptor protein serine/threonine kinase OS=Canis lupus familiaris OX=9615 GN=TGFBR1 PE=2 SV=1	0.003	Dog	2.293	2	1	1	1	500	55.6	7.68	0	1	cell differentiation;cell growth;cell organization and biogenesis;cellular homeostasis;defense response;development;metabolic process	cytoplasm;cytoskeleton;membrane;mitochondrion;nucleus	antioxidant activity;signal transducer activity;structural molecule activity	Pf00069, Pf01064, Pf08515		ENSCAFG00000002528; ENSCAFG00845007708	TGFBR1	A0A7R7V602	MAPK signaling pathway; p38 MAPK signaling pathway		2	0
High	Master Protein	A0A8I3NG08	Actin binding LIM protein family member 3 OS=Canis lupus familiaris OX=9615 GN=ABLIM3 PE=4 SV=1	0.003	Dog	2.193	2	1	3	1	683	77.7	8.54	0	1	cell growth;cellular component movement;cellular homeostasis	nucleus	motor activity;structural molecule activity		612309	ENSCAFG00000018323; ENSCAFG00845010075	ABLIM3	A0A8I3NG08			0	0	0.3	0.399	0.037	0.053	0.051	0.036	0.028	0.529	0.0385516	0.0365143	1.5175e-05	1.2755e-05	1.78578e-06	2.54197e-05	1.67259e-08	0.33347	30	39.9	3.7	5.3	5.1	1.3
High	Master Protein	A0A8I3NZP1	USH1 protein network component sans OS=Canis lupus familiaris OX=9615 GN=USH1G PE=4 SV=1	0.01	Dog	3.634	2	1	2	1	457	51.2	7.06	0	1	metabolic process					ENSCAFG00845016408	USH1G	A0A8I3NZP1			0	0	0.001	0.001	0.001	0.001	0.724	0.541	0.694	0.001	2.21915e-17	2.21179e-17	2.22099e-17	2.22099e-17	0.728852	0.645349	0.682547	2.21547e-17					72.4	7.2
High	Master Protein	A0A8P0S9X0	Calmodulin like 3 OS=Canis lupus familiaris OX=9615 PE=4 SV=1	0.004	Dog	2.228	2	1	4	1	366	39.2	9.22	0	1											0	0	0.001	0.001	0.001	0.001	0.896	0.659	0.481	0.001	2.21915e-17	2.21179e-17	2.22099e-17	2.22099e-17	0.867241	0.807601	0.39665	2.21547e-17					89.6	23.8
High	Master Protein	A0A8I3P0L8	Elongation factor for RNA polymerase II 2 OS=Canis lupus familiaris OX=9615 GN=ELL2 PE=3 SV=1	0.005	Dog	2.112	2	1	1	1	641	72.3	9.01	0	1	cellular component movement;cellular homeostasis	membrane			488899	ENSCAFG00000007900; ENSCAFG00845013696	ELL2	A0A8I3P0L8			0	0	0.899	1.271	0.936	1.329	0.001	0.001	0.001	1.401	0.841173	0.853042	0.916275	0.941531	2.82436e-17	2.82436e-17	2.82436e-17	0.756601	89.9	127.1	93.6	132.9
High	Master Protein	A0A8P0NHE4	Synaptotagmin 7 OS=Canis lupus familiaris OX=9615 GN=SYT7 PE=4 SV=1	0.008	Dog	1.891	2	1	2	1	687	75.7	9.42	0	1						ENSCAFG00000016121	SYT7	A0A8P0NHE4			0	0
High	Master Protein	A0A8I3NK94	Collagen alpha-1(I) chain-like OS=Canis lupus familiaris OX=9615 GN=PIERCE1 PE=4 SV=1	0.008	Dog	1.91	2	1	1	1	321	33.6	12.06	0	1	cell growth	endoplasmic reticulum				ENSCAFG00845013483	PIERCE1	A0A8I3NK94			0	0	0.001	0.001	0.001	0.001	0.089	0.183	0.05	0.001	2.21915e-17	2.21179e-17	2.22099e-17	2.22099e-17	0.000126194	0.0540379	1.64038e-06	2.21547e-17					8.9	6.5
High	Master Protein	A0A8I3NVI9	GDP-mannose 4,6-dehydratase OS=Canis lupus familiaris OX=9615 GN=GMDS PE=3 SV=1	0.003	Dog	2.187	2	1	1	1	688	71.3	9.13	0	1	cellular homeostasis		structural molecule activity			ENSCAFG00845016489	GMDS	A0A8I3NVI9			0	0
High	Master Protein	A0A8P0PM55	Protein kinase domain-containing protein OS=Canis lupus familiaris OX=9615 GN=STK32A PE=3 SV=1	0.005	Dog	2.145	2	1	4	1	413	48.4	7.96	0	1						ENSCAFG00000054378	STK32A	A0A8P0PM55			0	0	0.001	0.001	0.001	0.001	1.876	1.263	1.222	0.001	2.21915e-17	2.21179e-17	2.22099e-17	2.22099e-17	0.639448	0.906462	0.972717	2.21547e-17					187.6	4.2
High	Master Protein	A0A8I3P574	Interferon regulatory factor 2 OS=Canis lupus familiaris OX=9615 GN=IRF2 PE=3 SV=1	0.007	Dog	1.975	2	1	2	1	368	41.5	8.54	0	1	cell differentiation;cellular component movement	membrane	RNA binding;structural molecule activity		475633	ENSCAFG00000007761; ENSCAFG00845015393	IRF2	A0A8I3P574			0	0	1.201	1.065	1.031	2.015	3.868	4.419	3.25	1.284	0.923765	0.963906	0.97181	0.655182	0.100556	0.115818	0.216831	0.827058	120.1	106.5	103.1	201.5	386.8	8.4
High	Master Protein	A0A8I3MZL6	DNA polymerase delta interacting protein 2 OS=Canis lupus familiaris OX=9615 GN=POLDIP2 PE=4 SV=1	0.004	Dog	2.22	2	1	2	1	368	41.8	8.63	0	1			RNA binding		491162	ENSCAFG00000018665; ENSCAFG00845007044	POLDIP2	A0A8I3MZL6			0	0
High	Master Protein	A0A8I3MI32	Placenta-expressed transcript 1 protein OS=Canis lupus familiaris OX=9615 GN=PLET1 PE=4 SV=1	0.007	Dog	2.88	2	1	1	1	277	30.3	7.84	0	1		cytoplasm;cytoskeleton			102156295	ENSCAFG00000047279; ENSCAFG00845001254	PLET1	A0A8I3MI32			0	0	0.98	1.498	2.043	1.761	0.001	0.001	0.001	1.623	0.909514	0.665582	0.592874	0.75714	2.82436e-17	2.82436e-17	2.82436e-17	0.616593	98	149.8	204.3	176.1
High	Master Protein	A0A8I3NRX2	non-specific protein-tyrosine kinase OS=Canis lupus familiaris OX=9615 GN=WEE1 PE=4 SV=1	0	Dog	4.601	2	2	4	2	647	71.6	6.71	0	2	cell differentiation;cell organization and biogenesis;cellular homeostasis	membrane	signal transducer activity;structural molecule activity		476847	ENSCAFG00000007416; ENSCAFG00845013907	WEE1	A0A8I3NRX2	G1 to S cell cycle control; Cell cycle		2	0	0.851	0.716	0.446	0.882	0.001	0.001	0.001	1.264	0.801572	0.506343	0.399081	0.794572	2.82436e-17	2.82436e-17	2.82436e-17	0.842706	85.1	71.6	44.6	88.2
High	Master Protein	A0A8I3NN51	NAD(+) kinase OS=Canis lupus familiaris OX=9615 GN=NADK PE=3 SV=1	0.005	Dog	2.133	2	1	2	1	555	60	7.87	0	1	cellular homeostasis		signal transducer activity			ENSCAFG00845015607	NADK	A0A8I3NN51			0	0
High	Master Protein	A0A8I3N1D6	Serine incorporator 2 OS=Canis lupus familiaris OX=9615 GN=SERINC2 PE=3 SV=1	0.007	Dog	2.93	2	1	3	1	463	51.9	6.33	0	1	cellular homeostasis	cytoskeleton				ENSCAFG00000011063; ENSCAFG00845005979	SERINC2	A0A8I3N1D6			0	0
High	Master Protein	A0A8I3QPH2	Protein Wnt OS=Canis lupus familiaris OX=9615 GN=WNT10A PE=3 SV=1	0.004	Dog	2.493	2	1	14	1	417	46.1	9.07	0	1	cell death;development	cell surface	antioxidant activity		488528	ENSCAFG00000014987; ENSCAFG00845028544	WNT10A	A0A8I3QPH2	Wnt signaling pathway and pluripotency; Wnt signaling pathway		2	0	2.077	0.935	0.795	0.437	0.267	1.819	1.07	0.696	0.405698	0.8306	0.82072	0.258693	0.0517834	0.693072	0.972717	0.618439	207.7	93.5	79.5	43.7	26.7	3.3
High	Master Protein	A0A8I3QX70	G protein nucleolar 3 like OS=Canis lupus familiaris OX=9615 GN=GNL3L PE=4 SV=1	0.008	Dog	4.327	2	1	4	1	649	72.4	8.7	0	1			structural molecule activity			ENSCAFG00000016455; ENSCAFG00845030124	GNL3L	A0A8I3QX70			0	0
High	Master Protein	A0A8I3N5G6	Keratin 26 OS=Canis lupus familiaris OX=9615 GN=KRT26 PE=4 SV=1	0.008	Dog	1.866	2	1	2	1	464	51.4	4.98	0	1		endoplasmic reticulum	structural molecule activity		491008	ENSCAFG00000016014; ENSCAFG00845007297	KRT26	A0A8I3N5G6			0	0	3.621	4.213	2.471	3.658	0.676	1.018	0.951	3.059	0.0594679	0.00370785	0.406912	0.206339	0.667894	0.997345	0.912593	0.0856909	362.1	421.3	247.1	365.8	67.6	6
High	Master Protein	A0A8I3PY37	RAN binding protein 1 OS=Canis lupus familiaris OX=9615 GN=RANBP1 PE=4 SV=1	0.003	Dog	2.342	2	1	2	1	279	31.5	6.38	0	1	conjugation					ENSCAFG00000014178; ENSCAFG00845027449	RANBP1	A0A8I3PY37			0	0	1.235	1.214	1.279	2.08	0.001	0.001	0.001	0.717	0.895264	0.893994	0.913927	0.628652	2.82436e-17	2.82436e-17	2.82436e-17	0.645941	123.5	121.4	127.9	208
High	Master Protein	A0A8I3MP38	Cancer-related nucleoside-triphosphatase OS=Canis lupus familiaris OX=9615 GN=NTPCR PE=4 SV=1	0.004	Dog	2.469	2	1	4	1	326	35.1	10.23	0	1			structural molecule activity		607237	ENSCAFG00000011612; ENSCAFG00845004013	NTPCR	A0A8I3MP38			0	0	0.001	0.001	0.001	0.001	0.861	2.727	2.587	0.001	2.21915e-17	2.21179e-17	2.22099e-17	2.22099e-17	0.845927	0.374815	0.395328	2.21547e-17					86.1	26.4
High	Master Protein	A0A8P0PCX4	Caspase recruitment domain family member 8 OS=Canis lupus familiaris OX=9615 GN=LOC102153616 PE=4 SV=1	0.003	Dog	2.186	2	1	1	1	559	63.4	5.55	0	1						ENSCAFG00000031848	LOC102153616	A0A8P0PCX4			0	0	0.001	0.001	0.001	0.001	1.543	0.498	0.714	0.001	2.21915e-17	2.21179e-17	2.22099e-17	2.22099e-17	0.786536	0.554029	0.704088	2.21547e-17					154.3	7.4
High	Master Protein	A0A8I3N616	Solute carrier family 25 member 23 OS=Canis lupus familiaris OX=9615 GN=SLC25A23 PE=3 SV=1	0	Dog	4.838	2	2	52	2	513	57	7.05	0	2	conjugation	cytoskeleton;endosome	structural molecule activity		100855874	ENSCAFG00000018643; ENSCAFG00845010879	SLC25A23	A0A8I3N616			0	0	2.57	2.315	4.464	2.536	4.474	2.323	1.962	2.263	0.227398	0.159293	0.119119	0.472999	0.0577794	0.500231	0.649289	0.27334	257	231.5	446.4	253.6	447.4	2.7
High	Master Protein	A0A8I3MKZ5	NDRG family member 4 OS=Canis lupus familiaris OX=9615 GN=NDRG4 PE=3 SV=1	0.008	Dog	1.895	2	1	1	1	514	55.5	8.27	0	1		cytosol				ENSCAFG00845002044	NDRG4	A0A8I3MKZ5			0	0	0.001	0.001	0.001	0.001	0.839	0.651	1.119	0.001	2.21915e-17	2.21179e-17	2.22099e-17	2.22099e-17	0.82603	0.790759	0.992079	2.21547e-17					83.9	10.3
High	Master Protein	A0A8I3NFV9	G protein subunit alpha 15 OS=Canis lupus familiaris OX=9615 GN=GNA15 PE=3 SV=1	0.007	Dog	1.918	2	1	1	1	374	43.3	8.41	0	1	development	cytoskeleton	antioxidant activity;structural molecule activity			ENSCAFG00000019279; ENSCAFG00845010390	GNA15	A0A8I3NFV9			0	0	0.001	0.001	0.001	0.001	0.873	1.067	1.126	0.001	2.21915e-17	2.21179e-17	2.22099e-17	2.22099e-17	0.852906	0.974893	0.994726	2.21547e-17					87.3	3.3
High	Master Protein	A0A8I3S366	Transient receptor potential cation channel subfamily C member 4 associated protein OS=Canis lupus familiaris OX=9615 GN=TRPC4AP PE=4 SV=1	0.004	Dog	2.441	2	1	2	1	797	90.7	7.59	0	1	cell organization and biogenesis;cellular homeostasis	nucleus			477207	ENSCAFG00000007912; ENSCAFG00845018297	TRPC4AP	A0A8I3S366			0	0	1.315	1.377	1.094	0.908	0.001	0.001	0.001	1.149	0.845442	0.760522	0.999885	0.814002	2.82436e-17	2.82436e-17	2.82436e-17	0.93469	131.5	137.7	109.4	90.8
High	Master Protein	A0A8I3NQP4	Mitochondrial ribosomal protein L37 OS=Canis lupus familiaris OX=9615 GN=MRPL37 PE=4 SV=1	0.004	Dog	2.432	2	1	1	1	423	48.3	9.19	0	1	cell organization and biogenesis;cellular homeostasis	cytoskeleton;endosome;Golgi	structural molecule activity		489577	ENSCAFG00000019035; ENSCAFG00845014975	MRPL37	A0A8I3NQP4			0	0
High	Master Protein	A0A8I3N106	Two pore segment channel 2 OS=Canis lupus familiaris OX=9615 GN=TPCN2 PE=4 SV=1	0.005	Dog	3.912	2	1	3	1	752	85.9	6.8	0	1	conjugation	cytoskeleton;mitochondrion	catalytic activity			ENSCAFG00845005889	TPCN2	A0A8I3N106			0	0	0.383	0.511	0.598	0.941	1.058	6.312	5.515	0.416	0.113484	0.142215	0.611553	0.84392	0.978412	0.0388444	0.0331793	0.145119	38.3	51.1	59.8	94.1	105.8	9.3
High	Master Protein	A0A8P0S8L0	Transmembrane protease serine OS=Canis lupus familiaris OX=9615 GN=TMPRSS11A PE=3 SV=1	0.005	Dog	2.176	2	1	4	1	424	47.7	9.2	0	1						ENSCAFG00000002802	TMPRSS11A	A0A8P0S8L0			0	0	1.24	2.597	1.22	2.863	2.175	1.149	1.052	2.01	0.892103	0.0891228	0.938959	0.372786	0.4985	0.945399	0.964373	0.386279	124	259.7	122	286.3	217.5	3.4
High	Master Protein	A0A8I3PZN6	G protein subunit alpha 13 OS=Canis lupus familiaris OX=9615 GN=GNA13 PE=3 SV=1	0.006	Dog	2.597	2	1	4	1	377	43.9	7.74	0	1	development	cytoskeleton	antioxidant activity;structural molecule activity			ENSCAFG00000054651; ENSCAFG00845028829	GNA13	A0A8I3PZN6			0	0	0.744	0.884	0.424	0.623	0.584	0.674	0.711	0.849	0.67383	0.768648	0.360217	0.533842	0.530585	0.807601	0.699993	0.796263	74.4	88.4	42.4	62.3	58.4	3.8
High	Master Protein	A0A8I3NM17	Kallikrein 1 OS=Canis lupus familiaris OX=9615 GN=KLK1 PE=4 SV=1	0.004	Dog	2.616	2	1	3	1	425	46.3	7.14	0	1	cell organization and biogenesis		structural molecule activity			ENSCAFG00845015652	KLK1	A0A8I3NM17			0	0
High	Master Protein	A0A8P0NEZ6	BUD23 rRNA methyltransferase and ribosome maturation factor OS=Canis lupus familiaris OX=9615 GN=BUD23 PE=3 SV=1	0.007	Dog	1.981	2	1	2	1	284	32	8.41	0	1					479717	ENSCAFG00000012894	BUD23	A0A8P0NEZ6			0	0	1.095	1.132	1.247	1.489	0.001	0.001	0.001	0.884	0.99495	0.966993	0.926204	0.878232	2.82436e-17	2.82436e-17	2.82436e-17	0.836457	109.5	113.2	124.7	148.9
High	Master Protein	A0A8I3Q3M1	PWWP domain containing 2B OS=Canis lupus familiaris OX=9615 GN=PWWP2B PE=4 SV=1	0	Dog	5.041	2	2	4	2	569	60.8	9.29	0	2						ENSCAFG00845024627	PWWP2B	A0A8I3Q3M1			0	0
High	Master Protein	A0A8I3MQQ7	WD repeat domain 73 OS=Canis lupus familiaris OX=9615 GN=WDR73 PE=4 SV=1	0.007	Dog	4.168	2	1	2	1	427	46.4	5.92	0	1						ENSCAFG00000012877; ENSCAFG00845002803	WDR73	A0A8I3MQQ7			0	0	1.449	1.204	2.15	1.52	0.796	0.699	0.746	1.525	0.774288	0.902737	0.552943	0.859744	0.786536	0.833781	0.738937	0.67456	144.9	120.4	215	152	79.6	3.5
High	Master Protein	Q32KH5	N-acetylgalactosamine-6-sulfatase OS=Canis lupus familiaris OX=9615 GN=GALNS PE=2 SV=1	0	Dog	4.583	2	1	9	1	522	58	7.05	0	1		mitochondrion	structural molecule activity	Pf00884, Pf14707	489661	ENSCAFG00000019861; ENSCAFG00040009528	GALNS	cfa:489661; Q32KH5		Neutrophil degranulation; Keratan sulfate degradation	2	0	0.644	0.948	1.292	1.366	0.667	0.251	0.311	1.172	0.516507	0.847194	0.90976	0.926263	0.658651	0.136806	0.095722	0.915702	64.4	94.8	129.2	136.6	66.7	3.9
High	Master Protein	A0A8P0P1K1	Basic leucine zipper and W2 domains 2 OS=Canis lupus familiaris OX=9615 GN=BZW2 PE=3 SV=1	0.004	Dog	2.406	2	1	3	1	475	54.7	8.84	0	1						ENSCAFG00000002424	BZW2	A0A8P0P1K1			0	0
High	Master Protein	A0A8I3NI83	Ataxin-10 OS=Canis lupus familiaris OX=9615 GN=ATXN10 PE=3 SV=1	0.007	Dog	1.937	2	1	1	1	475	53.2	5.15	0	1					474467	ENSCAFG00000031708; ENSCAFG00845010727	ATXN10	A0A8I3NI83			0	0	1.286	1.792	0.662	0.787	0.001	0.001	0.001	1.155	0.861696	0.426691	0.698926	0.714896	2.82436e-17	2.82436e-17	2.82436e-17	0.931592	128.6	179.2	66.2	78.7
High	Master Protein	A0A8I3PUU8	Outer dense fiber of sperm tails 3B OS=Canis lupus familiaris OX=9615 GN=ODF3B PE=4 SV=1	0.003	Dog	2.251	2	1	3	1	476	49.3	11.65	0	1						ENSCAFG00845027794	ODF3B	A0A8I3PUU8			0	0	1.406	1.242	1.694	1.325	0.001	0.001	0.001	1.301	0.797918	0.879114	0.746356	0.94695	2.82436e-17	2.82436e-17	2.82436e-17	0.812177	140.6	124.2	169.4	132.5
High	Master Protein	A0A8I3P5U6	Serine/threonine-protein kinase ULK3 OS=Canis lupus familiaris OX=9615 GN=ULK3 PE=3 SV=1	0.004	Dog	2.375	2	1	1	1	476	52	7.96	0	1	cell organization and biogenesis;cellular homeostasis	nucleus	signal transducer activity;structural molecule activity			ENSCAFG00845017939	ULK3	A0A8I3P5U6			0	0
High	Master Protein	A0A8I3N3F8	Potassium calcium-activated channel subfamily N member 4 OS=Canis lupus familiaris OX=9615 GN=KCNN4 PE=4 SV=1	0.005	Dog	2.166	2	1	1	1	476	53	10.02	0	1	conjugation	cytoskeleton	catalytic activity;structural molecule activity			ENSCAFG00000004723; ENSCAFG00845008365	KCNN4	A0A8I3N3F8			0	0
High	Master Protein	A0A8I3RSR9	Proline-serine-threonine phosphatase interacting protein 2 OS=Canis lupus familiaris OX=9615 GN=PSTPIP2 PE=4 SV=1	0.004	Dog	2.463	2	1	5	1	334	38.8	8.13	0	1	cell growth;metabolic process		motor activity			ENSCAFG00000017656; ENSCAFG00845003305	PSTPIP2	A0A8I3RSR9			0	0	1.333	0.745	3.242	1.218	0.001	0.001	0.001	1.038	0.839549	0.552205	0.267671	0.996854	2.82436e-17	2.82436e-17	2.82436e-17	0.975775	133.3	74.5	324.2	121.8
High	Master Protein	A0A8I3NPV1	Chromosome 17 open reading frame 75 OS=Canis lupus familiaris OX=9615 GN=C9H17orf75 PE=4 SV=1	0.003	Dog	2.241	2	1	2	1	573	63.6	6.6	0	1	cell growth;conjugation	extracellular				ENSCAFG00000018416; ENSCAFG00845012586	C9H17orf75	A0A8I3NPV1			0	0
High	Master Protein	A0A8I3NPJ9	Protein phosphatase, Mg2+/Mn2+ dependent 1H OS=Canis lupus familiaris OX=9615 GN=PPM1H PE=4 SV=1	0.004	Dog	2.463	2	1	1	1	526	57.4	6.93	0	1	cell organization and biogenesis;cellular homeostasis		structural molecule activity			ENSCAFG00000000337; ENSCAFG00845009918	PPM1H	A0A8I3NPJ9			0	0
High	Master Protein	A0A8I3NIC2	5'-nucleotidase OS=Canis lupus familiaris OX=9615 GN=NT5E PE=3 SV=1	0.003	Dog	2.292	2	1	1	1	574	63.2	7.71	0	1	cellular homeostasis	cytoskeleton	structural molecule activity			ENSCAFG00000002994; ENSCAFG00845012948	NT5E	A0A8I3NIC2			0	0
High	Master Protein	A0A8I3MIK8	Fibroblast growth factor 18 OS=Canis lupus familiaris OX=9615 GN=FGF18 PE=3 SV=1	0.004	Dog	2.603	2	1	7	1	335	37.9	10.27	0	1	development	cell surface	antioxidant activity			ENSCAFG00000016903; ENSCAFG00845001658	FGF18	A0A8I3MIK8	MAPK signaling pathway		1	0	0.868	0.934	0.983	0.792	1.297	0.746	1.019	0.923	0.814195	0.8306	0.939243	0.718742	0.907182	0.869463	0.950384	0.881282	86.8	93.4	98.3	79.2	129.7	6.6
High	Master Protein	A0A8P0P2X8	Synaptotagmin 6 OS=Canis lupus familiaris OX=9615 GN=SYT6 PE=4 SV=1	0.006	Dog	2.043	2	1	1	1	528	58.9	8.35	0	1						ENSCAFG00000009348	SYT6	A0A8P0P2X8			0	0	0.001	0.001	0.001	0.001	0.914	0.522	0.67	0.001	2.21915e-17	2.21179e-17	2.22099e-17	2.22099e-17	0.878142	0.618075	0.655546	2.21547e-17					91.4	14.3
High	Master Protein	A0A8I3RTQ7	FAM110_C domain-containing protein OS=Canis lupus familiaris OX=9615 PE=4 SV=1	0.006	Dog	2.053	2	1	1	1	576	65	9.41	0	1											0	0	0.753	0.91	0.37	0.841	0.001	0.001	0.001	0.677	0.683204	0.797919	0.270396	0.758548	2.82436e-17	2.82436e-17	2.82436e-17	0.597363	75.3	91	37	84.1
High	Master Protein	A0A8P0SNX6	tRNA:m(4)X modification enzyme TRM13 OS=Canis lupus familiaris OX=9615 GN=TRMT13 PE=3 SV=1	0.007	Dog	2.934	2	1	4	1	482	54.2	8.32	0	1						ENSCAFG00000020021	TRMT13	A0A8P0SNX6			0	0
High	Master Protein	A0A8I3MJX8	OXA1L mitochondrial inner membrane protein OS=Canis lupus familiaris OX=9615 GN=OXA1L PE=3 SV=1	0.006	Dog	2.017	2	1	2	1	435	48.4	9.99	0	1	metabolic process	cytoskeleton	structural molecule activity		480239	ENSCAFG00000011159; ENSCAFG00845002006	OXA1L	A0A8I3MJX8			0	0	1.242	0.638	0.57	0.461	0.263	1.867	1.18	0.059	0.892103	0.349073	0.573377	0.294103	0.0485722	0.674384	0.986926	7.93543e-08	124.2	63.8	57	46.1	26.3	4.3
High	Master Protein	A0A8I3MLB7	Exocyst complex component 8 OS=Canis lupus familiaris OX=9615 GN=EXOC8 PE=3 SV=1	0.005	Dog	2.559	2	1	1	1	678	76.4	5.38	0	1	conjugation	nucleus				ENSCAFG00000011797; ENSCAFG00845000604	EXOC8	A0A8I3MLB7			0	0	0.001	0.001	0.001	0.001	5.55	0.43	0.616	0.001	2.21915e-17	2.21179e-17	2.22099e-17	2.22099e-17	0.0234196	0.461922	0.582433	2.21547e-17					555	394.8
High	Master Protein	A0A8I3P996	DDB1 and CUL4 associated factor 7 OS=Canis lupus familiaris OX=9615 GN=DCAF7 PE=4 SV=1	0.005	Dog	2.534	2	1	5	1	339	38.5	5.41	0	1						ENSCAFG00000012961; ENSCAFG00845019103	DCAF7	A0A8I3P996			0	0	1.04	1.669	0.785	2.337	0.001	0.001	0.001	1.61	0.961001	0.524933	0.82072	0.539948	2.82436e-17	2.82436e-17	2.82436e-17	0.619795	104	166.9	78.5	233.7
High	Master Protein	A0A8I3PSL2	F-box and WD repeat domain containing 8 OS=Canis lupus familiaris OX=9615 GN=FBXW8 PE=4 SV=1	0.003	Dog	2.305	2	1	1	1	582	66.1	5.9	0	1						ENSCAFG00000053476; ENSCAFG00845026220	FBXW8	A0A8I3PSL2			0	0	0.613	0.83	0.466	0.783	0.001	0.001	0.001	0.811	0.46943	0.693232	0.422337	0.711518	2.82436e-17	2.82436e-17	2.82436e-17	0.766639	61.3	83	46.6	78.3
High	Master Protein	A0A8I3MLV5	Dishevelled binding antagonist of beta catenin 3 OS=Canis lupus familiaris OX=9615 GN=DACT3 PE=3 SV=1	0.006	Dog	2.034	2	1	1	1	631	64.8	10.32	0	1	metabolic process					ENSCAFG00000056897; ENSCAFG00845003449	DACT3	A0A8I3MLV5			0	0
High	Master Protein	A0A8P0NT31	Ig-like domain-containing protein OS=Canis lupus familiaris OX=9615 PE=4 SV=1	0.005	Dog	2.16	2	1	2	1	340	36.5	6.58	0	1											0	0
High	Master Protein	A0A8P0TIT1	Pyridoxal kinase OS=Canis lupus familiaris OX=9615 GN=PDXK PE=3 SV=1	0.01	Dog	3.812	2	1	2	1	486	53.1	6.83	0	1	cellular homeostasis					ENSCAFG00000031322	PDXK	A0A8P0TIT1			0	0	0.598	0.543	0.592	0.575	0.001	0.001	0.001	0.529	0.441915	0.185201	0.60288	0.469484	2.82436e-17	2.82436e-17	2.82436e-17	0.333689	59.8	54.3	59.2	57.5
High	Master Protein	A0A8I3P0Y9	ST3 beta-galactoside alpha-2,3-sialyltransferase 3 OS=Canis lupus familiaris OX=9615 GN=ST3GAL3 PE=3 SV=1	0.005	Dog	2.572	2	1	6	1	389	43.7	8.97	0	1	cell organization and biogenesis;cellular homeostasis	cytoskeleton;extracellular	structural molecule activity			ENSCAFG00845016618	ST3GAL3	A0A8I3P0Y9			0	0	0.869	0.856	1.076	1.138	0.001	0.001	0.001	0.797	0.814658	0.726685	0.991591	0.965364	2.82436e-17	2.82436e-17	2.82436e-17	0.75144	86.9	85.6	107.6	113.8
High	Master Protein	A0A8I3ML38	Battenin OS=Canis lupus familiaris OX=9615 GN=CLN3 PE=3 SV=1	0.006	Dog	2.042	2	1	2	1	438	48	6.05	0	1		cytoskeleton;mitochondrion			479794	ENSCAFG00000017139; ENSCAFG00845002428	CLN3	A0A8I3ML38			0	0	0.844	0.637	1.577	1.767	0.001	0.001	0.001	0.828	0.796092	0.348705	0.795993	0.756916	2.82436e-17	2.82436e-17	2.82436e-17	0.781065	84.4	63.7	157.7	176.7
High	Master Protein	A0A8I3NNE9	Bifunctional lysine-specific demethylase and histidyl-hydroxylase OS=Canis lupus familiaris OX=9615 GN=RIOX1 PE=3 SV=1	0.007	Dog	4.213	2	2	3	2	633	70.2	6.74	0	2		membrane	structural molecule activity			ENSCAFG00845012971	RIOX1	A0A8I3NNE9			0	0	0.001	0.001	0.001	0.001	0.735	0.618	0.725	0.001	2.21915e-17	2.21179e-17	2.22099e-17	2.22099e-17	0.752119	0.757467	0.722807	2.21547e-17					73.5	31.3
High	Master Protein	A0A8I3NWK1	Ferric chelate reductase 1 like OS=Canis lupus familiaris OX=9615 GN=FRRS1L PE=4 SV=1	0.004	Dog	2.473	2	1	1	1	293	32.4	5.72	0	1	metabolic process	cytoskeleton				ENSCAFG00000054789; ENSCAFG00845012055	FRRS1L	A0A8I3NWK1			0	0	0.001	0.001	0.001	0.001	1.208	1.283	1.612	0.001	2.21915e-17	2.21179e-17	2.22099e-17	2.22099e-17	0.956939	0.896051	0.796725	2.21547e-17					120.8	8
High	Master Protein	A0A8I3RX33	Carbohydrate sulfotransferase OS=Canis lupus familiaris OX=9615 GN=CHST13 PE=3 SV=1	0.005	Dog	2.572	2	1	7	1	342	39	11.25	0	1	cellular homeostasis	cytoskeleton;extracellular	structural molecule activity			ENSCAFG00000028530; ENSCAFG00845012493	CHST13	A0A8I3RX33			0	0
High	Master Protein	A0A8I3P1W7	Protein kinase domain-containing protein OS=Canis lupus familiaris OX=9615 GN=CSNK2A1 PE=3 SV=1	0.004	Dog	2.624	2	1	1	1	391	45.1	7.74	0	1	cell organization and biogenesis;cellular homeostasis		signal transducer activity;structural molecule activity			ENSCAFG00000006946; ENSCAFG00845015947	CSNK2A1	A0A8I3P1W7			0	0	0.001	0.001	0.001	0.001	1.109	3.004	2.401	0.001	2.21915e-17	2.21179e-17	2.22099e-17	2.22099e-17	0.999242	0.308851	0.458085	2.21547e-17					110.9	12.9
High	Master Protein	A0A8I3MIP9	Frataxin, mitochondrial OS=Canis lupus familiaris OX=9615 GN=FXN PE=3 SV=1	0.009	Dog	3.299	2	1	5	1	343	36.4	10.93	0	1	cell growth;cellular homeostasis;conjugation;metabolic process	endosome	structural molecule activity			ENSCAFG00845001342	FXN	A0A8I3MIP9			0	0	0.789	0.791	0.636	0.68	0.876	0.884	0.902	0.843	0.731116	0.634341	0.663938	0.60508	0.852979	0.930898	0.879205	0.796263	78.9	79.1	63.6	68	87.6	7.1
High	Master Protein	A0A8I3N5J5	Chondroitin sulfate proteoglycan 5 OS=Canis lupus familiaris OX=9615 GN=CSPG5 PE=4 SV=1	0.009	Dog	3.22	2	1	5	1	539	57.3	4.56	0	1	defense response	cytoskeleton				ENSCAFG00845008635	CSPG5	A0A8I3N5J5			0	0	0.001	0.001	0.001	0.001	0.741	1.786	1.585	0.001	2.21915e-17	2.21179e-17	2.22099e-17	2.22099e-17	0.742268	0.707859	0.800767	2.21547e-17					74.1	7.7
High	Master Protein	A0A8I3N536	F-actin-capping protein subunit alpha-2 OS=Canis lupus familiaris OX=9615 GN=CAPZA2 PE=3 SV=1	0.006	Dog	2.031	2	1	1	1	393	44.1	8.07	0	1	cell growth	endoplasmic reticulum	motor activity			ENSCAFG00845007934	CAPZA2	A0A8I3N536			0	0	1.309	0.831	1.357	0.894	0.001	0.001	0.001	0.638	0.848896	0.693232	0.879478	0.786273	2.82436e-17	2.82436e-17	2.82436e-17	0.532874	130.9	83.1	135.7	89.4
High	Master Protein	A0A8I3N565	RUS family member 1 OS=Canis lupus familiaris OX=9615 GN=RUSF1 PE=3 SV=1	0.007	Dog	1.971	2	1	1	1	590	63.5	8.6	0	1						ENSCAFG00845010258	RUSF1	A0A8I3N565			0	0
High	Master Protein	A0A8I3N026	Nectin cell adhesion molecule 2 OS=Canis lupus familiaris OX=9615 GN=NECTIN2 PE=4 SV=1	0.005	Dog	2.749	2	1	2	1	541	57.9	4.92	0	1	cell communication;metabolic process	cytoskeleton;nucleus	structural molecule activity		611060	ENSCAFG00000004626; ENSCAFG00845006836	NECTIN2	A0A8I3N026			0	0	0.773	0.749	1.655	0.973	0.001	0.001	0.001	1.147	0.704479	0.558485	0.762151	0.852128	2.82436e-17	2.82436e-17	2.82436e-17	0.93469	77.3	74.9	165.5	97.3
High	Master Protein	A0A8I3PNP6	protein-serine/threonine phosphatase OS=Canis lupus familiaris OX=9615 GN=PPM1A PE=3 SV=1	0.006	Dog	4.12	2	2	3	2	492	55.2	8.43	0	2		cytoskeleton;cytosol	structural molecule activity			ENSCAFG00000015603; ENSCAFG00845022268	PPM1A	A0A8I3PNP6	MAPK signaling pathway		1	0	1.193	1.05	0.919	1.369	2.241	1.241	0.972	0.649	0.926254	0.953112	0.907994	0.926263	0.472502	0.920104	0.929435	0.548685	119.3	105	91.9	136.9	224.1	20.5
High	Master Protein	A0A8I3MT32	Thiamine transporter 1 OS=Canis lupus familiaris OX=9615 GN=SLC19A2 PE=3 SV=1	0	Dog	4.595	2	2	8	2	492	55.1	7.81	0	2	conjugation	cytoplasm;cytoskeleton	catalytic activity		490353	ENSCAFG00000015235; ENSCAFG00845002427	SLC19A2	A0A8I3MT32			0	0	0.983	2.243	0.743	1.355	1.645	1.105	1.284	1.561	0.912047	0.181352	0.783443	0.930059	0.747499	0.961129	0.949744	0.651344	98.3	224.3	74.3	135.5	164.5	10.3
High	Master Protein	A0A8P0NNS4	ceramidase OS=Canis lupus familiaris OX=9615 GN=ACER2 PE=3 SV=1	0.008	Dog	1.87	2	1	1	1	443	48	9.64	0	1	cellular homeostasis		structural molecule activity			ENSCAFG00000029621	ACER2	A0A8P0NNS4			0	0	0.881	0.997	0.61	0.84	0.001	0.001	0.001	0.797	0.82975	0.893119	0.627411	0.758227	2.82436e-17	2.82436e-17	2.82436e-17	0.75144	88.1	99.7	61	84
High	Master Protein	A0A8I3P3E5	HORMA domain-containing protein 1 OS=Canis lupus familiaris OX=9615 GN=HORMAD1 PE=4 SV=1	0.008	Dog	1.91	2	1	1	1	395	44.9	5.85	0	1						ENSCAFG00000012075; ENSCAFG00845018896	HORMAD1	A0A8I3P3E5			0	0	2.748	0.727	0.67	0.575	0.001	0.001	0.001	0.692	0.180344	0.524933	0.706793	0.469761	2.82436e-17	2.82436e-17	2.82436e-17	0.616593	274.8	72.7	67	57.5
High	Master Protein	A0A8I3MXH6	sulfite oxidase OS=Canis lupus familiaris OX=9615 GN=SUOX PE=4 SV=1	0.008	Dog	1.943	2	1	3	1	693	75.7	8.62	0	1	cellular homeostasis		structural molecule activity			ENSCAFG00845006001	SUOX	A0A8I3MXH6			0	0	0.605	0.659	0.95	1.141	1.914	3.115	2.436	0.689	0.453358	0.389926	0.921148	0.966926	0.552796	0.283822	0.413577	0.616245	60.5	65.9	95	114.1	191.4	133
High	Master Protein	P28228	Gap junction gamma-1 protein OS=Canis lupus familiaris OX=9615 GN=GJC1 PE=3 SV=1	0.007	Dog	2.01	2	1	1	1	396	45.5	7.36	0	1	cell death;conjugation	cytoplasm;cytoskeleton	catalytic activity	Pf00029	490936		GJC1	cfa:490936; P28228; Q5J7U4			0	0	0.001	0.001	0.001	0.001	1.14	2.034	1.795	0.001	2.21915e-17	2.21179e-17	2.22099e-17	2.22099e-17	0.983907	0.611266	0.719775	2.21547e-17					114	14
High	Master Protein	A0A8P0P5F7	Choline dehydrogenase OS=Canis lupus familiaris OX=9615 GN=CHDH PE=3 SV=1	0.003	Dog	2.293	2	1	2	1	644	70.2	9.2	0	1						ENSCAFG00000008296	CHDH	A0A8P0P5F7			0	0
High	Master Protein	A0A8I3Q1W3	SplA/ryanodine receptor domain and SOCS box containing 1 OS=Canis lupus familiaris OX=9615 GN=SPSB1 PE=3 SV=1	0.003	Dog	2.334	2	1	2	1	347	39	8.59	0	1	cell organization and biogenesis;cellular homeostasis					ENSCAFG00000019732; ENSCAFG00845028867	SPSB1	A0A8I3Q1W3			0	0
High	Master Protein	A0A8I3NEI6	F2R like trypsin receptor 1 OS=Canis lupus familiaris OX=9615 GN=F2RL1 PE=4 SV=1	0.005	Dog	2.698	2	1	2	1	397	44.1	9.7	0	1	coagulation;development	cytoskeleton	structural molecule activity			ENSCAFG00845010229	F2RL1	A0A8I3NEI6			0	0	0.001	0.001	0.001	0.001	0.542	0.872	1.13	0.001	2.21915e-17	2.21179e-17	2.22099e-17	2.22099e-17	0.459601	0.927486	0.994726	2.21547e-17					54.2	8.7
High	Master Protein	A0A8I3SBJ1	Stomatin like 1 OS=Canis lupus familiaris OX=9615 GN=STOML1 PE=3 SV=1	0.003	Dog	2.272	2	1	2	1	397	42.6	6.7	0	1		cytoplasm;cytoskeleton				ENSCAFG00000017842; ENSCAFG00845028377	STOML1	A0A8I3SBJ1			0	0	0.418	0.852	0.676	0.904	0.001	0.001	0.001	1.026	0.159273	0.722421	0.71349	0.810659	2.82436e-17	2.82436e-17	2.82436e-17	0.967689	41.8	85.2	67.6	90.4
High	Master Protein	A0A8I3RX61	Peptidylprolyl isomerase domain and WD repeat containing 1 OS=Canis lupus familiaris OX=9615 GN=PPWD1 PE=4 SV=1	0.004	Dog	2.408	2	1	2	1	646	73.6	7.15	0	1	cell organization and biogenesis;cellular homeostasis		structural molecule activity		478078	ENSCAFG00000007415; ENSCAFG00845009688	PPWD1	A0A8I3RX61			0	0
High	Master Protein	A0A8P0SA92	E3 ubiquitin-protein ligase CBL OS=Canis lupus familiaris OX=9615 GN=CBLC PE=4 SV=1	0.01	Dog	3.44	2	1	32	1	497	55.5	8.19	0	1					612343	ENSCAFG00000004651	CBLC	A0A8P0SA92	EGFR1 signaling pathway		1	0	1.848	1.567	4.922	0.526	0.001	0.001	0.001	0.948	0.517614	0.603497	0.0902136	0.395783	2.82436e-17	2.82436e-17	2.82436e-17	0.901784	184.8	156.7	492.2	52.6
High	Master Protein	A0A8P0PJP1	TNF superfamily member 13b OS=Canis lupus familiaris OX=9615 GN=TNFSF13B PE=3 SV=1	0.005	Dog	2.085	2	1	2	1	398	43.1	8.4	0	1						ENSCAFG00000031735	TNFSF13B	A0A8P0PJP1			0	0	2.632	1.544	3.228	4.125	0.001	0.001	0.001	1.935	0.210822	0.622091	0.269805	0.148619	2.82436e-17	2.82436e-17	2.82436e-17	0.424883	263.2	154.4	322.8	412.5
High	Master Protein	A0A8I3MQW8	Kelch-like protein 36 OS=Canis lupus familiaris OX=9615 GN=KLHL36 PE=4 SV=1	0.008	Dog	1.898	2	1	3	1	648	73.6	6.61	0	1	cell organization and biogenesis;cellular homeostasis					ENSCAFG00845004673	KLHL36	A0A8I3MQW8			0	0	0.488	0.832	0.298	0.56	0.001	0.001	0.001	0.933	0.266703	0.694496	0.159854	0.444022	2.82436e-17	2.82436e-17	2.82436e-17	0.891566	48.8	83.2	29.8	56
High	Master Protein	A0A8I3Q6W6	Cysteine rich secretory protein LCCL domain containing 1 OS=Canis lupus familiaris OX=9615 GN=CRISPLD1 PE=4 SV=1	0.007	Dog	1.916	2	1	1	1	500	56.9	8.18	0	1		cell surface			487004	ENSCAFG00000008246; ENSCAFG00845029246	CRISPLD1	A0A8I3Q6W6			0	0
High	Master Protein	Q8MJ44	cAMP-dependent protein kinase catalytic subunit alpha OS=Canis lupus familiaris OX=9615 GN=PRKACA PE=1 SV=3	0.004	Dog	2.437	2	1	1	1	350	40.5	8.72	0	1	cell organization and biogenesis;cellular homeostasis;coagulation;development	cytoplasm;cytoskeleton;endoplasmic reticulum;endosome;membrane;nucleus	signal transducer activity;structural molecule activity	Pf00069	403556		PRKACA	cfa:403556; Q8MJ44	G protein signaling pathways		1	0
High	Master Protein	A0A8I3PWA7	LEM domain nuclear envelope protein 2 OS=Canis lupus familiaris OX=9615 GN=LEMD2 PE=4 SV=1	0.003	Dog	2.318	2	1	1	1	501	56.1	9.19	0	1	cell growth;metabolic process	cytoskeleton;membrane				ENSCAFG00845025993	LEMD2	A0A8I3PWA7			0	0
High	Master Protein	A0A8P0TTQ3	Zinc finger translocation associated OS=Canis lupus familiaris OX=9615 GN=ZFTA PE=4 SV=1	0	Dog	4.762	2	1	2	1	752	80.8	7.23	0	1						ENSCAFG00000015061	ZFTA	A0A8P0TTQ3			0	0	0.001	0.001	0.001	0.001	1.691	0.521	0.688	0.001	2.21915e-17	2.21179e-17	2.22099e-17	2.22099e-17	0.732788	0.612259	0.673225	2.21547e-17					169.1	8.6
High	Master Protein	A0A8I3MN14	Prohibitin OS=Canis lupus familiaris OX=9615 PE=3 SV=1	0.007	Dog	1.954	2	1	3	1	301	33.5	6.04	0	1		cytoplasm;cytoskeleton;endosome									0	0	0.001	0.001	0.001	0.001	1.466	1.027	0.748	0.001	2.21915e-17	2.21179e-17	2.22099e-17	2.22099e-17	0.823644	0.962661	0.784149	2.21547e-17					146.6	29.7
High	Master Protein	A0A8P0N409	Dishevelled binding antagonist of beta catenin 2 OS=Canis lupus familiaris OX=9615 GN=DACT2 PE=3 SV=1	0.005	Dog	2.528	2	1	1	1	753	79.6	10.01	0	1	metabolic process					ENSCAFG00000000866	DACT2	A0A8P0N409			0	0
High	Master Protein	A0A8I3N6J1	Integrin-linked protein kinase OS=Canis lupus familiaris OX=9615 GN=ILK PE=4 SV=1	0.006	Dog	2.026	2	1	1	1	452	51.4	8.07	0	1	cell organization and biogenesis;cellular homeostasis	endoplasmic reticulum;nucleus	signal transducer activity;structural molecule activity			ENSCAFG00845008689	ILK	A0A8I3N6J1			0	0	0.001	0.001	0.001	0.001	1.02	0.779	0.814	0.001	2.21915e-17	2.21179e-17	2.22099e-17	2.22099e-17	0.983537	0.927486	0.857374	2.21547e-17					102	88.3
High	Master Protein	A0A8I3N194	Nuclear transcription factor Y subunit gamma OS=Canis lupus familiaris OX=9615 GN=NFYC PE=4 SV=1	0.004	Dog	2.226	2	1	1	1	402	44.7	9.98	0	1			RNA binding;structural molecule activity			ENSCAFG00000002827; ENSCAFG00845009374	NFYC	A0A8I3N194			0	0	0.82	1.138	0.725	0.965	0.001	0.001	0.001	0.664	0.772794	0.963906	0.765597	0.859744	2.82436e-17	2.82436e-17	2.82436e-17	0.573249	82	113.8	72.5	96.5
High	Master Protein	A0A8P0NSG3	NALCN channel auxiliary factor 1 OS=Canis lupus familiaris OX=9615 GN=NALF1 PE=3 SV=1	0.004	Dog	2.207	2	1	1	1	453	50.8	7.08	0	1						ENSCAFG00000029765	NALF1	A0A8P0NSG3			0	0
High	Master Protein	A0A8I3NUK8	26S proteasome non-ATPase regulatory subunit 5 OS=Canis lupus familiaris OX=9615 GN=LOC610717 PE=3 SV=1	0.008	Dog	3.111	2	1	14	1	504	56	5.34	0	1	cell growth					ENSCAFG00000003574; ENSCAFG00845014705	LOC610717	A0A8I3NUK8			0	0	0.892	1.142	0.654	2.492	1.957	0.764	0.767	1.585	0.839549	0.962137	0.688596	0.484923	0.604459	0.877932	0.762248	0.634457	89.2	114.2	65.4	249.2	195.7	8.9
High	Master Protein	A0A8P0NL38	Sorting nexin 7 OS=Canis lupus familiaris OX=9615 GN=SNX7 PE=3 SV=1	0.007	Dog	2.888	2	1	1	1	454	52	4.98	0	1						ENSCAFG00000020058	SNX7	A0A8P0NL38			0	0	1.611	1.311	1.093	1.518	0.001	0.001	0.001	1.246	0.667595	0.813075	0.999885	0.859744	2.82436e-17	2.82436e-17	2.82436e-17	0.85506	161.1	131.1	109.3	151.8
High	Master Protein	A0A8I3S2M3	Tyrosine-protein phosphatase non-receptor type substrate 1 OS=Canis lupus familiaris OX=9615 GN=SIRPA PE=4 SV=1	0.005	Dog	2.154	2	1	2	1	506	55.1	8.34	0	1		cytoskeleton				ENSCAFG00845017411	SIRPA	A0A8I3S2M3			0	0	0.001	0.001	0.001	0.001	0.538	0.331	0.474	0.001	2.21915e-17	2.21179e-17	2.22099e-17	2.22099e-17	0.475523	0.240166	0.362879	2.21547e-17					53.8	30.1
High	Master Protein	A0A8I3P634	Chemerin-like receptor 2 OS=Canis lupus familiaris OX=9615 GN=CMKLR2 PE=3 SV=1	0.005	Dog	2.128	2	1	6	1	355	41.5	7.43	0	1	development	cytoplasm;cytoskeleton	structural molecule activity		478882	ENSCAFG00000013362; ENSCAFG00845020895	CMKLR2	A0A8I3P634			0	0	0.49	0.534	0.476	0.584	0.98	0.679	0.699	0.476	0.2699	0.174284	0.43593	0.479884	0.933386	0.809278	0.689089	0.235925	49	53.4	47.6	58.4	98	4.9
High	Master Protein	A0A8I3NC89	Glycosylated lysosomal membrane protein OS=Canis lupus familiaris OX=9615 GN=GLMP PE=3 SV=1	0.007	Dog	1.985	2	1	1	1	406	44.1	7.03	0	1		cytoskeleton;mitochondrion			612143	ENSCAFG00000016835; ENSCAFG00845009558	GLMP	A0A8I3NC89			0	0	0.001	0.001	0.001	0.001	0.042	1.066	0.73	0.001	2.21915e-17	2.21179e-17	2.22099e-17	2.22099e-17	3.54054e-07	0.974893	0.722807	2.21547e-17					4.2	1.5
High	Master Protein	A0A8I3S0H9	AA_permease_C domain-containing protein OS=Canis lupus familiaris OX=9615 PE=4 SV=1	0.008	Dog	1.887	2	1	2	1	406	42.5	8.19	0	1	conjugation	cytoskeleton	catalytic activity								0	0	2.466	1.392	2.58	2.823	0.001	0.001	0.001	1.554	0.259872	0.748121	0.41809	0.377802	2.82436e-17	2.82436e-17	2.82436e-17	0.657054	246.6	139.2	258	282.3
High	Master Protein	A0A8I3N837	Fibronectin type III and SPRY domain containing 1 like OS=Canis lupus familiaris OX=9615 GN=FSD1L PE=4 SV=1	0.006	Dog	2.06	2	1	2	1	508	57.1	6.8	0	1						ENSCAFG00845011014	FSD1L	A0A8I3N837			0	0	1.689	2.909	2.695	4.737	4.086	1.914	1.136	1.701	0.617655	0.0470039	0.379414	0.0966948	0.0821438	0.652168	0.996625	0.566623	168.9	290.9	269.5	473.7	408.6	19.1
High	Master Protein	A0A8P0N9L0	ZFP28 zinc finger protein OS=Canis lupus familiaris OX=9615 GN=ZFP28 PE=4 SV=1	0.007	Dog	1.992	2	1	2	1	864	98.2	9.39	0	1						ENSCAFG00000024289	ZFP28	A0A8P0N9L0			0	0	1.298	2	2.188	2.377	3.061	0.901	1.138	1.809	0.855561	0.291463	0.541606	0.524981	0.213365	0.942212	0.997542	0.498786	129.8	200	218.8	237.7	306.1	5.1
High	Master Protein	A0A8I3S3A9	Cyanocobalamin reductase / alkylcobalamin dealkylase OS=Canis lupus familiaris OX=9615 GN=MMACHC PE=3 SV=1	0.004	Dog	2.494	2	1	5	1	356	39.7	9.54	0	1		nucleus	structural molecule activity			ENSCAFG00000004573; ENSCAFG00845022783	MMACHC	A0A8I3S3A9			0	0	1.069	3.21	3.951	1.647	1.121	1.02	1.026	3.788	0.980904	0.0258899	0.165064	0.800343	0.995332	0.997396	0.955518	0.030742	106.9	321	395.1	164.7	112.1	10.8
High	Master Protein	A0A8P0N3C4	Collagen and calcium binding EGF domains 1 OS=Canis lupus familiaris OX=9615 GN=CCBE1 PE=4 SV=1	0.005	Dog	2.584	2	1	6	1	407	44.3	7.42	0	1						ENSCAFG00000000093	CCBE1	A0A8P0N3C4			0	0	2.575	1.651	3.741	2.16	2.998	3.923	2.904	1.185	0.226039	0.537472	0.188637	0.604716	0.225852	0.159541	0.29837	0.901784	257.5	165.1	374.1	216	299.8	32.1
High	Master Protein	A0A8I3NXG5	Olfactory receptor OS=Canis lupus familiaris OX=9615 GN=OR5AC1 PE=3 SV=1	0.004	Dog	2.234	2	1	1	1	307	34.8	8.31	0	1	development;metabolic process	cytoplasm;cytoskeleton	structural molecule activity			ENSCAFG00000046051; ENSCAFG00845015742	OR5AC1	A0A8I3NXG5			0	0	1.403	3.257	1.395	4.339	0.001	0.001	0.001	1.383	0.799438	0.0235784	0.84744	0.128364	2.82436e-17	2.82436e-17	2.82436e-17	0.767905	140.3	325.7	139.5	433.9
High	Master Protein	A0A8P0SEE3	UEV and lactate/malate dehyrogenase domains OS=Canis lupus familiaris OX=9615 GN=UEVLD PE=4 SV=1	0.004	Dog	2.67	2	1	3	1	512	56.7	7.78	0	1						ENSCAFG00000009323	UEVLD	A0A8P0SEE3			0	0	1.313	1.492	2.9	2.135	1.012	0.851	0.959	1.649	0.846464	0.670788	0.340304	0.616423	0.954584	0.927486	0.914365	0.600555	131.3	149.2	290	213.5	101.2	9.3
High	Master Protein	A0A8I3P113	Glutamate rich 1 OS=Canis lupus familiaris OX=9615 GN=ERICH1 PE=4 SV=1	0	Dog	6.851	2	2	4	2	410	45.4	5.16	0	2						ENSCAFG00845018622	ERICH1	A0A8I3P113			0	0	1.783	1.717	0.369	0.872	2.184	0.863	1.052	0.898	0.556318	0.487214	0.267671	0.786273	0.494556	0.927486	0.964373	0.853498	178.3	171.7	36.9	87.2	218.4	3.8
High	Master Protein	A0A8I3N0K4	Mab-21 like 2 OS=Canis lupus familiaris OX=9615 GN=MAB21L2 PE=3 SV=1	0.009	Dog	1.86	2	1	1	1	359	40.9	8.56	0	1		membrane;nucleus			482643	ENSCAFG00000007960; ENSCAFG00845005729	MAB21L2	A0A8I3N0K4			0	0	2.61	1.562	2.738	3.118	0.001	0.001	0.001	1.108	0.216395	0.60909	0.378608	0.307858	2.82436e-17	2.82436e-17	2.82436e-17	0.9592	261	156.2	273.8	311.8
High	Master Protein	A0A8I3MM71	Interferon regulatory factor 6 OS=Canis lupus familiaris OX=9615 GN=IRF6 PE=3 SV=1	0.008	Dog	4.386	2	2	2	2	462	52.6	5.33	0	2	cellular component movement;metabolic process	membrane	RNA binding;structural molecule activity		480015	ENSCAFG00000011971; ENSCAFG00845002898	IRF6	A0A8I3MM71			0	0
High	Master Protein	A0A8P0PRZ4	Mitochondrial ribosomal protein L14 OS=Canis lupus familiaris OX=9615 GN=MRPL14 PE=3 SV=1	0.005	Dog	2.102	2	1	2	1	515	53.6	12.19	0	1						ENSCAFG00000031182	MRPL14	A0A8P0PRZ4			0	0	1.579	1.16	1.25	1.511	0.001	0.001	0.001	1.655	0.683204	0.946143	0.924647	0.863949	2.82436e-17	2.82436e-17	2.82436e-17	0.59808	157.9	116	125	151.1
High	Master Protein	A0A8I3PPB5	protein-ribulosamine 3-kinase OS=Canis lupus familiaris OX=9615 GN=FN3KRP PE=3 SV=1	0.007	Dog	2.01	2	1	4	1	309	34.3	6.86	0	1	cellular homeostasis		signal transducer activity		480821	ENSCAFG00000013036; ENSCAFG00845026416	FN3KRP	A0A8I3PPB5			0	0	0.832	1.171	1.449	1.707	11.561	0.909	2.031	1.751	0.781805	0.935092	0.841726	0.776981	0.000414962	0.958508	0.62365	0.537803	83.2	117.1	144.9	170.7	1156.1	36.5
High	Master Protein	A0A8P0SXC4	Kinesin-like protein OS=Canis lupus familiaris OX=9615 GN=LOC489893 PE=3 SV=1	0.007	Dog	1.928	2	1	1	1	980	108.6	8.59	0	1						ENSCAFG00000048327	LOC489893	A0A8P0SXC4			0	0
High	Master Protein	A0A8I3MXZ5	Delta like canonical Notch ligand 3 OS=Canis lupus familiaris OX=9615 GN=DLL3 PE=4 SV=1	0.008	Dog	1.872	2	1	1	1	620	64.6	7.96	0	1	development;metabolic process	cytoskeleton	structural molecule activity			ENSCAFG00845004619	DLL3	A0A8I3MXZ5			0	0
High	Master Protein	A0A8I3PFJ5	Deleted in azoospermia like OS=Canis lupus familiaris OX=9615 GN=DAZL PE=4 SV=1	0.007	Dog	1.928	2	1	1	1	467	51.2	9.86	0	1	metabolic process	nucleus	RNA binding			ENSCAFG00845022414	DAZL	A0A8I3PFJ5			0	0
High	Master Protein	A0A8I3P0W2	Tropomyosin 3 OS=Canis lupus familiaris OX=9615 GN=TPM3 PE=3 SV=1	0.008	Dog	1.871	2	1	2	1	312	36.2	4.87	0	1		endoplasmic reticulum	motor activity			ENSCAFG00845015257	TPM3	A0A8I3P0W2			0	0	0.001	0.001	0.001	0.001	1.135	5.989	3.631	0.001	2.21915e-17	2.21179e-17	2.22099e-17	2.22099e-17	0.98409	0.0458341	0.154497	2.21547e-17					113.5	26.1
High	Master Protein	A0A8I3Q6I6	E3 ubiquitin-protein ligase CHFR OS=Canis lupus familiaris OX=9615 GN=CHFR PE=3 SV=1	0.009	Dog	3.264	2	1	1	1	730	80.9	6.92	0	1	cell organization and biogenesis;cellular homeostasis;metabolic process	membrane	structural molecule activity			ENSCAFG00845025229	CHFR	A0A8I3Q6I6			0	0
High	Master Protein	A0A8I3NGI5	Lamin B2 OS=Canis lupus familiaris OX=9615 GN=LMNB2 PE=3 SV=1	0.004	Dog	2.223	2	1	1	1	678	76.1	5.88	0	1		endoplasmic reticulum;endosome;membrane				ENSCAFG00845011756	LMNB2	A0A8I3NGI5			0	0	0.953	1.408	0.571	0.766	0.001	0.001	0.001	1.376	0.887985	0.731787	0.576087	0.696789	2.82436e-17	2.82436e-17	2.82436e-17	0.774919	95.3	140.8	57.1	76.6
High	Master Protein	A0A8I3RXP8	HYLS1 centriolar and ciliogenesis associated OS=Canis lupus familiaris OX=9615 GN=HYLS1 PE=3 SV=1	0.006	Dog	2.599	2	1	1	1	313	35.9	8.47	0	1	cell growth	endoplasmic reticulum;nucleus			609650	ENSCAFG00000028610; ENSCAFG00845010259	HYLS1	A0A8I3RXP8			0	0	0.488	0.503	0.313	0.337	0.001	0.001	0.001	0.94	0.266954	0.131018	0.181047	0.127681	2.82436e-17	2.82436e-17	2.82436e-17	0.900791	48.8	50.3	31.3	33.7
High	Master Protein	A0A8I3SCU8	Taxilin gamma OS=Canis lupus familiaris OX=9615 GN=TXLNG PE=3 SV=1	0.007	Dog	1.937	2	1	1	1	524	59.9	8.06	0	1			structural molecule activity			ENSCAFG00000012620; ENSCAFG00845030824	TXLNG	A0A8I3SCU8			0	0	0.001	0.001	0.001	0.001	1.111	0.747	0.903	0.001	2.21915e-17	2.21179e-17	2.22099e-17	2.22099e-17	0.999242	0.869463	0.879205	2.21547e-17					111.1	16.1
High	Master Protein	A0A8I3NNJ9	Proteasome 26S subunit, ATPase 1 OS=Canis lupus familiaris OX=9615 GN=PSMC1 PE=3 SV=1	0.008	Dog	1.871	2	1	1	1	367	41.1	5.01	0	1	cell organization and biogenesis;cellular homeostasis;metabolic process	membrane;nucleus	structural molecule activity			ENSCAFG00845013000	PSMC1	A0A8I3NNJ9			0	0	1.645	1.553	3.741	4.186	0.001	0.001	0.001	2.662	0.647107	0.615437	0.188637	0.142071	2.82436e-17	2.82436e-17	2.82436e-17	0.153486	164.5	155.3	374.1	418.6
High	Master Protein	A0A8I3NK03	Bone morphogenetic protein 5 OS=Canis lupus familiaris OX=9615 GN=BMP5 PE=3 SV=1	0.003	Dog	2.194	2	1	2	1	472	53.7	9.07	0	1	development	cell surface	antioxidant activity			ENSCAFG00000002345; ENSCAFG00845011840	BMP5	A0A8I3NK03			0	0	1.076	1.467	0.105	0.062	0.001	0.001	0.001	0.16	0.988406	0.688618	0.00392317	3.67303e-05	2.82436e-17	2.82436e-17	2.82436e-17	0.00065398	107.6	146.7	10.5	6.2
High	Master Protein	A0A8I3NF82	Farnesyl diphosphate synthase OS=Canis lupus familiaris OX=9615 GN=FDPS PE=3 SV=1	0.004	Dog	2.232	2	1	1	1	420	48	7.34	0	1	cellular homeostasis		structural molecule activity		480129	ENSCAFG00000030749; ENSCAFG00845011910	FDPS	A0A8I3NF82	Cholesterol biosynthesis		1	0
High	Master Protein	A0A8I3NGJ3	Tumor necrosis factor ligand superfamily member OS=Canis lupus familiaris OX=9615 GN=TNFSF11 PE=3 SV=1	0.008	Dog	1.88	2	1	1	1	315	35	7.64	0	1	development;metabolic process	cell surface;cytoskeleton	antioxidant activity		609418	ENSCAFG00000004675; ENSCAFG00845010618	TNFSF11	A0A8I3NGJ3			0	0
High	Master Protein	A0A8I3NCS8	Mitochondrial-processing peptidase subunit alpha OS=Canis lupus familiaris OX=9615 GN=PMPCA PE=3 SV=1	0.008	Dog	3.046	2	1	8	1	526	58.5	7.01	0	1	cell growth;cell organization and biogenesis;cellular homeostasis;conjugation	cytoskeleton;endosome	structural molecule activity		480677	ENSCAFG00000019672; ENSCAFG00845005923	PMPCA	A0A8I3NCS8			0	0	3.242	1.825	4.056	3.288	2.906	1.424	0.927	2.122	0.0961019	0.400671	0.155332	0.272863	0.248328	0.866442	0.897747	0.333689	324.2	182.5	405.6	328.8	290.6	10.7
High	Master Protein	A0A8I3PBN6	NFKB activating protein OS=Canis lupus familiaris OX=9615 GN=NKAP PE=3 SV=1	0.005	Dog	2.09	2	1	1	1	421	47.7	10.13	0	1			structural molecule activity			ENSCAFG00000018433; ENSCAFG00845021511	NKAP	A0A8I3PBN6			0	0	0.001	0.001	0.001	0.001	1.563	1.573	1.106	0.001	2.21915e-17	2.21179e-17	2.22099e-17	2.22099e-17	0.776803	0.79852	0.986926	2.21547e-17					156.3	12.8
High	Master Protein	A0A8I3PE57	Testis expressed 38 OS=Canis lupus familiaris OX=9615 GN=TEX38 PE=4 SV=1	0.003	Dog	2.301	2	1	1	1	316	35.3	7.56	0	1		cytoskeleton				ENSCAFG00000030726; ENSCAFG00845018605	TEX38	A0A8I3PE57			0	0	0.001	0.001	0.001	0.001	4.717	0.707	0.814	0.001	2.21915e-17	2.21179e-17	2.22099e-17	2.22099e-17	0.0467601	0.883383	0.86728	2.21547e-17					471.7	56.4
High	Master Protein	A0A8I3N7A9	Guanine nucleotide-binding protein G(q) subunit alpha OS=Canis lupus familiaris OX=9615 GN=GNAQ PE=3 SV=1	0.003	Dog	2.266	2	1	2	1	369	42.7	8.25	0	1	development	cytoskeleton	antioxidant activity;structural molecule activity			ENSCAFG00000001579; ENSCAFG00845009564	GNAQ	A0A8I3N7A9	Calcium regulation in cardiac cells		1	0	1.181	1.201	1.677	1.471	0.001	0.001	0.001	1.553	0.934001	0.902737	0.754963	0.886489	2.82436e-17	2.82436e-17	2.82436e-17	0.657412	118.1	120.1	167.7	147.1
High	Master Protein	A0A8I3NUZ1	Serine protease 50 OS=Canis lupus familiaris OX=9615 GN=PRSS50 PE=4 SV=1	0.005	Dog	2.111	2	1	1	1	422	45.4	6.65	0	1	cell organization and biogenesis		structural molecule activity		476646	ENSCAFG00000023396; ENSCAFG00845011561	PRSS50	A0A8I3NUZ1			0	0
High	Master Protein	A0A8I3P390	Olfactory receptor OS=Canis lupus familiaris OX=9615 GN=OR6N2 PE=3 SV=1	0.005	Dog	2.547	2	1	3	1	317	35.7	9.36	0	1	development;metabolic process	cytoplasm;cytoskeleton	structural molecule activity			ENSCAFG00845015982	OR6N2	A0A8I3P390			0	0
High	Master Protein	A0A8I3QJZ3	60S acidic ribosomal protein P0 OS=Canis lupus familiaris OX=9615 GN=RPLP0 PE=3 SV=1	0.006	Dog	2.594	2	1	7	1	317	34.3	5.97	0	1	metabolic process	Golgi;nucleus			609159	ENSCAFG00000010227; ENSCAFG00845029523	RPLP0	A0A8I3QJZ3			0	0	0.763	0.536	0.767	0.698	0.001	0.001	0.001	0.555	0.690414	0.175406	0.803045	0.624059	2.82436e-17	2.82436e-17	2.82436e-17	0.380371	76.3	53.6	76.7	69.8
High	Master Protein	A0A8I3PWC8	Coiled-coil domain containing 190 OS=Canis lupus familiaris OX=9615 GN=CCDC190 PE=4 SV=1	0.005	Dog	2.544	2	1	6	1	317	36	9.29	0	1						ENSCAFG00000013223; ENSCAFG00845026143	CCDC190	A0A8I3PWC8			0	0	1.76	3.838	4.681	5.13	5.729	0.652	0.993	6.201	0.573854	0.0075305	0.104367	0.0742433	0.0202726	0.790822	0.940255	0.00156894	176	383.8	468.1	513	572.9	19.1
High	Master Protein	A0A8I3RXL2	Pentatricopeptide repeat domain 3 OS=Canis lupus familiaris OX=9615 GN=PTCD3 PE=3 SV=1	0.007	Dog	1.936	2	1	1	1	687	77.8	6.84	0	1	cell organization and biogenesis;cellular homeostasis;metabolic process	endosome;Golgi;nucleus	protein binding;RNA binding		475765	ENSCAFG00000007584; ENSCAFG00845013553	PTCD3	A0A8I3RXL2			0	0	0.519	0.703	0.124	0.043	0.001	0.001	0.001	0.291	0.315538	0.484547	0.00789904	3.2327e-06	2.82436e-17	2.82436e-17	2.82436e-17	0.028016	51.9	70.3	12.4	4.3
High	Master Protein	A0A8P0SK87	WD repeat domain 64 OS=Canis lupus familiaris OX=9615 GN=WDR64 PE=4 SV=1	0.007	Dog	1.923	2	1	2	1	1163	130.3	8.12	0	1						ENSCAFG00000029443	WDR64	A0A8P0SK87			0	0	0.532	0.676	0.896	0.861	0.001	0.001	0.001	0.82	0.336067	0.426691	0.887578	0.776981	2.82436e-17	2.82436e-17	2.82436e-17	0.778504	53.2	67.6	89.6	86.1
High	Master Protein	A0A8I3N9C0	SPARC (osteonectin), cwcv and kazal like domains proteoglycan 2 OS=Canis lupus familiaris OX=9615 GN=SPOCK2 PE=4 SV=1	0.005	Dog	2.129	2	1	3	1	424	46.8	4.81	0	1		cell surface	structural molecule activity			ENSCAFG00000014413; ENSCAFG00845004641	SPOCK2	A0A8I3N9C0			0	0	0.001	0.001	0.001	0.001	0.781	0.7	0.703	0.001	2.21915e-17	2.21179e-17	2.22099e-17	2.22099e-17	0.774433	0.833781	0.691429	2.21547e-17					78.1	16.3
High	Master Protein	A0A8I3NIW1	Mitochondrial poly(A) polymerase OS=Canis lupus familiaris OX=9615 GN=MTPAP PE=4 SV=1	0.005	Dog	2.741	2	1	1	1	584	65.8	8.79	0	1			structural molecule activity		477963	ENSCAFG00000003984; ENSCAFG00845011540	MTPAP	A0A8I3NIW1			0	0
High	Master Protein	A0A8I3RRK8	Synaptotagmin 4 OS=Canis lupus familiaris OX=9615 GN=SYT4 PE=4 SV=1	0.004	Dog	2.614	2	1	3	1	425	48.2	8.79	0	1	conjugation	cytoskeleton			490474	ENSCAFG00000017681; ENSCAFG00845003717	SYT4	A0A8I3RRK8			0	0	2.845	1.668	1.024	3.697	0.001	0.001	0.001	1.669	0.159669	0.524933	0.979014	0.200032	2.82436e-17	2.82436e-17	2.82436e-17	0.58906	284.5	166.8	102.4	369.7
High	Master Protein	A0A8P0SZ38	Coiled-coil domain containing 30 OS=Canis lupus familiaris OX=9615 GN=CCDC30 PE=4 SV=1	0.006	Dog	3.928	2	2	3	2	797	93	7.17	0	2						ENSCAFG00000002549	CCDC30	A0A8P0SZ38			0	0	0.001	0.001	0.001	0.001	1.157	0.813	0.717	0.001	2.21915e-17	2.21179e-17	2.22099e-17	2.22099e-17	0.980452	0.896051	0.708361	2.21547e-17					115.7	7.5
High	Master Protein	A0A8P0PQS2	Proenkephalin-A OS=Canis lupus familiaris OX=9615 GN=PENK PE=3 SV=1	0.004	Dog	2.634	2	1	3	1	426	47	8.43	0	1						ENSCAFG00000007063	PENK	A0A8P0PQS2			0	0	0.001	0.001	0.001	0.001	2.443	10.368	7.588	0.001	2.21915e-17	2.21179e-17	2.22099e-17	2.22099e-17	0.292066	0.00561662	0.00771452	2.21547e-17					244.3	166.7
High	Master Protein	A0A8I3NRG2	IGc1 domain-containing protein OS=Canis lupus familiaris OX=9615 PE=3 SV=1	0.005	Dog	2.145	2	1	3	1	373	41.1	7.91	0	1		cytoskeleton									0	0	0.001	0.001	0.001	0.001	0.226	0.173	0.188	0.001	2.21915e-17	2.21179e-17	2.22099e-17	2.22099e-17	0.0256703	0.0444795	0.0117885	2.21547e-17					22.6	1.6
High	Master Protein	A0A8P0TC86	RRM domain-containing protein OS=Canis lupus familiaris OX=9615 GN=LOC475399 PE=3 SV=1	0.004	Dog	2.497	2	1	1	1	320	35.1	5.2	0	1					475399	ENSCAFG00000005504	LOC475399	A0A8P0TC86			0	0
High	Master Protein	A0A8P0TJ39	Myosin light chain 4 OS=Canis lupus familiaris OX=9615 GN=MYL4 PE=4 SV=1	0.003	Dog	2.247	2	1	4	1	321	35.8	7.47	0	1						ENSCAFG00000013728	MYL4	A0A8P0TJ39			0	0	0.001	0.001	0.001	0.001	0.803	0.815	0.906	0.001	2.21915e-17	2.21179e-17	2.22099e-17	2.22099e-17	0.796083	0.896051	0.880516	2.21547e-17					80.3	4.8
High	Master Protein	A0A8I3QAQ7	Frizzled class receptor 7 OS=Canis lupus familiaris OX=9615 PE=3 SV=1	0.006	Dog	4.122	2	2	2	2	910	99	9.92	0	2	cell death;development	cytoplasm;cytoskeleton;mitochondrion	structural molecule activity								0	0	0.563	0.62	0.258	0.3	0.001	0.001	0.001	0.688	0.392235	0.318235	0.107331	0.0876379	2.82436e-17	2.82436e-17	2.82436e-17	0.616002	56.3	62	25.8	30
High	Master Protein	A0A8P0T1G7	Hexosyltransferase OS=Canis lupus familiaris OX=9615 GN=B3GALNT2 PE=3 SV=1	0.003	Dog	2.294	2	1	1	1	375	42.5	5.38	0	1						ENSCAFG00000011268	B3GALNT2	A0A8P0T1G7			0	0	0.001	0.001	0.001	0.001	1.034	4.636	2.752	0.001	2.21915e-17	2.21179e-17	2.22099e-17	2.22099e-17	0.98409	0.101046	0.339697	2.21547e-17					103.4	19.2
High	Master Protein	A0A8I3NYT8	39S ribosomal protein L16, mitochondrial OS=Canis lupus familiaris OX=9615 GN=MRPL16 PE=3 SV=1	0.006	Dog	2.044	2	1	1	1	375	41.2	11.36	0	1	cell organization and biogenesis;cellular homeostasis	Golgi;nucleus	RNA binding;structural molecule activity			ENSCAFG00000031711; ENSCAFG00845019392	MRPL16	A0A8I3NYT8			0	0	0.001	0.001	0.001	0.001	0.65	0.82	0.978	0.001	2.21915e-17	2.21179e-17	2.22099e-17	2.22099e-17	0.638643	0.899143	0.930599	2.21547e-17					65	4.6
High	Master Protein	A0A8P0N7J9	GpcrRhopsn4 domain-containing protein OS=Canis lupus familiaris OX=9615 GN=TMEM145 PE=4 SV=1	0.007	Dog	1.971	2	1	4	1	590	66	9.26	0	1						ENSCAFG00000004834	TMEM145	A0A8P0N7J9			0	0
High	Master Protein	A0A8I3NAI5	Transmembrane and ubiquitin like domain containing 2 OS=Canis lupus familiaris OX=9615 GN=TMUB2 PE=4 SV=1	0.006	Dog	2.874	2	1	2	1	322	33.9	4.97	0	1	cell organization and biogenesis;cellular homeostasis;coagulation	cytoskeleton			607070	ENSCAFG00000014276; ENSCAFG00845009090	TMUB2	A0A8I3NAI5			0	0	0.896	0.903	0.989	1.275	0.001	0.001	0.001	0.914	0.840642	0.789291	0.943741	0.970862	2.82436e-17	2.82436e-17	2.82436e-17	0.870414	89.6	90.3	98.9	127.5
High	Master Protein	A0A8I3RQR5	BRMS1 like transcriptional repressor OS=Canis lupus familiaris OX=9615 GN=BRMS1L PE=4 SV=1	0.003	Dog	2.248	2	1	1	1	323	37.6	5.15	0	1	metabolic process	membrane			480292	ENSCAFG00000029732; ENSCAFG00845002506	BRMS1L	A0A8I3RQR5			0	0
High	Master Protein	A0A8I3MXJ8	MARVEL domain-containing protein OS=Canis lupus familiaris OX=9615 GN=MARVELD3 PE=4 SV=1	0.004	Dog	2.388	2	1	1	1	485	53.2	10.55	0	1		cytoskeleton				ENSCAFG00845005682	MARVELD3	A0A8I3MXJ8			0	0	0.001	0.001	0.001	0.001	3.843	1.375	1.735	0.001	2.21915e-17	2.21179e-17	2.22099e-17	2.22099e-17	0.102927	0.877932	0.751025	2.21547e-17					384.3	15.4
High	Master Protein	A0A8I3NJW5	RIC3 acetylcholine receptor chaperone OS=Canis lupus familiaris OX=9615 GN=RIC3 PE=3 SV=1	0.005	Dog	2.161	2	1	2	1	540	58.7	9.66	0	1		cytoskeleton;extracellular				ENSCAFG00845011793	RIC3	A0A8I3NJW5			0	0
High	Master Protein	A0A8I3NC72	Neuronal pentraxin 1 OS=Canis lupus familiaris OX=9615 GN=NPTX1 PE=4 SV=1	0.005	Dog	2.538	2	1	5	1	432	47.1	6.34	0	1						ENSCAFG00000059367; ENSCAFG00845012691	NPTX1	A0A8I3NC72			0	0	1.097	0.857	0.645	0.752	0.821	0.463	0.863	1.336	0.994746	0.726685	0.677849	0.681156	0.81208	0.522454	0.844773	0.794414	109.7	85.7	64.5	75.2	82.1	5.3
High	Master Protein	A0A8I3P4T9	E3 ubiquitin-protein ligase OS=Canis lupus familiaris OX=9615 GN=WWP1 PE=4 SV=1	0.005	Dog	2.149	2	1	2	1	922	104.9	6.18	0	1	cell organization and biogenesis;cellular homeostasis		structural molecule activity			ENSCAFG00000008784; ENSCAFG00845017590	WWP1	A0A8I3P4T9			0	0
High	Master Protein	A0A8I3N7P1	Transmembrane protein 130 OS=Canis lupus familiaris OX=9615 GN=TMEM130 PE=4 SV=1	0.003	Dog	2.264	2	1	15	1	435	48.1	6.44	0	1		cytoskeleton			608852	ENSCAFG00000015328; ENSCAFG00845004094	TMEM130	A0A8I3N7P1			0	0	2.289	1.269	2.97	3.747	0.591	1.739	1.366	1.329	0.317401	0.854373	0.322779	0.193729	0.544825	0.730225	0.9137	0.796263	228.9	126.9	297	374.7	59.1	2.7
High	Master Protein	A0A8I3P0N3	Gelsolin OS=Canis lupus familiaris OX=9615 GN=GSN PE=4 SV=1	0.005	Dog	2.135	2	1	4	1	871	94.6	7.52	0	1	cell growth;metabolic process		motor activity;structural molecule activity			ENSCAFG00000003663; ENSCAFG00845016093	GSN	A0A8I3P0N3			0	0
High	Master Protein	A0A8I3NUM6	4-aminobutyrate aminotransferase, mitochondrial OS=Canis lupus familiaris OX=9615 GN=ABAT PE=3 SV=1	0	Dog	6.894	2	2	28	2	490	55.4	8.21	0	2	cellular homeostasis		structural molecule activity			ENSCAFG00000019030; ENSCAFG00845014053	ABAT	A0A8I3NUM6			0	0	0.475	0.471	0.084	0.108	0.151	0.197	0.212	0.294	0.24722	0.0935958	0.00140502	0.00101685	0.00335752	0.0677849	0.0207183	0.0294586	47.5	47.1	8.4	10.8	15.1	0.7
High	Master Protein	A0A8P0SXT7	SLC2A4 regulator OS=Canis lupus familiaris OX=9615 GN=SLC2A4RG PE=4 SV=1	0.004	Dog	2.398	2	1	1	1	599	60.5	11.27	0	1						ENSCAFG00000013059	SLC2A4RG	A0A8P0SXT7			0	0
High	Master Protein	A0A8I3PZC0	Proline dehydrogenase OS=Canis lupus familiaris OX=9615 GN=LOC477562 PE=3 SV=1	0.003	Dog	2.314	2	1	1	1	600	67.8	7.88	0	1	cellular homeostasis		structural molecule activity			ENSCAFG00845026581	LOC477562	A0A8I3PZC0			0	0
High	Master Protein	A0A8P0PRY8	Mitochondrial ribosomal protein S27 OS=Canis lupus familiaris OX=9615 GN=MRPS27 PE=4 SV=1	0.009	Dog	3.202	2	1	21	1	491	55.2	7.34	0	1						ENSCAFG00000007967	MRPS27	A0A8P0PRY8			0	0
High	Master Protein	A0A8P0PR92	Solute carrier family 7 member 10 OS=Canis lupus familiaris OX=9615 GN=SLC7A10 PE=4 SV=1	0.007	Dog	1.975	2	1	1	1	601	64.3	9.47	0	1						ENSCAFG00000007422	SLC7A10	A0A8P0PR92			0	0
High	Master Protein	A0A8I3MYL3	Transmembrane protein 39B OS=Canis lupus familiaris OX=9615 GN=TMEM39B PE=3 SV=1	0.006	Dog	2.051	2	1	2	1	492	56.2	9.42	0	1		cytoskeleton			487315	ENSCAFG00000010805; ENSCAFG00845005063	TMEM39B	A0A8I3MYL3			0	0	0.001	0.001	0.001	0.001	0.715	0.37	0.503	0.001	2.21915e-17	2.21179e-17	2.22099e-17	2.22099e-17	0.739748	0.333305	0.439007	2.21547e-17					71.5	37
High	Master Protein	Q5TJE8	Beta-1,3-galactosyltransferase 4 OS=Canis lupus familiaris OX=9615 GN=B3GALT4 PE=3 SV=1	0.003	Dog	2.278	2	1	1	1	383	42.4	8.72	0	1	cell organization and biogenesis;cellular homeostasis	cytoskeleton;extracellular	structural molecule activity	Pf01762	481737	ENSCAFG00805013038; ENSCAFG00845020962	B3GALT4	cfa:481737; Q5TJE8			0	0
High	Master Protein	A0A8I3PG11	Ring finger protein 150 OS=Canis lupus familiaris OX=9615 GN=RNF150 PE=4 SV=1	0.008	Dog	1.898	2	1	1	1	438	46.9	7.21	0	1		cytoskeleton	structural molecule activity			ENSCAFG00845019931	RNF150	A0A8I3PG11			0	0
High	Master Protein	A0A8P0SU02	WD repeat domain 86 OS=Canis lupus familiaris OX=9615 GN=WDR86 PE=4 SV=1	0.004	Dog	2.236	2	1	1	1	493	52.6	9.29	0	1						ENSCAFG00000004878	WDR86	A0A8P0SU02			0	0
High	Master Protein	A0A8I3NVM1	Solute carrier family 7 member 2 OS=Canis lupus familiaris OX=9615 GN=SLC7A2 PE=3 SV=1	0.007	Dog	1.941	2	1	1	1	658	71.4	5.68	0	1	conjugation	cytoplasm;cytoskeleton	catalytic activity			ENSCAFG00000006944; ENSCAFG00845014791	SLC7A2	A0A8I3NVM1			0	0
High	Master Protein	A0A8I3NN65	Proteasome 26S subunit, non-ATPase 11 OS=Canis lupus familiaris OX=9615 GN=PSMD11 PE=3 SV=1	0	Dog	5.184	2	1	12	1	384	43.8	8.92	0	1	cell growth	nucleus				ENSCAFG00000018382; ENSCAFG00845012106	PSMD11	A0A8I3NN65			0	0	1.048	2.099	1.516	1.003	0.925	0.661	0.838	1.091	0.964652	0.241436	0.818122	0.886731	0.884488	0.796877	0.817983	0.969582	104.8	209.9	151.6	100.3	92.5	4.1
High	Master Protein	A0A8I3N2B1	Beta-1,3-N-acetylglucosaminyltransferase OS=Canis lupus familiaris OX=9615 GN=LFNG PE=3 SV=1	0.004	Dog	2.645	2	1	1	1	384	42.3	9.07	0	1	defense response	cytoskeleton;extracellular	structural molecule activity			ENSCAFG00000016399; ENSCAFG00845006270	LFNG	A0A8I3N2B1	Notch signaling pathway		1	0	0.748	0.658	0.44	0.884	0.001	0.001	0.001	0.486	0.679543	0.387778	0.384477	0.796468	2.82436e-17	2.82436e-17	2.82436e-17	0.254965	74.8	65.8	44	88.4
High	Master Protein	A0A8P0P403	Transketolase OS=Canis lupus familiaris OX=9615 GN=TKT PE=4 SV=1	0.004	Dog	2.658	2	1	1	1	715	78.2	8.76	0	1						ENSCAFG00000008647	TKT	A0A8P0P403			0	0
High	Master Protein	A0A8I3Q309	Glycerol-3-phosphate acyltransferase 1, mitochondrial OS=Canis lupus familiaris OX=9615 GN=GPAM PE=3 SV=1	0.004	Dog	2.2	2	1	1	1	882	99.4	7.78	0	1	cellular homeostasis	cytoplasm;cytoskeleton;endosome	structural molecule activity			ENSCAFG00845029366	GPAM	A0A8I3Q309			0	0
High	Master Protein	A0A8P0TBN8	LDL receptor related protein 8 OS=Canis lupus familiaris OX=9615 GN=LRP8 PE=4 SV=1	0.008	Dog	1.873	2	1	1	1	1103	119.9	5.2	0	1						ENSCAFG00000019142	LRP8	A0A8P0TBN8			0	0	0.001	0.001	0.001	0.001	0.682	1.858	1.301	0.001	2.21915e-17	2.21179e-17	2.22099e-17	2.22099e-17	0.705379	0.631872	0.912593	2.21547e-17					68.2	14.5
High	Master Protein	A0A8I3NJG8	Tubby-like protein OS=Canis lupus familiaris OX=9615 GN=TUB PE=3 SV=1	0.007	Dog	1.989	2	1	2	1	607	65.7	9.55	0	1		cell surface				ENSCAFG00845011581	TUB	A0A8I3NJG8			0	0
High	Master Protein	A0A8I3NVU1	Multidrug and toxin extrusion protein OS=Canis lupus familiaris OX=9615 GN=SLC47A2 PE=3 SV=1	0.006	Dog	2.012	2	1	1	1	607	65.2	8.54	0	1	conjugation	cytoskeleton	catalytic activity			ENSCAFG00000018151; ENSCAFG00845016715	SLC47A2	A0A8I3NVU1			0	0	0.001	0.001	0.001	0.001	1.097	8.651	6.132	0.001	2.21915e-17	2.21179e-17	2.22099e-17	2.22099e-17	0.976374	0.0118781	0.0209858	2.21547e-17					109.7	31.3
High	Master Protein	A0A8I3NG52	WH1 domain-containing protein OS=Canis lupus familiaris OX=9615 GN=ENAH PE=3 SV=1	0.005	Dog	2.126	2	1	1	1	942	100.4	9.61	0	1		endoplasmic reticulum;nucleus	motor activity;structural molecule activity			ENSCAFG00845009892	ENAH	A0A8I3NG52			0	0
High	Master Protein	A0A8I3Q4B7	PHD finger protein 8 OS=Canis lupus familiaris OX=9615 GN=PHF8 PE=4 SV=1	0	Dog	5.195	2	2	3	2	1053	116.6	8.28	0	2	cell growth	membrane	structural molecule activity		491897	ENSCAFG00000054262; ENSCAFG00845029638	PHF8	A0A8I3Q4B7			0	0	0.935	0.965	0.796	1.336	0.001	0.001	0.001	0.978	0.872205	0.864574	0.821855	0.938406	2.82436e-17	2.82436e-17	2.82436e-17	0.93469	93.5	96.5	79.6	133.6
High	Master Protein	A0A8P0NAJ0	Olfactory receptor OS=Canis lupus familiaris OX=9615 GN=OR5M12 PE=3 SV=1	0.005	Dog	2.083	2	1	2	1	333	37.9	9.04	0	1						ENSCAFG00000008035	OR5M12	A0A8P0NAJ0			0	0
High	Master Protein	A0A8I3MR69	Adenosine A2b receptor OS=Canis lupus familiaris OX=9615 GN=TTC19 PE=3 SV=1	0.003	Dog	2.36	2	1	1	1	445	48.9	9.33	0	1	cell growth	endosome				ENSCAFG00000018074; ENSCAFG00845004737	TTC19	A0A8I3MR69			0	0
High	Master Protein	A0A8I3P636	WD repeat domain 54 OS=Canis lupus familiaris OX=9615 GN=WDR54 PE=4 SV=1	0.007	Dog	2.959	2	1	5	1	334	35.6	6.32	0	1					475789	ENSCAFG00000008561; ENSCAFG00845019604	WDR54	A0A8I3P636			0	0	1.53	1.559	2.005	2.34	2.104	2.351	1.911	1.439	0.713113	0.610586	0.607821	0.53937	0.530585	0.490522	0.669198	0.728939	153	155.9	200.5	234	210.4	4.6
High	Master Protein	A0A8I3MFB3	Transforming growth factor beta OS=Canis lupus familiaris OX=9615 GN=B9D2 PE=3 SV=1	0.005	Dog	2.122	2	1	5	1	390	44.1	8.7	0	1	development;metabolic process	cell surface	antioxidant activity			ENSCAFG00000005014; ENSCAFG00845002395	B9D2	A0A8I3MFB3	MAPK signaling pathway		1	0	0.798	0.866	0.79	1.098	4.183	0.819	1.047	0.833	0.742555	0.739788	0.818122	0.938406	0.0751944	0.927486	0.987307	0.787269	79.8	86.6	79	109.8	418.3	47.9
High	Master Protein	A0A8I3PWG3	RUN and FYVE domain containing 4 OS=Canis lupus familiaris OX=9615 GN=RUFY4 PE=4 SV=1	0.005	Dog	2.098	2	1	2	1	558	62.6	7.66	0	1	metabolic process		structural molecule activity			ENSCAFG00000024732; ENSCAFG00845026363	RUFY4	A0A8I3PWG3			0	0	3.29	1.311	1.072	1.026	2.623	6.239	4.69	0.802	0.090395	0.813075	0.989944	0.8984	0.32636	0.0404595	0.0637346	0.756271	329	131.1	107.2	102.6	262.3	26.8
High	Master Protein	A0A8P0T4D1	C2 domain-containing protein OS=Canis lupus familiaris OX=9615 PE=3 SV=1	0.005	Dog	2.156	2	1	1	1	335	36.9	6.21	0	1											0	0	0.001	0.001	0.001	0.001	1.068	0.752	0.947	0.001	2.21915e-17	2.21179e-17	2.22099e-17	2.22099e-17	0.981336	0.869463	0.912593	2.21547e-17					106.8	8.5
High	Master Protein	A0A8P0PAJ6	Protein kinase domain-containing protein OS=Canis lupus familiaris OX=9615 GN=LOC612475 PE=3 SV=1	0.007	Dog	1.955	2	1	2	1	335	37.3	8.63	0	1						ENSCAFG00000008287	LOC612475	A0A8P0PAJ6			0	0	2.331	1.605	1.532	1.508	0.871	0.915	0.86	1.077	0.302568	0.565537	0.8107	0.865249	0.852906	0.946088	0.841732	0.980241	233.1	160.5	153.2	150.8	87.1	4.1
High	Master Protein	A0A8I3QE17	Basic immunoglobulin-like variable motif-containing protein OS=Canis lupus familiaris OX=9615 GN=BIVM PE=3 SV=1	0.007	Dog	1.973	2	1	6	1	503	57	9.04	0	1						ENSCAFG00000058028; ENSCAFG00845027524	BIVM	A0A8I3QE17			0	0	1.441	1.918	1.907	2.966	0.001	0.001	0.001	1.598	0.77857	0.339349	0.65096	0.344775	2.82436e-17	2.82436e-17	2.82436e-17	0.62698	144.1	191.8	190.7	296.6
High	Master Protein	A0A8I3NJA0	Spermatid perinuclear RNA-binding protein OS=Canis lupus familiaris OX=9615 GN=STRBP PE=4 SV=1	0.004	Dog	2.434	2	1	1	1	672	73.5	8.72	0	1	metabolic process	nucleus	RNA binding			ENSCAFG00000020235; ENSCAFG00845011747	STRBP	A0A8I3NJA0			0	0
High	Master Protein	A0A8I3PXV2	Tyrosine-protein phosphatase non-receptor type OS=Canis lupus familiaris OX=9615 GN=PTPN1 PE=3 SV=1	0.01	Dog	3.54	2	1	2	1	393	44.7	6.6	0	1	cell organization and biogenesis;cellular homeostasis	cytoskeleton;extracellular	structural molecule activity			ENSCAFG00845026218	PTPN1	A0A8I3PXV2			0	0	0.001	0.001	0.001	0.001	2.055	14.443	10.853	0.001	2.21915e-17	2.21179e-17	2.22099e-17	2.22099e-17	0.553542	0.00119425	0.00109877	2.21547e-17					205.5	12.5
High	Master Protein	A0A8P0T8G2	Rho guanine nucleotide exchange factor 37 OS=Canis lupus familiaris OX=9615 GN=ARHGEF37 PE=4 SV=1	0.007	Dog	1.94	2	1	1	1	899	98.9	9.2	0	1						ENSCAFG00000018281	ARHGEF37	A0A8P0T8G2			0	0	0.001	0.001	0.001	0.001	0.957	2.116	1.941	0.001	2.21915e-17	2.21179e-17	2.22099e-17	2.22099e-17	0.914234	0.576924	0.658471	2.21547e-17					95.7	14.9
High	Master Protein	A0A8P0TKF3	Cyclin Pas1/PHO80 domain containing 1 OS=Canis lupus familiaris OX=9615 GN=CNPPD1 PE=4 SV=1	0.005	Dog	2.111	2	1	2	1	787	85.4	10.59	0	1						ENSCAFG00000023507	CNPPD1	A0A8P0TKF3			0	0	0.001	0.001	0.001	0.001	0.561	0.441	0.702	0.001	2.21915e-17	2.21179e-17	2.22099e-17	2.22099e-17	0.493522	0.483522	0.68978	2.21547e-17					56.1	6.4
High	Master Protein	A0A8I3PST4	CCHC-type domain-containing protein OS=Canis lupus familiaris OX=9615 GN=LOC119866232 PE=4 SV=1	0.004	Dog	2.214	2	1	1	1	506	56.8	9.91	0	1	metabolic process		RNA binding;structural molecule activity			ENSCAFG00845024836	LOC119866232	A0A8I3PST4			0	0	0.891	0.718	0.778	1.458	0.001	0.001	0.001	0.731	0.839549	0.51071	0.810199	0.888721	2.82436e-17	2.82436e-17	2.82436e-17	0.670078	89.1	71.8	77.8	145.8
High	Master Protein	A0A8I3N8R8	Abhydrolase domain containing 15 OS=Canis lupus familiaris OX=9615 GN=ABHD15 PE=4 SV=1	0.005	Dog	2.161	2	1	1	1	788	84.6	9.66	0	1		cytoskeleton				ENSCAFG00845011269	ABHD15	A0A8I3N8R8			0	0
High	Master Protein	A0A8I3RZ89	N-terminal EF-hand calcium binding protein 2 OS=Canis lupus familiaris OX=9615 GN=NECAB2 PE=4 SV=1	0.005	Dog	2.554	2	1	1	1	394	43.6	5.82	0	1			structural molecule activity			ENSCAFG00845016292	NECAB2	A0A8I3RZ89			0	0
High	Master Protein	A0A8I3MTU2	BSD domain containing 1 OS=Canis lupus familiaris OX=9615 GN=BSDC1 PE=4 SV=1	0.004	Dog	2.238	2	1	3	1	451	49.2	4.79	0	1						ENSCAFG00000010567; ENSCAFG00845004923	BSDC1	A0A8I3MTU2			0	0	9.231	7.574	20.153	11.727	2.557	1.31	1.384	7.077	0.000209293	1.48035e-05	0.000225064	0.00218293	0.349514	0.891102	0.909733	0.000613506	923.1	757.4	2015.3	1172.7	255.7	17.5
High	Master Protein	A0A8I3NTC2	Methyltransferase 22, Kin17 lysine OS=Canis lupus familiaris OX=9615 GN=METTL22 PE=4 SV=1	0.004	Dog	2.64	2	1	2	1	395	43.9	5.12	0	1	cell organization and biogenesis;cellular homeostasis		structural molecule activity		610231	ENSCAFG00000019042; ENSCAFG00845014096	METTL22	A0A8I3NTC2			0	0	1.906	1.141	2.658	2.486	0.001	0.001	0.001	0.722	0.486129	0.962137	0.398643	0.486622	2.82436e-17	2.82436e-17	2.82436e-17	0.655713	190.6	114.1	265.8	248.6
High	Master Protein	A0A8I3NQY2	Ras and Rab interactor 1 OS=Canis lupus familiaris OX=9615 GN=RIN1 PE=3 SV=1	0.003	Dog	2.188	2	1	1	1	791	85.3	7.9	0	1	conjugation;development		DNA binding			ENSCAFG00845013619	RIN1	A0A8I3NQY2			0	0
High	Master Protein	A0A8I3MT33	SPARC related modular calcium binding 1 OS=Canis lupus familiaris OX=9615 GN=SMOC1 PE=4 SV=1	0.004	Dog	2.65	2	1	1	1	453	50	8.28	0	1		cell surface	structural molecule activity		480373	ENSCAFG00000016602; ENSCAFG00845004238	SMOC1	A0A8I3MT33			0	0	0.001	0.001	0.001	0.001	0.752	0.679	1.365	0.001	2.21915e-17	2.21179e-17	2.22099e-17	2.22099e-17	0.751834	0.809278	0.9137	2.21547e-17					75.2	4.6
High	Master Protein	A0A8P0SV01	Mitochondrial ribosomal protein S2 OS=Canis lupus familiaris OX=9615 GN=MRPS2 PE=3 SV=1	0.005	Dog	2.573	2	1	6	1	510	54.1	10.29	0	1						ENSCAFG00000019862	MRPS2	A0A8P0SV01			0	0	1.239	0.917	1.928	1.069	2.29	3.107	2.846	1.123	0.89338	0.80656	0.641529	0.926263	0.451727	0.2852	0.31364	0.948611	123.9	91.7	192.8	106.9	229	8.1
High	Master Protein	A0A8I3NCD0	EI24 autophagy associated transmembrane protein OS=Canis lupus familiaris OX=9615 GN=EI24 PE=3 SV=1	0.007	Dog	1.922	2	1	2	1	340	38.8	9.64	0	1		cytoskeleton			489301	ENSCAFG00000010898; ENSCAFG00845010949	EI24	A0A8I3NCD0			0	0	0.001	0.001	0.001	0.001	0.815	1.071	0.738	0.001	2.21915e-17	2.21179e-17	2.22099e-17	2.22099e-17	0.807524	0.974615	0.731549	2.21547e-17					81.5	9.6
High	Master Protein	A0A8I3PZV9	Dystrobrevin binding protein 1 OS=Canis lupus familiaris OX=9615 GN=DTNBP1 PE=3 SV=1	0.008	Dog	1.903	2	1	1	1	341	38.2	4.61	0	1		nucleus				ENSCAFG00845023988	DTNBP1	A0A8I3PZV9			0	0	0.722	1.076	1.698	1.917	0.001	0.001	0.001	1.22	0.64392	0.973144	0.744394	0.696132	2.82436e-17	2.82436e-17	2.82436e-17	0.879098	72.2	107.6	169.8	191.7
High	Master Protein	A0A8P0SKN7	Amino acid transporter OS=Canis lupus familiaris OX=9615 GN=SLC1A6 PE=3 SV=1	0.005	Dog	2.151	2	1	1	1	627	68.2	9.25	0	1	conjugation					ENSCAFG00000016174	SLC1A6	A0A8P0SKN7			0	0	0.001	0.001	0.001	0.001	1.021	5.053	4.05	0.001	2.21915e-17	2.21179e-17	2.22099e-17	2.22099e-17	0.999242	0.0788989	0.117648	2.21547e-17					102.1	100.9
High	Master Protein	A0A8I3S6A4	Proenkephalin-A OS=Canis lupus familiaris OX=9615 GN=PENK PE=3 SV=1	0.003	Dog	2.328	2	1	2	1	513	55.8	9.99	0	1	development	cell surface;nucleus	antioxidant activity			ENSCAFG00845027417	PENK	A0A8I3S6A4			0	0	0.85	0.995	0.856	0.783	0.001	0.001	0.001	0.742	0.801379	0.893119	0.868351	0.711518	2.82436e-17	2.82436e-17	2.82436e-17	0.68288	85	99.5	85.6	78.3
High	Master Protein	A0A8I3PZT2	Proteasome 26S subunit, non-ATPase 12 OS=Canis lupus familiaris OX=9615 GN=PSMD12 PE=3 SV=1	0.005	Dog	2.101	2	1	1	1	456	52.9	7.06	0	1		nucleus			480465	ENSCAFG00000011453; ENSCAFG00845026964	PSMD12	A0A8I3PZT2			0	0	0.001	0.001	0.001	0.001	1.056	1.222	1.104	0.001	2.21915e-17	2.21179e-17	2.22099e-17	2.22099e-17	0.978412	0.927486	0.986926	2.21547e-17					105.6	2.5
High	Master Protein	A0A8I3N325	Cadherin related family member 1 OS=Canis lupus familiaris OX=9615 GN=CDHR1 PE=4 SV=1	0.007	Dog	1.955	2	1	1	1	858	92.6	5.36	0	1	cell communication	cytoplasm;cytoskeleton	structural molecule activity			ENSCAFG00845005965	CDHR1	A0A8I3N325			0	0
High	Master Protein	A0A8I3S052	non-specific serine/threonine protein kinase OS=Canis lupus familiaris OX=9615 GN=RPS6KA5 PE=3 SV=1	0.007	Dog	1.914	2	1	1	1	916	101.6	8.78	0	1	cell organization and biogenesis;cellular homeostasis;development		signal transducer activity;structural molecule activity			ENSCAFG00000017543; ENSCAFG00845013465	RPS6KA5	A0A8I3S052	MAPK signaling pathway; p38 MAPK signaling pathway		2	0
High	Master Protein	A0A8I3NBV4	Glyceraldehyde-3-phosphate dehydrogenase OS=Canis lupus familiaris OX=9615 PE=3 SV=1	0.007	Dog	1.911	2	1	2	1	344	37.1	7.11	0	1	cellular homeostasis		structural molecule activity								0	0	0.001	0.001	0.001	0.001	2.813	0.712	0.468	0.001	2.21915e-17	2.21179e-17	2.22099e-17	2.22099e-17	0.271425	0.842629	0.333408	2.21547e-17					281.3	16
High	Master Protein	A0A8P0TS93	CUE domain containing 1 OS=Canis lupus familiaris OX=9615 GN=CUEDC1 PE=4 SV=1	0.009	Dog	4.395	2	2	12	2	402	43.7	5.64	0	2						ENSCAFG00000017425	CUEDC1	A0A8P0TS93			0	0	0.001	0.001	0.001	0.001	2.471	0.661	0.836	0.001	2.21915e-17	2.21179e-17	2.22099e-17	2.22099e-17	0.380244	0.796877	0.816606	2.21547e-17					247.1	14.3
High	Master Protein	A0A8P0NT88	DNA-(apurinic or apyrimidinic site) endonuclease OS=Canis lupus familiaris OX=9615 GN=APEX1 PE=3 SV=1	0.005	Dog	2.513	2	1	6	1	460	50.2	9.32	0	1						ENSCAFG00000032033	APEX1	A0A8P0NT88			0	0	0.001	0.001	0.001	0.001	0.856	0.572	0.661	0.001	2.21915e-17	2.21179e-17	2.22099e-17	2.22099e-17	0.865206	0.71137	0.68978	2.21547e-17					85.6	21.1
High	Master Protein	A0A8I3N1U2	MSS51 mitochondrial translational activator OS=Canis lupus familiaris OX=9615 GN=MSS51 PE=4 SV=1	0.003	Dog	2.371	2	1	2	1	460	51	6.62	0	1			structural molecule activity			ENSCAFG00000029612; ENSCAFG00845007119	MSS51	A0A8I3N1U2			0	0	2.052	1.604	2.599	2.431	1.65	4.229	3.124	1.861	0.416185	0.565537	0.413683	0.506682	0.743715	0.131477	0.243043	0.465096	205.2	160.4	259.9	243.1	165	17.7
High	Master Protein	A0A8I3S2E0	Carboxypeptidase M OS=Canis lupus familiaris OX=9615 GN=CPM PE=3 SV=1	0.005	Dog	2.103	2	1	1	1	518	57.5	7.96	0	1	cell organization and biogenesis		structural molecule activity			ENSCAFG00845016944	CPM	A0A8I3S2E0			0	0	0.001	0.001	0.001	0.001	2.02	1.411	1.387	0.001	2.21915e-17	2.21179e-17	2.22099e-17	2.22099e-17	0.571522	0.869463	0.909378	2.21547e-17					202	7.2
High	Master Protein	A0A8I3Q891	Phosphate regulating endopeptidase homolog X-linked OS=Canis lupus familiaris OX=9615 GN=PHEX PE=4 SV=1	0.005	Dog	2.13	2	1	1	1	749	86.3	8.82	0	1	cell organization and biogenesis	cytoskeleton	structural molecule activity			ENSCAFG00845029993	PHEX	A0A8I3Q891			0	0	0.001	0.001	0.001	0.001	0.411	0.465	0.668	0.001	2.21915e-17	2.21179e-17	2.22099e-17	2.22099e-17	0.214727	0.509735	0.6792	2.21547e-17					41.1	21.2
High	Master Protein	A0A8P0TL12	NIPA like domain containing 4 OS=Canis lupus familiaris OX=9615 GN=NIPAL4 PE=3 SV=1	0.003	Dog	2.371	2	1	1	1	404	44	8.4	0	1	conjugation					ENSCAFG00000052952	NIPAL4	A0A8P0TL12			0	0	0.001	0.001	0.001	0.001	0.861	0.687	1.002	0.001	2.21915e-17	2.21179e-17	2.22099e-17	2.22099e-17	0.845927	0.816203	0.940255	2.21547e-17					86.1	17.7
High	Master Protein	A0A8I3PRD6	UBAP1-MVB12-associated (UMA) domain containing 1 OS=Canis lupus familiaris OX=9615 GN=LOC610321 PE=4 SV=1	0.004	Dog	2.445	2	1	5	1	347	37.1	9.19	0	1						ENSCAFG00845023104	LOC610321	A0A8I3PRD6			0	0	1.718	1.01	2.446	2.699	0.001	0.001	0.001	0.994	0.599736	0.905584	0.457525	0.420771	2.82436e-17	2.82436e-17	2.82436e-17	0.940775	171.8	101	244.6	269.9
High	Master Protein	A0A8I3PP72	UFM1 specific peptidase 2 OS=Canis lupus familiaris OX=9615 GN=UFSP2 PE=4 SV=1	0.009	Dog	4.483	2	2	6	2	463	52.7	6.96	0	2					482908	ENSCAFG00000007558; ENSCAFG00845021793	UFSP2	A0A8I3PP72			0	0	2.298	3.092	0.565	0.787	0.973	1.01	1.081	1.039	0.314499	0.0326939	0.569015	0.714491	0.927346	0.994113	0.977343	0.975775	229.8	309.2	56.5	78.7	97.3	22.5
High	Master Protein	A0A8I3NJ93	Alanine--tRNA ligase OS=Canis lupus familiaris OX=9615 GN=AARS2 PE=3 SV=1	0.007	Dog	4.217	2	2	2	2	985	106.9	6.34	0	2	cell organization and biogenesis;cellular component movement;cellular homeostasis	nucleus	RNA binding;structural molecule activity		474920	ENSCAFG00000001989; ENSCAFG00845011820	AARS2	A0A8I3NJ93			0	0
High	Master Protein	A0A8I3N1R1	Nuclear receptor binding protein 2 OS=Canis lupus familiaris OX=9615 GN=NRBP2 PE=4 SV=1	0.004	Dog	2.413	2	1	1	1	523	59.3	6.86	0	1	cell organization and biogenesis;cellular homeostasis		signal transducer activity;structural molecule activity			ENSCAFG00000001405; ENSCAFG00845005761	NRBP2	A0A8I3N1R1			0	0	1	0.895	1.226	1.272	0.001	0.001	0.001	1.151	0.927222	0.783003	0.938959	0.973131	2.82436e-17	2.82436e-17	2.82436e-17	0.93469	100	89.5	122.6	127.2
High	Master Protein	A0A8I3PJU7	Citramalyl-CoA lyase OS=Canis lupus familiaris OX=9615 GN=CLYBL PE=4 SV=1	0.004	Dog	2.622	2	1	1	1	349	38.8	8.9	0	1			structural molecule activity		476974	ENSCAFG00000031580; ENSCAFG00845022273	CLYBL	A0A8I3PJU7			0	0	0.001	0.001	0.001	0.001	1.05	0.679	1.239	0.001	2.21915e-17	2.21179e-17	2.22099e-17	2.22099e-17	0.976374	0.809278	0.96462	2.21547e-17					105	20.2
High	Master Protein	A0A8I3MQJ9	Cytochrome P450 2B11 OS=Canis lupus familiaris OX=9615 GN=CYP2B6 PE=3 SV=1	0.005	Dog	2.125	2	1	1	1	524	59.6	8.51	0	1		cytoskeleton;extracellular	structural molecule activity			ENSCAFG00000005052; ENSCAFG00845002728	CYP2B6	A0A8I3MQJ9			0	0
High	Master Protein	A0A8I3M9Z2	Tetraspanin OS=Canis lupus familiaris OX=9615 GN=CD37 PE=3 SV=1	0.005	Dog	2.069	2	1	5	1	467	51.2	8.81	0	1		cytoskeleton				ENSCAFG00845000143	CD37	A0A8I3M9Z2			0	0	0.722	1.07	1.053	0.879	1.83	4.96	3.958	0.941	0.64392	0.966993	0.979014	0.792101	0.663901	0.0828891	0.11705	0.900791	72.2	107	105.3	87.9	183	51
High	Master Protein	A0A8P0NRY2	Lck-interacting transmembrane adapter 1 OS=Canis lupus familiaris OX=9615 GN=LIME1 PE=4 SV=1	0.005	Dog	2.112	2	1	2	1	409	43.1	9.95	0	1						ENSCAFG00000031222	LIME1	A0A8P0NRY2			0	0	0.734	0.887	1.213	0.955	0.001	0.001	0.001	0.926	0.660467	0.771468	0.939243	0.854769	2.82436e-17	2.82436e-17	2.82436e-17	0.883534	73.4	88.7	121.3	95.5
High	Master Protein	A0A8I3PD00	Peptidyl-prolyl cis-trans isomerase OS=Canis lupus familiaris OX=9615 GN=PPIL4 PE=3 SV=1	0.005	Dog	2.707	2	1	8	1	526	60.5	6.24	0	1	cell organization and biogenesis;cellular homeostasis	membrane	RNA binding;structural molecule activity			ENSCAFG00000000379; ENSCAFG00845018247	PPIL4	A0A8I3PD00			0	0	0.001	0.001	0.001	0.001	1.179	0.811	0.943	0.001	2.21915e-17	2.21179e-17	2.22099e-17	2.22099e-17	0.97148	0.896051	0.909733	2.21547e-17					117.9	15.4
High	Master Protein	A0A8I3MIP6	6-phosphofructo-2-kinase/fructose-2,6-biphosphatase 3 OS=Canis lupus familiaris OX=9615 GN=PFKFB3 PE=3 SV=1	0.005	Dog	2.146	2	1	1	1	526	60.4	8.27	0	1	cellular homeostasis		signal transducer activity;structural molecule activity			ENSCAFG00000005194; ENSCAFG00845001712	PFKFB3	A0A8I3MIP6			0	0	1.025	2.279	2.425	1.962	0.001	0.001	0.001	2.924	0.950039	0.170542	0.464222	0.671372	2.82436e-17	2.82436e-17	2.82436e-17	0.103918	102.5	227.9	242.5	196.2
High	Master Protein	A0A8I3Q216	DNA methyltransferase 1 associated protein 1 OS=Canis lupus familiaris OX=9615 GN=DMAP1 PE=4 SV=1	0.004	Dog	2.462	2	1	3	1	468	53.1	9.5	0	1	cell growth;cell organization and biogenesis;cell proliferation;cellular homeostasis;coagulation;metabolic process	membrane;nucleus			475385	ENSCAFG00000004811; ENSCAFG00845027525	DMAP1	A0A8I3Q216			0	0	2.165	2.713	1.805	1.886	1.767	0.76	1.393	1.542	0.369955	0.0703596	0.698926	0.706645	0.694528	0.87765	0.907146	0.668647	216.5	271.3	180.5	188.6	176.7	19.6
High	Master Protein	A0A8I3MX81	Kinesin light chain OS=Canis lupus familiaris OX=9615 GN=KLC3 PE=3 SV=1	0.008	Dog	1.895	2	1	1	1	527	57.7	6.74	0	1		endoplasmic reticulum;nucleus				ENSCAFG00000004502; ENSCAFG00845005524	KLC3	A0A8I3MX81			0	0	0.001	0.001	0.001	0.001	0.83	0.516	0.743	0.001	2.21915e-17	2.21179e-17	2.22099e-17	2.22099e-17	0.817499	0.613152	0.738937	2.21547e-17					83	3.3
High	Master Protein	A0A8I3N0K8	Acyl-CoA binding domain containing 3 OS=Canis lupus familiaris OX=9615 GN=ACBD3 PE=4 SV=1	0.005	Dog	2.105	2	1	1	1	528	60.4	5.12	0	1			structural molecule activity			ENSCAFG00000016115; ENSCAFG00845008884	ACBD3	A0A8I3N0K8			0	0	0.001	0.001	0.001	0.001	1.22	0.616	0.696	0.001	2.21915e-17	2.21179e-17	2.22099e-17	2.22099e-17	0.953092	0.748236	0.685641	2.21547e-17					122	1.9
High	Master Protein	A0A8I3RPR8	dual-specificity kinase OS=Canis lupus familiaris OX=9615 GN=DYRK3 PE=3 SV=1	0.009	Dog	3.275	2	1	10	1	587	65.6	9.44	0	1	cell organization and biogenesis;cellular homeostasis		signal transducer activity;structural molecule activity			ENSCAFG00845001227	DYRK3	A0A8I3RPR8			0	0	1.241	1.401	2.562	1.621	0.851	2.352	1.963	1.397	0.892103	0.739426	0.422337	0.811136	0.841844	0.490522	0.649289	0.760578	124.1	140.1	256.2	162.1	85.1	21.6
High	Master Protein	A0A8I3N3U6	AMOP domain-containing protein OS=Canis lupus familiaris OX=9615 GN=ISM2 PE=4 SV=1	0.005	Dog	2.575	2	1	1	1	413	46.2	4.86	0	1						ENSCAFG00000052670; ENSCAFG00845007439	ISM2	A0A8I3N3U6			0	0	0.001	0.001	0.001	0.001	0.334	0.742	0.634	0.001	2.21915e-17	2.21179e-17	2.22099e-17	2.22099e-17	0.118048	0.869463	0.612823	2.21547e-17					33.4	2.5
High	Master Protein	A0A8I3S5H5	Ornithine transcarbamylase, mitochondrial OS=Canis lupus familiaris OX=9615 GN=OTC PE=3 SV=1	0.007	Dog	1.92	2	1	2	1	354	39.9	8.63	0	1	cellular homeostasis		structural molecule activity		480878	ENSCAFG00000014023; ENSCAFG00845025700	OTC	A0A8I3S5H5			0	0
High	Master Protein	A0A8I3QGZ1	PAT1 homolog 2 OS=Canis lupus familiaris OX=9615 PE=3 SV=1	0.003	Dog	2.306	2	1	1	1	532	60	5.45	0	1	cellular component movement;cellular homeostasis	nucleus									0	0	0.647	0.172	0.636	0.85	0.001	0.001	0.001	0.631	0.519935	3.24084e-05	0.663913	0.768556	2.82436e-17	2.82436e-17	2.82436e-17	0.519319	64.7	17.2	63.6	85
High	Master Protein	A0A8P0P0P0	Anthrax toxin receptor OS=Canis lupus familiaris OX=9615 GN=ANTXR2 PE=3 SV=1	0.007	Dog	1.959	2	1	1	1	532	58.2	8.35	0	1						ENSCAFG00000008871	ANTXR2	A0A8P0P0P0			0	0
High	Master Protein	A0A8I3RYP7	Inosine triphosphate pyrophosphatase OS=Canis lupus familiaris OX=9615 GN=ITPA PE=3 SV=1	0.003	Dog	2.314	2	1	1	1	355	38.4	9.19	0	1	cellular homeostasis	nucleus	structural molecule activity			ENSCAFG00000031613; ENSCAFG00845015147	ITPA	A0A8I3RYP7			0	0
High	Master Protein	A0A8I3NNH8	RING-type E3 ubiquitin transferase OS=Canis lupus familiaris OX=9615 GN=MIB1 PE=4 SV=1	0.007	Dog	1.936	2	1	1	1	1006	110	6.92	0	1	cell organization and biogenesis;cellular homeostasis;development	nucleus	structural molecule activity			ENSCAFG00000018239; ENSCAFG00845015716	MIB1	A0A8I3NNH8			0	0	0.001	0.001	0.001	0.001	0.624	0.511	0.586	0.001	2.21915e-17	2.21179e-17	2.22099e-17	2.22099e-17	0.601835	0.60662	0.530309	2.21547e-17					62.4	22.7
High	Master Protein	A0A8I3PFC2	NMDA receptor synaptonuclear signaling and neuronal migration factor OS=Canis lupus familiaris OX=9615 GN=NSMF PE=4 SV=1	0.008	Dog	1.951	2	1	1	1	534	60.5	9.13	0	1	metabolic process				606797	ENSCAFG00000019431; ENSCAFG00845022153	NSMF	A0A8I3PFC2			0	0	0.001	0.001	0.001	0.001	0.232	0.135	0.142	0.001	2.21915e-17	2.21179e-17	2.22099e-17	2.22099e-17	0.0286381	0.0185297	0.00288679	2.21547e-17					23.2	38.7
High	Master Protein	A0A8I3S381	Ribosomal RNA processing 9, U3 small nucleolar RNA binding protein OS=Canis lupus familiaris OX=9615 GN=RRP9 PE=4 SV=1	0.008	Dog	3.062	2	1	2	1	475	51.9	7.71	0	1	cellular component movement;cellular homeostasis		RNA binding			ENSCAFG00000010060; ENSCAFG00845018277	RRP9	A0A8I3S381			0	0
High	Master Protein	A0A8P0T190	Transmembrane protein 63C OS=Canis lupus familiaris OX=9615 GN=TMEM63C PE=3 SV=1	0.007	Dog	2.006	2	1	1	1	891	102.5	8.76	0	1						ENSCAFG00000017166	TMEM63C	A0A8P0T190			0	0
High	Master Protein	A0A8I3MZ64	Tyrosine-protein phosphatase non-receptor type OS=Canis lupus familiaris OX=9615 GN=PTPN2 PE=3 SV=1	0.004	Dog	2.217	2	1	1	1	416	48.6	8.41	0	1	cell organization and biogenesis;cellular homeostasis	cytoskeleton;extracellular	structural molecule activity		490563	ENSCAFG00000018862; ENSCAFG00845005353	PTPN2	A0A8I3MZ64			0	0
High	Master Protein	A0A8I3P2T7	Potassium voltage-gated channel subfamily C member 3 OS=Canis lupus familiaris OX=9615 GN=KCNC3 PE=4 SV=1	0.005	Dog	2.563	2	1	1	1	773	82	7.11	0	1	cell growth;conjugation;metabolic process	cytoplasm;cytoskeleton	catalytic activity			ENSCAFG00000053572; ENSCAFG00845018511	KCNC3	A0A8I3P2T7			0	0	3.245	3.051	5.708	4.851	0.001	0.001	0.001	2.221	0.0958677	0.0353879	0.0567586	0.0911982	2.82436e-17	2.82436e-17	2.82436e-17	0.290553	324.5	305.1	570.8	485.1
High	Master Protein	A0A8P0PEA3	WD repeat domain 5 OS=Canis lupus familiaris OX=9615 GN=WDR5 PE=4 SV=1	0.004	Dog	2.379	2	1	1	1	357	39.2	8.81	0	1						ENSCAFG00000019830	WDR5	A0A8P0PEA3			0	0
High	Master Protein	A0A8I3Q4G6	Proline rich 35 OS=Canis lupus familiaris OX=9615 GN=PRR35 PE=4 SV=1	0.004	Dog	2.417	2	1	1	1	536	55.8	8.85	0	1						ENSCAFG00845028157	PRR35	A0A8I3Q4G6			0	0
High	Master Protein	A0A8P0P8J6	Ubiquitin carboxyl-terminal hydrolase OS=Canis lupus familiaris OX=9615 GN=USP30 PE=3 SV=1	0.005	Dog	2.517	2	1	2	1	536	60.4	8.53	0	1						ENSCAFG00000011165	USP30	A0A8P0P8J6			0	0	2.912	1.366	2.225	1.52	2.018	6.818	5.108	0.978	0.146875	0.771619	0.527604	0.859744	0.57192	0.0295486	0.0450721	0.93469	291.2	136.6	222.5	152	201.8	11.4
High	Master Protein	A0A8I3NWB4	RING-type domain-containing protein OS=Canis lupus familiaris OX=9615 GN=RNF122 PE=4 SV=1	0.005	Dog	2.098	2	1	2	1	417	43.6	9.58	0	1		cytoskeleton	structural molecule activity			ENSCAFG00845014475	RNF122	A0A8I3NWB4			0	0	0.001	0.001	0.001	0.001	0.342	2.31	1.284	0.001	2.21915e-17	2.21179e-17	2.22099e-17	2.22099e-17	0.135945	0.419685	0.904174	2.21547e-17					34.2	132.7
High	Master Protein	A0A8I3P1T1	Rho GTPase activating protein 22 OS=Canis lupus familiaris OX=9615 GN=ARHGAP22 PE=4 SV=1	0.005	Dog	2.134	2	1	1	1	777	83.1	8.76	0	1	development					ENSCAFG00845019760	ARHGAP22	A0A8I3P1T1			0	0	0.001	0.001	0.001	0.001	10.637	7.257	5.644	0.001	2.21915e-17	2.21179e-17	2.22099e-17	2.22099e-17	0.000700662	0.0234793	0.030198	2.21547e-17					1063.7	77.4
High	Master Protein	A0A8I3NAX7	Tubulin tyrosine ligase OS=Canis lupus familiaris OX=9615 GN=TTL PE=4 SV=1	0.004	Dog	2.49	2	1	1	1	419	47.8	7.09	0	1	cell organization and biogenesis;cellular homeostasis					ENSCAFG00000007169; ENSCAFG00845010684	TTL	A0A8I3NAX7			0	0
High	Master Protein	P79145	cAMP-responsive element modulator OS=Canis lupus familiaris OX=9615 GN=CREM PE=2 SV=2	0.008	Dog	1.944	2	1	2	1	360	38.9	6.11	0	1	cellular component movement;metabolic process	membrane;nucleus	RNA binding;structural molecule activity	Pf00170, Pf02173	403887	ENSCAFG00000003685; ENSCAFG00030002923; ENSCAFG00040000475; ENSCAFG00845001664	CREM	cfa:403887; P79145			0	0	11.161	18.372	13.532	13.09	0.001	0.001	0.001	17.542	4.74403e-05	1.14403e-10	0.00176942	0.00115278	2.82436e-17	2.82436e-17	2.82436e-17	1.78692e-07	1116.1	1837.2	1353.2	1309
High	Master Protein	A0A8I3PA95	Sodium/potassium-transporting ATPase subunit beta OS=Canis lupus familiaris OX=9615 GN=ATP1B4 PE=3 SV=1	0.004	Dog	2.382	2	1	1	1	360	42	4.58	0	1	conjugation	cytoplasm;cytoskeleton				ENSCAFG00845022165	ATP1B4	A0A8I3PA95			0	0	1.078	0.743	1.03	0.995	0.001	0.001	0.001	0.957	0.989078	0.548189	0.970883	0.884464	2.82436e-17	2.82436e-17	2.82436e-17	0.913629	107.8	74.3	103	99.5
High	Master Protein	A0A8I3PH84	Rap1 GTPase-GDP dissociation stimulator 1 OS=Canis lupus familiaris OX=9615 GN=RAP1GDS1 PE=4 SV=1	0.007	Dog	1.952	2	1	1	1	720	77.2	6.13	0	1	metabolic process	cytosol;endosome;extracellular	DNA binding			ENSCAFG00845023076	RAP1GDS1	A0A8I3PH84			0	0
High	Master Protein	A0A8I3NGS2	Jrk helix-turn-helix protein OS=Canis lupus familiaris OX=9615 GN=JRK PE=4 SV=1	0.008	Dog	1.889	2	1	1	1	541	59.9	8.7	0	1		membrane	RNA binding		482067	ENSCAFG00000048382; ENSCAFG00845014123	JRK	A0A8I3NGS2			0	0	1.19	2.018	1.676	1.003	0.001	0.001	0.001	1.598	0.928283	0.282069	0.754963	0.886731	2.82436e-17	2.82436e-17	2.82436e-17	0.62698	119	201.8	167.6	100.3
High	Master Protein	A0A8I3PFN4	Reticulon 4 receptor like 2 OS=Canis lupus familiaris OX=9615 GN=RTN4RL2 PE=4 SV=1	0.005	Dog	2.563	2	1	1	1	421	45.9	7.43	0	1						ENSCAFG00000030969; ENSCAFG00845021213	RTN4RL2	A0A8I3PFN4			0	0	2.614	6.498	8.502	13.569	0.001	0.001	0.001	7.969	0.216104	7.40949e-05	0.0132882	0.00101685	2.82436e-17	2.82436e-17	2.82436e-17	0.000250058	261.4	649.8	850.2	1356.9
High	Master Protein	A0A8I3RZA9	ubiquitinyl hydrolase 1 OS=Canis lupus familiaris OX=9615 GN=OTUD7B PE=4 SV=1	0.003	Dog	2.323	2	1	3	1	843	91.9	6.8	0	1	cell organization and biogenesis;cellular homeostasis	membrane;nucleus	RNA binding;structural molecule activity			ENSCAFG00845012281	OTUD7B	A0A8I3RZA9			0	0
High	Master Protein	Q5TJF0	Vacuolar protein sorting-associated protein 52 homolog OS=Canis lupus familiaris OX=9615 GN=VPS52 PE=3 SV=1	0.005	Dog	2.537	2	1	2	1	723	82.2	5.99	0	1	conjugation	cytoskeleton;cytosol;extracellular;mitochondrion	structural molecule activity	Pf04129	474871	ENSCAFG00000000941; ENSCAFG00030013308; ENSCAFG00040020822; ENSCAFG00805012788; ENSCAFG00845020730	VPS52	cfa:474871; Q5TJF0		Retrograde transport at the Trans-Golgi-Network	1	0	0.001	0.001	0.001	0.001	0.576	8.17	3.403	0.001	2.21915e-17	2.21179e-17	2.22099e-17	2.22099e-17	0.517337	0.0149261	0.189102	2.21547e-17					57.6	2.4
High	Master Protein	A0A8P0P7X9	Tektin OS=Canis lupus familiaris OX=9615 GN=TEKT2 PE=3 SV=1	0.005	Dog	2.583	2	1	1	1	543	61.9	8.4	0	1						ENSCAFG00000042615	TEKT2	A0A8P0P7X9			0	0
High	Master Protein	A0A8P0PCN1	Extended synaptotagmin 2 OS=Canis lupus familiaris OX=9615 GN=ESYT2 PE=3 SV=1	0.005	Dog	2.576	2	1	1	1	906	101	8.79	0	1		cytoskeleton;extracellular				ENSCAFG00000005228	ESYT2	A0A8P0PCN1			0	0	1.581	0.899	2.34	1.727	0.001	0.001	0.001	0.641	0.683204	0.787199	0.490257	0.773628	2.82436e-17	2.82436e-17	2.82436e-17	0.537803	158.1	89.9	234	172.7
High	Master Protein	A0A8I3PS13	Extended synaptotagmin 3 OS=Canis lupus familiaris OX=9615 GN=ESYT3 PE=3 SV=1	0	Dog	4.554	2	1	2	1	909	102.6	8.62	0	1	cell growth;conjugation	cytoplasm;cytoskeleton;extracellular	structural molecule activity			ENSCAFG00000007551; ENSCAFG00845024743	ESYT3	A0A8I3PS13			0	0
High	Master Protein	A0A8I3NDA5	MHC class I DLA-88 OS=Canis lupus familiaris OX=9615 GN=DLA88 PE=3 SV=1	0.005	Dog	2.142	2	1	1	1	364	40.6	6.46	0	1	metabolic process	cytoskeleton				ENSCAFG00845009719	DLA88	A0A8I3NDA5			0	0	0.001	0.001	0.001	0.001	0.64	0.581	0.668	0.001	2.21915e-17	2.21179e-17	2.22099e-17	2.22099e-17	0.622394	0.70138	0.653581	2.21547e-17					64	0.8
High	Master Protein	A0A8I3N3I7	Tubulin folding cofactor C OS=Canis lupus familiaris OX=9615 GN=TBCC PE=3 SV=1	0.006	Dog	2.058	2	1	2	1	364	39.9	6.62	0	1	metabolic process	nucleus	motor activity			ENSCAFG00000001723; ENSCAFG00845006611	TBCC	A0A8I3N3I7			0	0
High	Master Protein	A0A8P0TR99	Receptor accessory protein 5 OS=Canis lupus familiaris OX=9615 GN=REEP5 PE=3 SV=1	0.005	Dog	2.173	2	1	1	1	607	64.2	10.76	0	1						ENSCAFG00000007330	REEP5	A0A8P0TR99			0	0
High	Master Protein	A0A8I3S0D0	Sphingosine kinase 1 OS=Canis lupus familiaris OX=9615 GN=SPHK1 PE=4 SV=1	0.007	Dog	2.898	2	1	1	1	487	52.4	7.11	0	1			signal transducer activity			ENSCAFG00845018270	SPHK1	A0A8I3S0D0			0	0	0.001	0.001	0.001	0.001	3.126	1.337	1.189	0.001	2.21915e-17	2.21179e-17	2.22099e-17	2.22099e-17	0.201251	0.883383	0.980306	2.21547e-17					312.6	40.3
High	Master Protein	A0A8I3MFA9	Galactose-3-O-sulfotransferase 4 OS=Canis lupus familiaris OX=9615 GN=GAL3ST4 PE=3 SV=1	0.004	Dog	2.459	2	1	1	1	487	54.3	10.23	0	1	cellular homeostasis	cytoskeleton	structural molecule activity		489843	ENSCAFG00000014551; ENSCAFG00845002407	GAL3ST4	A0A8I3MFA9			0	0	0.001	0.001	0.001	0.001	1.32	1.703	1.3	0.001	2.21915e-17	2.21179e-17	2.22099e-17	2.22099e-17	0.889037	0.748061	0.940255	2.21547e-17					132	7.9
High	Master Protein	A0A8I3MZ49	RNA helicase OS=Canis lupus familiaris OX=9615 GN=DDX19A PE=4 SV=1	0.008	Dog	1.949	2	1	1	1	548	61.2	7.46	0	1			RNA binding;structural molecule activity			ENSCAFG00845005025	DDX19A	A0A8I3MZ49			0	0	0.001	0.001	0.001	0.001	1.236	6.141	4.743	0.001	2.21915e-17	2.21179e-17	2.22099e-17	2.22099e-17	0.882669	0.0426568	0.0609991	2.21547e-17					123.6	80.9
High	Master Protein	A0A8I3NYQ2	procollagen-proline 3-dioxygenase OS=Canis lupus familiaris OX=9615 GN=P3H1 PE=3 SV=1	0	Dog	4.654	2	1	4	1	792	88	5.52	0	1	cell organization and biogenesis;cellular homeostasis	extracellular	structural molecule activity			ENSCAFG00845015744	P3H1	A0A8I3NYQ2			0	0	0.001	0.001	0.001	0.001	0.405	0.682	0.807	0.001	2.21915e-17	2.21179e-17	2.22099e-17	2.22099e-17	0.218536	0.810584	0.795441	2.21547e-17					40.5	3.3
High	Master Protein	A0A8I3NHL8	Beta-2 adrenergic receptor OS=Canis lupus familiaris OX=9615 GN=ADRB2 PE=3 SV=1	0.004	Dog	2.494	2	1	1	1	428	48	7.64	0	1	development;metabolic process	cytoplasm;cytoskeleton;extracellular;mitochondrion	structural molecule activity			ENSCAFG00000018339; ENSCAFG00845010580	ADRB2	A0A8I3NHL8	Calcium regulation in cardiac cells		1	0
High	Master Protein	A0A8P0SMN6	Homeobox domain-containing protein OS=Canis lupus familiaris OX=9615 GN=LOC481034 PE=4 SV=1	0.006	Dog	2.056	2	1	2	1	367	41.9	4.44	0	1						ENSCAFG00000018454	LOC481034	A0A8P0SMN6			0	0	0.805	1.241	0.96	1.212	0.001	0.001	0.001	0.993	0.751971	0.87995	0.926431	0.999606	2.82436e-17	2.82436e-17	2.82436e-17	0.939972	80.5	124.1	96	121.2
High	Master Protein	A0A8I3PWD5	Cytosolic iron-sulfur assembly component 3 OS=Canis lupus familiaris OX=9615 GN=CIAO3 PE=3 SV=1	0	Dog	5	2	2	5	2	551	60.8	6.25	0	2						ENSCAFG00000019618; ENSCAFG00845026064	CIAO3	A0A8I3PWD5			0	0	2.475	2.017	2.473	1.957	1.264	0.854	1.004	1.187	0.257542	0.282069	0.447596	0.67754	0.927346	0.927486	0.940255	0.901784	247.5	201.7	247.3	195.7	126.4	202.7
High	Master Protein	A0A8I3P2T3	Endoplasmic reticulum junction formation protein lunapark OS=Canis lupus familiaris OX=9615 GN=LNPK PE=3 SV=1	0.005	Dog	2.728	2	1	2	1	429	48	5.27	0	1	cell growth;metabolic process	cytoskeleton;extracellular	structural molecule activity			ENSCAFG00000013390; ENSCAFG00845018510	LNPK	A0A8I3P2T3			0	0	1.164	0.918	1.078	1.157	0.001	0.001	0.001	0.882	0.948507	0.809006	0.99204	0.973131	2.82436e-17	2.82436e-17	2.82436e-17	0.833769	116.4	91.8	107.8	115.7
High	Master Protein	A0A8I3MRZ6	G protein-coupled receptor 37 OS=Canis lupus familiaris OX=9615 GN=GPR37 PE=4 SV=1	0.009	Dog	3.146	2	1	7	1	613	67	8.22	0	1	development	cytoplasm;cytoskeleton	structural molecule activity		482275	ENSCAFG00000001757; ENSCAFG00845005725	GPR37	A0A8I3MRZ6			0	0
High	Master Protein	A0A8I3RQS7	Dehydrogenase E1 and transketolase domain containing 1 OS=Canis lupus familiaris OX=9615 GN=DHTKD1 PE=3 SV=1	0	Dog	7.537	2	3	3	3	920	103	6.93	0	3	cellular homeostasis		structural molecule activity		478008	ENSCAFG00000004827; ENSCAFG00845000401	DHTKD1	A0A8I3RQS7			0	0	0.001	0.001	0.001	0.001	3.135	0.434	0.5	0.001	2.21915e-17	2.21179e-17	2.22099e-17	2.22099e-17	0.200248	0.46717	0.443313	2.21547e-17					313.5	47.4
High	Master Protein	A0A8I3MV35	PDZ domain containing 3 OS=Canis lupus familiaris OX=9615 GN=PDZD3 PE=4 SV=1	0.006	Dog	2.803	2	1	2	1	491	52.3	5.25	0	1	conjugation;development		DNA binding			ENSCAFG00000028507; ENSCAFG00845000320	PDZD3	A0A8I3MV35			0	0	0.001	0.001	0.001	0.001	1.039	0.507	0.812	0.001	2.21915e-17	2.21179e-17	2.22099e-17	2.22099e-17	0.971047	0.600559	0.798822	2.21547e-17					103.9	2.9
High	Master Protein	A0A8I3PSN4	Probable ATP-dependent RNA helicase DDX5 OS=Canis lupus familiaris OX=9615 GN=DDX5 PE=3 SV=1	0.007	Dog	1.981	2	1	7	1	614	69.1	8.92	0	1	cellular component movement;cellular homeostasis;metabolic process	membrane	RNA binding;structural molecule activity		480472	ENSCAFG00000011713; ENSCAFG00845023472	DDX5	A0A8I3PSN4			0	0
High	Master Protein	A0A8I3S1M1	Islet cell autoantigen 1 like OS=Canis lupus familiaris OX=9615 GN=ICA1L PE=4 SV=1	0.007	Dog	2.007	2	1	1	1	492	55	5.38	0	1		nucleus	structural molecule activity		488479	ENSCAFG00000012497; ENSCAFG00845015647	ICA1L	A0A8I3S1M1			0	0	0.001	0.001	0.001	0.001	0.71	0.772	0.879	0.001	2.21915e-17	2.21179e-17	2.22099e-17	2.22099e-17	0.711429	0.881753	0.863886	2.21547e-17					71	2.2
High	Master Protein	A0A8I3NDA4	MARVEL domain containing 2 OS=Canis lupus familiaris OX=9615 GN=MARVELD2 PE=3 SV=1	0.003	Dog	2.287	2	1	2	1	554	61.7	8.16	0	1	cell growth;metabolic process	cytoplasm;cytoskeleton;nucleus			487240	ENSCAFG00000007797; ENSCAFG00845012629	MARVELD2	A0A8I3NDA4			0	0	8.457	0.99	0.88	0.901	0.001	0.001	0.001	1.321	0.000398372	0.891214	0.879478	0.809175	2.82436e-17	2.82436e-17	2.82436e-17	0.796263	845.7	99	88	90.1
High	Master Protein	A0A8I3NIX2	GPI mannosyltransferase 2 OS=Canis lupus familiaris OX=9615 GN=PIGV PE=3 SV=1	0.005	Dog	2.544	2	1	1	1	493	55.6	9.14	0	1	cell organization and biogenesis;cellular homeostasis	cytoskeleton;extracellular	structural molecule activity		106557463	ENSCAFG00000012300; ENSCAFG00845011546	PIGV	A0A8I3NIX2			0	0
High	Master Protein	A0A8I3MJ67	Nuclear pore complex protein Nup93 OS=Canis lupus familiaris OX=9615 GN=NUP93 PE=3 SV=1	0	Dog	5.235	2	1	4	1	925	104.1	6.79	0	1	conjugation	cytoskeleton;membrane	structural molecule activity			ENSCAFG00000009088; ENSCAFG00845003798	NUP93	A0A8I3MJ67			0	0	0.001	0.001	0.001	0.001	0.212	0.204	0.527	0.001	2.21915e-17	2.21179e-17	2.22099e-17	2.22099e-17	0.0168676	0.0434285	0.431786	2.21547e-17					21.2	12.2
High	Master Protein	A0A8I3PQ37	Stress-70 protein, mitochondrial OS=Canis lupus familiaris OX=9615 GN=HSPA9 PE=3 SV=1	0.007	Dog	1.918	2	1	1	1	679	73.6	6.3	0	1	metabolic process		structural molecule activity			ENSCAFG00000001293; ENSCAFG00845022029	HSPA9	A0A8I3PQ37			0	0	0.001	0.001	0.001	0.001	0.425	0.565	1.161	0.001	2.21915e-17	2.21179e-17	2.22099e-17	2.22099e-17	0.251898	0.680972	0.994726	2.21547e-17					42.5	6.2
High	Master Protein	A0A8I3S2B2	Integrin subunit alpha 5 OS=Canis lupus familiaris OX=9615 GN=ITGA5 PE=3 SV=1	0.008	Dog	4.329	2	2	4	2	1053	114.3	5.78	0	2	cell communication;development	cytoplasm;cytoskeleton			486493	ENSCAFG00000006491; ENSCAFG00845016791	ITGA5	A0A8I3S2B2	Integrin-mediated cell adhesion		1	0
High	Master Protein	A0A8P0TC91	GSG1 like OS=Canis lupus familiaris OX=9615 GN=GSG1L PE=3 SV=1	0.005	Dog	2.52	2	1	2	1	372	39.9	8.65	0	1						ENSCAFG00000032744	GSG1L	A0A8P0TC91			0	0	1.271	1.415	1.262	2.506	0.001	0.001	0.001	1.377	0.872205	0.726685	0.919701	0.480524	2.82436e-17	2.82436e-17	2.82436e-17	0.774339	127.1	141.5	126.2	250.6
High	Master Protein	A0A8I3PVM9	Taperin OS=Canis lupus familiaris OX=9615 GN=TPRN PE=4 SV=1	0.005	Dog	2.531	2	1	1	1	747	78.7	7.18	0	1	metabolic process		structural molecule activity			ENSCAFG00000053849; ENSCAFG00845024228	TPRN	A0A8I3PVM9			0	0
High	Master Protein	A0A8I3PVI7	Ring finger and WD repeat domain 3 OS=Canis lupus familiaris OX=9615 GN=RFWD3 PE=4 SV=1	0.005	Dog	2.681	2	1	1	1	810	89.1	6.84	0	1	cell organization and biogenesis;cell proliferation;cellular homeostasis;coagulation	membrane	structural molecule activity			ENSCAFG00845025762	RFWD3	A0A8I3PVI7			0	0
High	Master Protein	A0A8I3NLW5	Transmembrane protein 245 OS=Canis lupus familiaris OX=9615 GN=TMEM245 PE=3 SV=1	0.003	Dog	2.368	2	1	3	1	874	96.9	8.6	0	1		cytoskeleton				ENSCAFG00000002837; ENSCAFG00845011973	TMEM245	A0A8I3NLW5			0	0
High	Master Protein	A0A8I3NGQ5	2',3'-cyclic-nucleotide 3'-phosphodiesterase OS=Canis lupus familiaris OX=9615 GN=CNP PE=3 SV=1	0.008	Dog	1.949	2	1	1	1	437	48.6	8.06	0	1	cellular homeostasis	cytoskeleton;nucleus	structural molecule activity			ENSCAFG00845010898	CNP	A0A8I3NGQ5			0	0	0.001	0.001	0.001	0.001	1.035	5.91	3.523	0.001	2.21915e-17	2.21179e-17	2.22099e-17	2.22099e-17	0.969322	0.0479291	0.169913	2.21547e-17					103.5	6.8
High	Master Protein	A0A8I3NKL5	Zinc finger protein 395 OS=Canis lupus familiaris OX=9615 GN=ZNF395 PE=4 SV=1	0.005	Dog	2.752	2	1	2	1	500	54.1	7.94	0	1						ENSCAFG00000058174; ENSCAFG00845008517	ZNF395	A0A8I3NKL5			0	0	1.022	2.033	1.197	1.653	0.001	0.001	0.001	2.476	0.947961	0.275455	0.947607	0.798337	2.82436e-17	2.82436e-17	2.82436e-17	0.201712	102.2	203.3	119.7	165.3
High	Master Protein	A0A8I3RZI2	Tousled like kinase 2 OS=Canis lupus familiaris OX=9615 GN=TLK2 PE=4 SV=1	0.004	Dog	2.658	2	1	1	1	750	85.4	8.46	0	1	cell organization and biogenesis;cellular homeostasis	membrane	signal transducer activity;structural molecule activity			ENSCAFG00845016798	TLK2	A0A8I3RZI2			0	0
High	Master Protein	A0A8I3PFV8	Succinyl-CoA:glutarate-CoA transferase OS=Canis lupus familiaris OX=9615 GN=SUGCT PE=3 SV=1	0.007	Dog	1.911	2	1	1	1	438	47.5	9.03	0	1			structural molecule activity			ENSCAFG00845018864	SUGCT	A0A8I3PFV8			0	0	0.544	0.654	0.254	0.457	0.001	0.001	0.001	0.742	0.358113	0.380512	0.103676	0.289282	2.82436e-17	2.82436e-17	2.82436e-17	0.682385	54.4	65.4	25.4	45.7
High	Master Protein	A0A8I3NDI5	Aspartate--tRNA ligase, cytoplasmic OS=Canis lupus familiaris OX=9615 GN=DARS1 PE=3 SV=1	0.004	Dog	2.208	2	1	1	1	501	57	6.77	0	1	cell organization and biogenesis;cellular component movement;cellular homeostasis	nucleus	RNA binding;structural molecule activity		476132	ENSCAFG00000005161; ENSCAFG00845010085	DARS1	A0A8I3NDI5			0	0
High	Master Protein	A0A8I3SC06	Dihydropyrimidinase like 5 OS=Canis lupus familiaris OX=9615 GN=DPYSL5 PE=3 SV=1	0.005	Dog	2.128	2	1	3	1	564	61.4	7.2	0	1	cell growth;defense response	nucleus	motor activity;structural molecule activity		483004	ENSCAFG00000023265; ENSCAFG00845029023	DPYSL5	A0A8I3SC06			0	0	0.001	0.001	0.001	0.001	0.809	0.737	1.072	0.001	2.21915e-17	2.21179e-17	2.22099e-17	2.22099e-17	0.805024	0.866442	0.972717	2.21547e-17					80.9	1.1
High	Master Protein	A0A8I3NTA2	Potassium voltage-gated channel subfamily V member 1 OS=Canis lupus familiaris OX=9615 GN=KCNV1 PE=3 SV=1	0.006	Dog	3.974	2	2	5	2	502	56.6	6.23	0	2	cell growth;conjugation;metabolic process	cytoplasm;cytoskeleton	catalytic activity		482009	ENSCAFG00000000744; ENSCAFG00845013731	KCNV1	A0A8I3NTA2			0	0	0.001	0.001	0.001	0.001	2.748	0.765	0.952	0.001	2.21915e-17	2.21179e-17	2.22099e-17	2.22099e-17	0.28747	0.877932	0.912593	2.21547e-17					274.8	2.5
High	Master Protein	A0A8I3NXC3	Protocadherin gamma subfamily B, 5 OS=Canis lupus familiaris OX=9615 GN=PCDHGB5 PE=4 SV=1	0	Dog	5.16	2	1	5	1	816	88.3	4.79	0	1	cell communication	cytoplasm;cytoskeleton	structural molecule activity			ENSCAFG00845015684	PCDHGB5	A0A8I3NXC3			0	0	1.18	0.896	0.684	1.197	0.987	0.977	0.897	0.967	0.934343	0.783003	0.720316	0.992143	0.94028	0.974615	0.874284	0.924517	118	89.6	68.4	119.7	98.7	13.8
High	Master Protein	A0A8P0TJG7	Small glutamine rich tetratricopeptide repeat co-chaperone alpha OS=Canis lupus familiaris OX=9615 GN=SGTA PE=3 SV=1	0.005	Dog	2.152	2	1	1	1	377	41.6	6.8	0	1						ENSCAFG00000019382	SGTA	A0A8P0TJG7			0	0	0.001	0.001	0.001	0.001	0.688	0.432	0.404	0.001	2.21915e-17	2.21179e-17	2.22099e-17	2.22099e-17	0.685778	0.442322	0.231399	2.21547e-17					68.8	18.7
High	Master Protein	A0A8I3RY53	steroid 11beta-monooxygenase OS=Canis lupus familiaris OX=9615 GN=CYP11B2 PE=3 SV=1	0.003	Dog	2.327	2	1	5	1	503	57	9.77	0	1	cellular homeostasis	cytoskeleton;endosome;extracellular	structural molecule activity			ENSCAFG00845014518	CYP11B2	A0A8I3RY53			0	0	3.344	3.486	1.644	7.369	0.001	0.001	0.001	3.852	0.084506	0.0148853	0.734641	0.018759	2.82436e-17	2.82436e-17	2.82436e-17	0.0281905	334.4	348.6	164.4	736.9
High	Master Protein	A0A8I3PPA8	PHD finger protein 1 OS=Canis lupus familiaris OX=9615 GN=PHF1 PE=3 SV=1	0.007	Dog	1.97	2	1	3	1	567	62.2	9	0	1	coagulation;metabolic process	membrane	structural molecule activity		481741	ENSCAFG00000000998; ENSCAFG00845021851	PHF1	A0A8I3PPA8			0	0	1.236	1.647	1.727	2.308	0.724	1.243	1.647	1.36	0.894044	0.538791	0.729962	0.554337	0.743507	0.893768	0.784149	0.781065	123.6	164.7	172.7	230.8	72.4	72.6
High	Master Protein	A0A7I8AUV5	receptor protein serine/threonine kinase OS=Canis lupus familiaris OX=9615 GN=ACVRL1 PE=2 SV=1	0.004	Dog	2.475	2	1	2	1	504	56.4	7.58	0	1	cell organization and biogenesis;cellular homeostasis;coagulation;defense response;development;metabolic process	cytoplasm;cytoskeleton;nucleus	signal transducer activity;structural molecule activity	Pf07714, Pf08515	477603	ENSCAFG00000025220; ENSCAFG00845027472	ACVRL1	A0A7I8AUV5; cfa:477603	ID signaling pathway		1	0	0.001	0.001	0.001	0.001	0.753	0.872	0.903	0.001	2.21915e-17	2.21179e-17	2.22099e-17	2.22099e-17	0.752119	0.927486	0.879205	2.21547e-17					75.3	8.5
High	Master Protein	A0A8I3QPA0	Titin-like OS=Canis lupus familiaris OX=9615 PE=4 SV=1	0.008	Dog	1.875	2	1	1	1	820	90.6	4.69	0	1											0	0
High	Master Protein	A0A8I3PZB0	Collagen alpha-1(I) chain-like OS=Canis lupus familiaris OX=9615 GN=MDK PE=3 SV=1	0.007	Dog	1.984	2	1	2	1	631	64.4	11.69	0	1	development;metabolic process	cell surface	antioxidant activity;structural molecule activity			ENSCAFG00845028187	MDK	A0A8I3PZB0			0	0
High	Master Protein	A0A8I3P395	Glial cells missing transcription factor 2 OS=Canis lupus familiaris OX=9615 GN=GCM2 PE=4 SV=1	0.007	Dog	1.94	2	1	1	1	506	56.4	7.27	0	1	cellular component movement;metabolic process	membrane	RNA binding;structural molecule activity		488217	ENSCAFG00000009747; ENSCAFG00845020331	GCM2	A0A8I3P395			0	0	2.721	1.432	4.245	2.342	0.001	0.001	0.001	1.306	0.186976	0.712106	0.13721	0.539174	2.82436e-17	2.82436e-17	2.82436e-17	0.811068	272.1	143.2	424.5	234.2
High	Master Protein	A0A8I3NLY9	RNA helicase OS=Canis lupus familiaris OX=9615 GN=DDX28 PE=4 SV=1	0.005	Dog	2.107	2	1	4	1	506	55.8	10.43	0	1			RNA binding;structural molecule activity			ENSCAFG00845012035	DDX28	A0A8I3NLY9			0	0	0.001	0.001	0.001	0.001	0.959	0.778	0.792	0.001	2.21915e-17	2.21179e-17	2.22099e-17	2.22099e-17	0.914374	0.881753	0.784149	2.21547e-17					95.9	4
High	Master Protein	A0A8P0S6N5	Actin binding Rho activating protein OS=Canis lupus familiaris OX=9615 GN=ABRA PE=4 SV=1	0.005	Dog	2.505	2	1	4	1	380	43.3	7.94	0	1					100856177	ENSCAFG00000000682	ABRA	A0A8P0S6N5			0	0	0.001	0.001	0.001	0.001	1.847	8.74	7.353	0.001	2.21915e-17	2.21179e-17	2.22099e-17	2.22099e-17	0.614984	0.0114069	0.00899224	2.21547e-17					184.7	78.3
High	Master Protein	A0A8I3MKL2	E3 ubiquitin-protein ligase OS=Canis lupus familiaris OX=9615 GN=RNF146 PE=4 SV=1	0.005	Dog	2.736	2	1	16	1	444	47.6	8.37	0	1	cell death;cell organization and biogenesis;cellular homeostasis;development	cytosol	structural molecule activity			ENSCAFG00845000458	RNF146	A0A8I3MKL2			0	0	1.08	1.015	1.102	1.55	1.889	0.88	0.814	1.142	0.990678	0.913817	0.994132	0.847683	0.638643	0.928618	0.800123	0.938679	108	101.5	110.2	155	188.9	4.9
High	Master Protein	A0A8P0NUV5	Serine hydroxymethyltransferase OS=Canis lupus familiaris OX=9615 GN=SHMT1 PE=3 SV=1	0.005	Dog	2.713	2	1	10	1	508	55.9	8.02	0	1						ENSCAFG00000018253	SHMT1	A0A8P0NUV5			0	0	0.001	0.001	0.001	0.001	1.514	0.763	0.843	0.001	2.21915e-17	2.21179e-17	2.22099e-17	2.22099e-17	0.807195	0.877932	0.819803	2.21547e-17					151.4	6
High	Master Protein	A0A8I3QCQ6	Zinc finger protein 485 OS=Canis lupus familiaris OX=9615 GN=ZNF485 PE=4 SV=1	0.008	Dog	3.001	2	1	22	1	445	50.8	9.28	0	1	metabolic process		structural molecule activity			ENSCAFG00000032376; ENSCAFG00845026946	ZNF485	A0A8I3QCQ6			0	0	5.931	5.66	6.314	9.111	1.752	0.877	1.082	4.186	0.00426094	0.000286817	0.0403943	0.00741296	0.699348	0.927486	0.977343	0.0182039	593.1	566	631.4	911.1	175.2	2
High	Master Protein	A0A8I3NP54	Fas associated factor family member 2 OS=Canis lupus familiaris OX=9615 GN=FAF2 PE=4 SV=1	0.007	Dog	1.921	2	1	1	1	445	52.6	5.71	0	1					489102	ENSCAFG00000016684; ENSCAFG00845012363	FAF2	A0A8I3NP54			0	0
High	Master Protein	A0A8I3NVZ6	Testis specific 10 OS=Canis lupus familiaris OX=9615 GN=TSGA10 PE=4 SV=1	0.01	Dog	3.404	2	1	7	1	892	103.7	5.64	0	1	metabolic process				474561	ENSCAFG00000002310; ENSCAFG00845018318	TSGA10	A0A8I3NVZ6			0	0	0.001	0.001	0.001	0.001	1.499	0.518	0.679	0.001	2.21915e-17	2.21179e-17	2.22099e-17	2.22099e-17	0.81208	0.613722	0.691429	2.21547e-17					149.9	22.1
High	Master Protein	A0A8I3P9N4	Protein tyrosine phosphatase non-receptor type 9 OS=Canis lupus familiaris OX=9615 GN=PTPN9 PE=4 SV=1	0.003	Dog	2.282	2	1	1	1	766	86.2	9.99	0	1	cell organization and biogenesis;cellular homeostasis		structural molecule activity			ENSCAFG00845020413	PTPN9	A0A8I3P9N4			0	0	0.001	0.001	0.001	0.001	1.668	0.857	1.684	0.001	2.21915e-17	2.21179e-17	2.22099e-17	2.22099e-17	0.739748	0.927486	0.772732	2.21547e-17					166.8	6
High	Master Protein	A0A8I3NU56	Netrin receptor UNC5 OS=Canis lupus familiaris OX=9615 GN=UNC5D PE=3 SV=1	0.004	Dog	2.475	2	1	1	1	958	106.5	6.14	0	1	development	cytoplasm;cytoskeleton	structural molecule activity			ENSCAFG00000006252; ENSCAFG00845014187	UNC5D	A0A8I3NU56			0	0
High	Master Protein	A0A8I3NIB3	Serine/threonine kinase 33 OS=Canis lupus familiaris OX=9615 GN=STK33 PE=4 SV=1	0.007	Dog	1.932	2	1	3	1	511	56.8	7.44	0	1	cell organization and biogenesis;cellular homeostasis		signal transducer activity;structural molecule activity		476841	ENSCAFG00000006914; ENSCAFG00845011590	STK33	A0A8I3NIB3			0	0	1.431	1.462	2.786	2.931	1.053	0.698	0.924	1.321	0.781805	0.693232	0.367577	0.354064	0.976374	0.832969	0.897747	0.796263	143.1	146.2	278.6	293.1	105.3	6.8
High	Master Protein	A0A8I3P7E5	CD5 molecule OS=Canis lupus familiaris OX=9615 GN=CD5 PE=4 SV=1	0.005	Dog	2.57	2	1	14	1	511	56.3	8.51	0	1	conjugation	cytoskeleton	structural molecule activity			ENSCAFG00845017238	CD5	A0A8I3P7E5			0	0	0.753	0.843	0.46	0.831	0.474	0.788	1.862	0.51	0.683204	0.708251	0.414123	0.756916	0.33745	0.883383	0.68978	0.297131	75.3	84.3	46	83.1	47.4	3.8
High	Master Protein	A0A8I3NN56	Lon protease homolog, mitochondrial OS=Canis lupus familiaris OX=9615 GN=LONP1 PE=3 SV=1	0.007	Dog	4.164	2	2	2	2	960	106.6	6.35	0	2	cell growth;cell organization and biogenesis;cellular homeostasis;coagulation	endosome	RNA binding;structural molecule activity			ENSCAFG00845012796	LONP1	A0A8I3NN56			0	0
High	Master Protein	A0A8P0P9E0	Multiple C2 and transmembrane domain containing 1 OS=Canis lupus familiaris OX=9615 GN=MCTP1 PE=4 SV=1	0.006	Dog	2.024	2	1	2	1	961	108.3	8.31	0	1						ENSCAFG00000007983	MCTP1	A0A8P0P9E0			0	0
High	Master Protein	A0A8I3PM26	Regulatory factor X5 OS=Canis lupus familiaris OX=9615 GN=RFX5 PE=4 SV=1	0.007	Dog	1.933	2	1	1	1	641	68	9.33	0	1	cellular component movement;metabolic process	membrane	RNA binding;structural molecule activity			ENSCAFG00845023036	RFX5	A0A8I3PM26			0	0	2.369	1.311	1.441	2.173	0.001	0.001	0.001	1.145	0.290195	0.813075	0.844554	0.604716	2.82436e-17	2.82436e-17	2.82436e-17	0.93469	236.9	131.1	144.1	217.3
High	Master Protein	A0A8P0S7K2	DMRT like family A1 OS=Canis lupus familiaris OX=9615 GN=DMRTA1 PE=3 SV=1	0.005	Dog	2.162	2	1	1	1	513	53.1	9.11	0	1			RNA binding		481564	ENSCAFG00000001681	DMRTA1	A0A8P0S7K2			0	0	0.422	0.837	0.29	0.295	0.001	0.001	0.001	0.664	0.164544	0.701554	0.149383	0.0824741	2.82436e-17	2.82436e-17	2.82436e-17	0.573249	42.2	83.7	29	29.5
High	Master Protein	A0A8I3NQM0	Family with sequence similarity 151 member A OS=Canis lupus familiaris OX=9615 GN=FAM151A PE=3 SV=1	0.006	Dog	2.854	2	1	3	1	642	70.1	8.18	0	1		cytoskeleton				ENSCAFG00845014418	FAM151A	A0A8I3NQM0			0	0
High	Master Protein	A0A8I3MM91	Acyl-CoA-binding domain-containing protein 5 OS=Canis lupus familiaris OX=9615 GN=ACBD5 PE=3 SV=1	0.003	Dog	2.266	2	1	2	1	578	64.7	6	0	1	cellular homeostasis	cytoskeleton;mitochondrion	structural molecule activity			ENSCAFG00000004377; ENSCAFG00845003564	ACBD5	A0A8I3MM91			0	0	0.001	0.001	0.001	0.001	1.664	5.01	4.317	0.001	2.21915e-17	2.21179e-17	2.22099e-17	2.22099e-17	0.667779	0.0809696	0.0862575	2.21547e-17					166.4	82.4
High	Master Protein	A0A8I3S1B9	Coiled-coil serine rich protein 1 OS=Canis lupus familiaris OX=9615 GN=CCSER1 PE=3 SV=1	0.006	Dog	4.129	2	1	2	1	900	99.4	8.24	0	1						ENSCAFG00000009949; ENSCAFG00845019822	CCSER1	A0A8I3S1B9			0	0	0.001	0.001	0.001	0.001	1.553	1.614	1.284	0.001	2.21915e-17	2.21179e-17	2.22099e-17	2.22099e-17	0.782149	0.787679	0.949744	2.21547e-17					155.3	5.3
High	Master Protein	A0A8I3Q4G7	Secretin receptor OS=Canis lupus familiaris OX=9615 GN=SCTR PE=4 SV=1	0.008	Dog	1.87	2	1	1	1	579	63.5	9.42	0	1	development	cytoskeleton	structural molecule activity			ENSCAFG00000004889; ENSCAFG00845028750	SCTR	A0A8I3Q4G7			0	0
High	Master Protein	A0A8I3MET0	Thioredoxin related transmembrane protein 3 OS=Canis lupus familiaris OX=9615 GN=TMX3 PE=4 SV=1	0.005	Dog	2.518	2	1	1	1	515	57.3	5.4	0	1						ENSCAFG00000000043; ENSCAFG00845001805	TMX3	A0A8I3MET0			0	0
High	Master Protein	A0A8I3RVU4	Leucine rich repeat containing 63 OS=Canis lupus familiaris OX=9615 GN=LRRC63 PE=4 SV=1	0.005	Dog	2.125	2	1	2	1	580	65.6	9.6	0	1						ENSCAFG00845008059	LRRC63	A0A8I3RVU4			0	0
High	Master Protein	A0A8I3PLB7	Thyroid hormone receptor interactor 4 OS=Canis lupus familiaris OX=9615 GN=TRIP4 PE=4 SV=1	0.007	Dog	1.997	2	1	1	1	581	66.4	7.72	0	1	metabolic process	membrane	structural molecule activity			ENSCAFG00845023208	TRIP4	A0A8I3PLB7			0	0	0.597	0.709	0.376	0.392	0.001	0.001	0.001	0.775	0.441413	0.492645	0.27976	0.193729	2.82436e-17	2.82436e-17	2.82436e-17	0.720606	59.7	70.9	37.6	39.2
High	Master Protein	A0A8I3N9F3	TBC1 domain family member 22A OS=Canis lupus familiaris OX=9615 GN=TBC1D22A PE=4 SV=1	0.005	Dog	2.164	2	1	1	1	517	59	6.28	0	1						ENSCAFG00000000745; ENSCAFG00845008682	TBC1D22A	A0A8I3N9F3			0	0
High	Master Protein	A0A8P0SZJ9	Aspartyl aminopeptidase OS=Canis lupus familiaris OX=9615 GN=DNPEP PE=3 SV=1	0.005	Dog	2.54	2	1	3	1	517	56.6	7.17	0	1						ENSCAFG00000015399	DNPEP	A0A8P0SZJ9			0	0	0.754	0.708	0.518	0.677	0.001	0.001	0.001	0.719	0.683204	0.49224	0.501061	0.604716	2.82436e-17	2.82436e-17	2.82436e-17	0.649828	75.4	70.8	51.8	67.7
High	Master Protein	A0A8P0SRM4	Synaptotagmin-15 OS=Canis lupus familiaris OX=9615 GN=LOC489080 PE=4 SV=1	0.005	Dog	2.7	2	1	2	1	453	50.8	9.72	0	1						ENSCAFG00000016100	LOC489080	A0A8P0SRM4			0	0	1.62	1.436	10.511	3.738	0.001	0.001	0.001	2.159	0.660516	0.708251	0.00551289	0.193975	2.82436e-17	2.82436e-17	2.82436e-17	0.317109	162	143.6	1051.1	373.8
High	Master Protein	A0A8I3P087	Synaptotagmin OS=Canis lupus familiaris OX=9615 GN=SYT2 PE=3 SV=1	0.005	Dog	2.16	2	1	3	1	518	57	9.38	0	1	cell death;conjugation	cytoskeleton;extracellular	structural molecule activity			ENSCAFG00000058609; ENSCAFG00845015072	SYT2	A0A8I3P087			0	0	0.53	0.552	0.586	0.672	0.001	0.001	0.001	0.554	0.334187	0.200928	0.594299	0.604699	2.82436e-17	2.82436e-17	2.82436e-17	0.380371	53	55.2	58.6	67.2
High	Master Protein	A0A8I3NBP1	Serine/threonine kinase 38 OS=Canis lupus familiaris OX=9615 GN=STK38 PE=4 SV=1	0.008	Dog	3.006	2	1	2	1	586	66.3	9.23	0	1	cell organization and biogenesis;cellular homeostasis		signal transducer activity;structural molecule activity			ENSCAFG00000001411; ENSCAFG00845009463	STK38	A0A8I3NBP1			0	0
High	Master Protein	A0A8I3NNN5	Hyperpolarization activated cyclic nucleotide gated potassium channel 3 OS=Canis lupus familiaris OX=9615 GN=HCN3 PE=3 SV=1	0.009	Dog	3.235	2	1	1	1	782	86.6	9.64	0	1	conjugation	cytoplasm;cytoskeleton	catalytic activity			ENSCAFG00845012249	HCN3	A0A8I3NNN5			0	0
High	Master Protein	A0A8I3RSH5	Protocadherin beta-3 OS=Canis lupus familiaris OX=9615 GN=LOC106557821 PE=4 SV=1	0.007	Dog	1.939	2	1	1	1	783	85	5.07	0	1	cell communication	cytoplasm;cytoskeleton	structural molecule activity			ENSCAFG00845002878	LOC106557821	A0A8I3RSH5			0	0
High	Master Protein	A0A8I3RV90	Nuclear transcription factor, X-box binding like 1 OS=Canis lupus familiaris OX=9615 GN=NFXL1 PE=3 SV=1	0.006	Dog	2.019	2	1	1	1	914	101.3	8.4	0	1	cellular component movement	cytoskeleton;membrane	structural molecule activity		100687977	ENSCAFG00000001913; ENSCAFG00845009403	NFXL1	A0A8I3RV90			0	0
High	Master Protein	A0A8I3MFI3	RAB guanine nucleotide exchange factor 1 OS=Canis lupus familiaris OX=9615 GN=KCTD7 PE=4 SV=1	0.004	Dog	2.666	2	1	1	1	784	90.4	6.6	0	1	cell growth;conjugation		DNA binding;RNA binding;structural molecule activity		479706	ENSCAFG00845000731	KCTD7	A0A8I3MFI3			0	0
High	Master Protein	A0A8I3PDF3	MLX interacting protein OS=Canis lupus familiaris OX=9615 GN=MLXIP PE=4 SV=1	0.004	Dog	2.5	2	1	2	1	916	100.3	8.37	0	1	cellular component movement		structural molecule activity		477464	ENSCAFG00845022983	MLXIP	A0A8I3PDF3			0	0
High	Master Protein	A0A8I3S2E1	Zinc finger protein 169 OS=Canis lupus familiaris OX=9615 GN=ZNF169 PE=4 SV=1	0.008	Dog	1.91	2	1	1	1	589	66.7	8.88	0	1	metabolic process		structural molecule activity		484204	ENSCAFG00000002224; ENSCAFG00845021431	ZNF169	A0A8I3S2E1			0	0	2.129	1.857	2.405	2.119	0.001	0.001	0.001	1.702	0.38649	0.378485	0.471203	0.621399	2.82436e-17	2.82436e-17	2.82436e-17	0.566548	212.9	185.7	240.5	211.9
High	Master Protein	A0A8I3MPN7	Kelch-like protein 25 OS=Canis lupus familiaris OX=9615 GN=KLHL25 PE=4 SV=1	0.007	Dog	1.933	2	1	2	1	589	65.9	6.71	0	1	cell organization and biogenesis;cellular homeostasis;metabolic process	nucleus			488725	ENSCAFG00000011394; ENSCAFG00845003275	KLHL25	A0A8I3MPN7			0	0	0.001	0.001	0.001	0.001	3.529	1.816	1.603	0.001	2.21915e-17	2.21179e-17	2.22099e-17	2.22099e-17	0.136768	0.693186	0.800123	2.21547e-17					352.9	9.6
High	Master Protein	A0A8I3RSX6	Aryl hydrocarbon receptor OS=Canis lupus familiaris OX=9615 GN=AHR PE=4 SV=1	0.006	Dog	2.014	2	1	1	1	853	96.7	6.2	0	1	cellular component movement;cellular homeostasis;metabolic process	membrane;nucleus	structural molecule activity		475251	ENSCAFG00000002448; ENSCAFG00845005867	AHR	A0A8I3RSX6	Adipogenesis		1	0	1.472	0.986	0.8	0.999	0.001	0.001	0.001	0.948	0.75759	0.891214	0.821855	0.886489	2.82436e-17	2.82436e-17	2.82436e-17	0.901784	147.2	98.6	80	99.9
High	Master Protein	A0A8I3MIQ3	Apoptosis enhancing nuclease OS=Canis lupus familiaris OX=9615 GN=AEN PE=4 SV=1	0.005	Dog	2.169	2	1	4	1	528	58	9.55	0	1			RNA binding			ENSCAFG00845003646	AEN	A0A8I3MIQ3			0	0	0.001	0.001	0.001	0.001	0.208	0.958	2.898	0.001	2.21915e-17	2.21179e-17	2.22099e-17	2.22099e-17	0.0178009	0.962661	0.299725	2.21547e-17					20.8	3.3
High	Master Protein	A0A8P0NGY5	Tubby-like protein OS=Canis lupus familiaris OX=9615 GN=TULP3 PE=3 SV=1	0.007	Dog	1.964	2	1	1	1	462	51.9	6.2	0	1					611832	ENSCAFG00000015618	TULP3	A0A8P0NGY5			0	0	0.779	1.023	0.984	1.157	0.001	0.001	0.001	0.857	0.714094	0.924265	0.939243	0.973131	2.82436e-17	2.82436e-17	2.82436e-17	0.806191	77.9	102.3	98.4	115.7
High	Master Protein	A0A8P0N8V7	Nucleolar complex associated 4 homolog OS=Canis lupus familiaris OX=9615 GN=NOC4L PE=3 SV=1	0.006	Dog	2.592	2	1	2	1	662	72.3	9.79	0	1		membrane				ENSCAFG00000006300	NOC4L	A0A8P0N8V7			0	0	0.001	0.001	0.001	0.001	0.896	3.267	2.802	0.001	2.21915e-17	2.21179e-17	2.22099e-17	2.22099e-17	0.867241	0.253399	0.325628	2.21547e-17					89.6	4
High	Master Protein	A0A8I3S488	Nitric oxide synthase trafficking OS=Canis lupus familiaris OX=9615 GN=NOSTRIN PE=4 SV=1	0.007	Dog	2.89	2	1	2	1	530	60.1	9	0	1	conjugation;development	cytoplasm;cytoskeleton;nucleus				ENSCAFG00845020060	NOSTRIN	A0A8I3S488			0	0	0.001	0.001	0.001	0.001	0.346	0.237	0.207	0.001	2.21915e-17	2.21179e-17	2.22099e-17	2.22099e-17	0.136768	0.0827322	0.0194885	2.21547e-17					34.6	21.1
High	Master Protein	A0A8I3MVZ3	Mitogen-activated protein kinase kinase kinase kinase 1 OS=Canis lupus familiaris OX=9615 GN=MAP4K1 PE=3 SV=1	0.008	Dog	2.003	2	1	1	1	928	102.2	8.53	0	1	cell organization and biogenesis;cellular homeostasis;development	cytoskeleton	signal transducer activity;structural molecule activity			ENSCAFG00845004960	MAP4K1	A0A8I3MVZ3			0	0
High	Master Protein	A0A8I3NG78	TEPSIN adaptor related protein complex 4 accessory protein OS=Canis lupus familiaris OX=9615 GN=TEPSIN PE=4 SV=1	0.004	Dog	2.664	2	1	1	1	597	62.1	7.42	0	1		extracellular;nucleus			608257	ENSCAFG00000005719; ENSCAFG00845011009	TEPSIN	A0A8I3NG78			0	0
High	Master Protein	A0A8I3P428	Coiled-coil domain containing 175 OS=Canis lupus familiaris OX=9615 GN=CCDC175 PE=4 SV=1	0.007	Dog	1.938	2	1	3	1	796	93.9	7.65	0	1					611244	ENSCAFG00000015570; ENSCAFG00845020417	CCDC175	A0A8I3P428			0	0	0.878	1.05	2.537	5.046	0.001	0.001	0.001	2.34	0.82497	0.953112	0.428897	0.0784705	2.82436e-17	2.82436e-17	2.82436e-17	0.24339	87.8	105	253.7	504.6
High	Master Protein	A0A8I3RVZ2	Protein kinase domain-containing protein OS=Canis lupus familiaris OX=9615 GN=TSSK5 PE=4 SV=1	0.005	Dog	2.56	2	1	1	1	398	44.5	9.33	0	1	cell organization and biogenesis;cellular homeostasis		signal transducer activity;structural molecule activity		482089	ENSCAFG00000001542; ENSCAFG00845008284	TSSK5	A0A8I3RVZ2			0	0	0.001	0.001	0.001	0.001	1.377	7.406	4.639	0.001	2.21915e-17	2.21179e-17	2.22099e-17	2.22099e-17	0.867241	0.0218389	0.0663316	2.21547e-17					137.7	30.9
High	Master Protein	A0A8I3MEX7	Gamma-glutamyltransferase 6 OS=Canis lupus familiaris OX=9615 GN=GGT6 PE=4 SV=1	0.005	Dog	2.163	2	1	2	1	532	54.1	7.59	0	1		cytoskeleton				ENSCAFG00845001898	GGT6	A0A8I3MEX7			0	0	3.757	1.533	6.135	5.657	0.001	0.001	0.001	1.525	0.0500396	0.633209	0.0445799	0.0525191	2.82436e-17	2.82436e-17	2.82436e-17	0.67456	375.7	153.3	613.5	565.7
High	Master Protein	A0A8I3RUA4	NUAK family kinase 1 OS=Canis lupus familiaris OX=9615 GN=NUAK1 PE=4 SV=1	0.007	Dog	2.952	2	1	1	1	666	74.3	8.94	0	1	cell organization and biogenesis;cellular homeostasis		signal transducer activity;structural molecule activity		481296	ENSCAFG00000051864; ENSCAFG00845005700	NUAK1	A0A8I3RUA4			0	0	0.492	0.901	0.623	0.871	0.001	0.001	0.001	1.023	0.271812	0.788454	0.646367	0.786273	2.82436e-17	2.82436e-17	2.82436e-17	0.967312	49.2	90.1	62.3	87.1
High	Master Protein	A0A8I3MZ87	Ankyrin repeat domain 34C OS=Canis lupus familiaris OX=9615 GN=ANKRD34C PE=3 SV=1	0.004	Dog	2.465	1	1	1	1	534	57.7	9.17	0	1					488773	ENSCAFG00000054615; ENSCAFG00845005067	ANKRD34C	A0A8I3MZ87			0	0	0.001	0.001	0.001	0.001	0.756	0.678	0.99	0.001	2.21915e-17	2.21179e-17	2.22099e-17	2.22099e-17	0.754478	0.809278	0.939409	2.21547e-17					75.6	19.3
High	Master Protein	A0A8P0TUB2	Serum/glucocorticoid regulated kinase family, member 3 OS=Canis lupus familiaris OX=9615 GN=SGK3 PE=3 SV=1	0.005	Dog	2.162	1	1	1	1	534	62	7.31	0	1						ENSCAFG00000007353	SGK3	A0A8P0TUB2			0	0	0.001	0.001	0.001	0.001	3.878	2.104	2.443	0.001	2.21915e-17	2.21179e-17	2.22099e-17	2.22099e-17	0.0939833	0.342093	0.382355	2.21547e-17					387.8	91.9
High	Master Protein	A0A8I3RRG5	GATA zinc finger domain containing 2B OS=Canis lupus familiaris OX=9615 GN=GATAD2B PE=4 SV=1	0.007	Dog	4.17	1	1	2	1	669	74.2	9.58	0	1	metabolic process	membrane	RNA binding;structural molecule activity			ENSCAFG00000017433; ENSCAFG00845001378	GATAD2B	A0A8I3RRG5			0	0
High	Master Protein	A0A8I3MXF0	Syncoilin, intermediate filament protein OS=Canis lupus familiaris OX=9615 GN=SYNC PE=4 SV=1	0.007	Dog	2.007	1	1	1	1	469	53.5	4.59	0	1		endoplasmic reticulum				ENSCAFG00000010513; ENSCAFG00845005632	SYNC	A0A8I3MXF0			0	0	0.916	0.915	0.62	1.483	0.001	0.001	0.001	0.586	0.854405	0.805261	0.641651	0.880864	2.82436e-17	2.82436e-17	2.82436e-17	0.431342	91.6	91.5	62	148.3
High	Master Protein	A0A8P0SNK8	Potassium voltage-gated channel modifier subfamily G member 4 OS=Canis lupus familiaris OX=9615 GN=KCNG4 PE=4 SV=1	0.008	Dog	1.89	1	1	2	1	536	60	7.27	0	1						ENSCAFG00000019957	KCNG4	A0A8P0SNK8			0	0
High	Master Protein	A0A8I3Q4W2	Xylulose kinase OS=Canis lupus familiaris OX=9615 GN=XYLB PE=3 SV=1	0.008	Dog	2.983	1	1	2	1	536	58.1	5.68	0	1	cellular homeostasis		signal transducer activity;structural molecule activity		609126	ENSCAFG00000005028; ENSCAFG00845030016	XYLB	A0A8I3Q4W2			0	0	0.001	0.001	0.001	0.001	0.936	4.311	2.892	0.001	2.21915e-17	2.21179e-17	2.22099e-17	2.22099e-17	0.951728	0.124697	0.27306	2.21547e-17					93.6	122.3
High	Master Protein	A0A8I3RUH2	Zinc finger protein 777 OS=Canis lupus familiaris OX=9615 GN=ZNF777 PE=4 SV=1	0.006	Dog	2.064	1	1	1	1	872	97.9	6.73	0	1	metabolic process		structural molecule activity			ENSCAFG00000025145; ENSCAFG00845008339	ZNF777	A0A8I3RUH2			0	0
High	Master Protein	A0A8I3NIE9	sn-1-specific diacylglycerol lipase OS=Canis lupus familiaris OX=9615 GN=DAGLB PE=4 SV=1	0	Dog	4.711	1	2	2	2	671	73.5	6.44	0	2	cellular homeostasis	cytoskeleton			479756	ENSCAFG00000015734; ENSCAFG00845011183	DAGLB	A0A8I3NIE9			0	0	0.215	0.304	0.192	0.268	0.296	0.467	1.25	0.536	0.00649576	0.00575726	0.0424493	0.0591895	0.0808067	0.53038	0.964306	0.346213	21.5	30.4	19.2	26.8	29.6	18.9
High	Master Protein	A0A8I3MXL9	G protein signaling modulator 2 OS=Canis lupus familiaris OX=9615 GN=GPSM2 PE=3 SV=1	0.004	Dog	2.443	1	1	5	1	806	88.3	7.97	0	1			DNA binding			ENSCAFG00000019880; ENSCAFG00845007695	GPSM2	A0A8I3MXL9			0	0	4.209	2.108	5.533	8.076	2.321	7.375	4.447	2.87	0.0287101	0.237736	0.0628286	0.0127338	0.438608	0.0221516	0.0773195	0.112636	420.9	210.8	553.3	807.6	232.1	21.3
High	Master Protein	A0A8I3S2X3	inositol-polyphosphate 5-phosphatase OS=Canis lupus familiaris OX=9615 GN=INPP5J PE=3 SV=1	0.006	Dog	2.017	1	1	1	1	1008	107.1	9.36	0	1	cellular homeostasis	nucleus	structural molecule activity		486360	ENSCAFG00000012969; ENSCAFG00845022129	INPP5J	A0A8I3S2X3			0	0	0.001	0.001	0.001	0.001	1.725	1.036	0.99	0.001	2.21915e-17	2.21179e-17	2.22099e-17	2.22099e-17	0.716129	0.945399	0.960725	2.21547e-17					172.5	31.6
High	Master Protein	A0A8I3S0Z0	Pyruvate dehydrogenase phosphatase catalytic subunit 1 OS=Canis lupus familiaris OX=9615 GN=PDP1 PE=3 SV=1	0	Dog	4.609	1	2	3	2	676	75.6	8.15	0	2	cell organization and biogenesis;cellular homeostasis		structural molecule activity			ENSCAFG00000009131; ENSCAFG00845014567	PDP1	A0A8I3S0Z0			0	0
High	Master Protein	A0A8P0NZ95	GATOR complex protein NPRL3 OS=Canis lupus familiaris OX=9615 GN=NPRL3 PE=3 SV=1	0.004	Dog	2.233	1	1	1	1	744	81.1	9.01	0	1						ENSCAFG00000019696	NPRL3	A0A8P0NZ95			0	0
High	Master Protein	A0A8I3MC96	F-box and leucine rich repeat protein 17 OS=Canis lupus familiaris OX=9615 GN=FBXL17 PE=4 SV=1	0	Dog	4.63	1	1	3	1	677	73.4	8.54	0	1						ENSCAFG00845000464	FBXL17	A0A8I3MC96			0	0	1.137	1.393	0.567	1.124	3.599	2.167	2.396	1.193	0.964652	0.74729	0.560273	0.953076	0.128147	0.553319	0.459748	0.900791	113.7	139.3	56.7	112.4	359.9	23.1
High	Master Protein	A0A8I3NNI4	proline--tRNA ligase OS=Canis lupus familiaris OX=9615 GN=PARS2 PE=4 SV=1	0.007	Dog	1.919	1	1	1	1	475	53.4	7.81	0	1	cell organization and biogenesis;cellular component movement;cellular homeostasis	nucleus	structural molecule activity		489574	ENSCAFG00000050899; ENSCAFG00845014329	PARS2	A0A8I3NNI4			0	0	0.001	0.001	0.001	0.001	3.114	0.703	1.113	0.001	2.21915e-17	2.21179e-17	2.22099e-17	2.22099e-17	0.202953	0.83627	0.987307	2.21547e-17					311.4	115
High	Master Protein	A0A8I3MZR1	Gamma-aminobutyric acid type A receptor subunit beta1 OS=Canis lupus familiaris OX=9615 GN=GABRB1 PE=3 SV=1	0.008	Dog	1.889	1	1	5	1	475	53.8	8.68	0	1	cell death;conjugation	cytoplasm;cytoskeleton	catalytic activity;structural molecule activity			ENSCAFG00000001889; ENSCAFG00845008573	GABRB1	A0A8I3MZR1			0	0	2.187	1.342	2.787	1.943	0.001	0.001	0.001	1.292	0.358909	0.789281	0.367577	0.698259	2.82436e-17	2.82436e-17	2.82436e-17	0.819466	218.7	134.2	278.7	194.3
High	Master Protein	A0A8I3NPK5	Oxysterol-binding protein OS=Canis lupus familiaris OX=9615 GN=OSBPL1A PE=3 SV=1	0.005	Dog	2.083	1	1	1	1	950	108.5	6.27	0	1	conjugation		structural molecule activity		480761	ENSCAFG00000014108; ENSCAFG00845013281	OSBPL1A	A0A8I3NPK5			0	0	1.042	2.045	1.75	1.256	0.001	0.001	0.001	1.703	0.963674	0.269392	0.719032	0.976091	2.82436e-17	2.82436e-17	2.82436e-17	0.566548	104.2	204.5	175	125.6
High	Master Protein	A0A8P0SST1	Serine/threonine-protein kinase PLK OS=Canis lupus familiaris OX=9615 GN=PLK5 PE=3 SV=1	0.005	Dog	2.16	1	1	2	1	611	67.5	9.83	0	1						ENSCAFG00000023709	PLK5	A0A8P0SST1			0	0	0.001	0.001	0.001	0.001	1.392	1.976	1.336	0.001	2.21915e-17	2.21179e-17	2.22099e-17	2.22099e-17	0.859853	0.631136	0.930599	2.21547e-17					139.2	18.6
High	Master Protein	A0A8I3NT94	ADAM metallopeptidase domain 28 OS=Canis lupus familiaris OX=9615 GN=ADAM28 PE=4 SV=1	0.006	Dog	2.02	1	1	1	1	815	91	7.96	0	1	cell organization and biogenesis	cytoskeleton	structural molecule activity			ENSCAFG00845015078	ADAM28	A0A8I3NT94			0	0	0.001	0.001	0.001	0.001	0.547	0.65	1.782	0.001	2.21915e-17	2.21179e-17	2.22099e-17	2.22099e-17	0.480735	0.790759	0.723907	2.21547e-17					54.7	17
High	Master Protein	A0A8I3NWZ4	Protein kinase domain-containing protein OS=Canis lupus familiaris OX=9615 GN=LOC489591 PE=3 SV=1	0.006	Dog	3.938	1	2	6	2	748	86.8	5.44	0	2	cell organization and biogenesis;cellular homeostasis		signal transducer activity;structural molecule activity		489591	ENSCAFG00000019232; ENSCAFG00845015521	LOC489591	A0A8I3NWZ4			0	0	0.767	0.907	0.31	0.616	0.001	0.001	0.001	1.149	0.696149	0.793699	0.177383	0.524586	2.82436e-17	2.82436e-17	2.82436e-17	0.93469	76.7	90.7	31	61.6
High	Master Protein	A0A8I3S6Z5	Serine peptidase inhibitor, Kunitz type 1 OS=Canis lupus familiaris OX=9615 GN=SPINT1 PE=4 SV=1	0.006	Dog	2.789	1	1	3	1	545	60.7	6.57	0	1		cytoskeleton	DNA binding			ENSCAFG00000009365; ENSCAFG00845029015	SPINT1	A0A8I3S6Z5			0	0	1.085	1.236	0.383	0.428	0.236	0.259	0.255	0.852	0.994746	0.886815	0.291176	0.247069	0.0309693	0.148662	0.0447106	0.798059	108.5	123.6	38.3	42.8	23.6	5.7
High	Master Protein	A0A8I3MXU9	Rubicon like autophagy enhancer OS=Canis lupus familiaris OX=9615 GN=RUBCNL PE=4 SV=1	0.006	Dog	2.059	1	1	1	1	682	75.1	8.21	0	1						ENSCAFG00845007831	RUBCNL	A0A8I3MXU9			0	0
High	Master Protein	A0A8I3MDI8	Cyclin E1 OS=Canis lupus familiaris OX=9615 GN=CCNE1 PE=3 SV=1	0.004	Dog	2.633	1	1	1	1	410	46.8	6.32	0	1	cell differentiation;metabolic process					ENSCAFG00000007614; ENSCAFG00845001129	CCNE1	A0A8I3MDI8	G1 to S cell cycle control		1	0	3.023	2.014	2.168	3.144	0.001	0.001	0.001	2.371	0.127281	0.283471	0.547098	0.301912	2.82436e-17	2.82436e-17	2.82436e-17	0.233037	302.3	201.4	216.8	314.4
High	Master Protein	A0A8P0T6D7	Kelch-like protein 36 OS=Canis lupus familiaris OX=9615 GN=KLHL36 PE=4 SV=1	0.006	Dog	4.078	1	1	3	1	616	70	6.28	0	1						ENSCAFG00000019947	KLHL36	A0A8P0T6D7			0	0	0.001	0.001	0.001	0.001	2.192	1.074	0.971	0.001	2.21915e-17	2.21179e-17	2.22099e-17	2.22099e-17	0.49219	0.974615	0.925834	2.21547e-17					219.2	29.7
High	Master Protein	A0A8I3PW83	Leucine rich repeat LGI family member 3 OS=Canis lupus familiaris OX=9615 GN=LGI3 PE=4 SV=1	0.003	Dog	2.338	1	1	2	1	548	61.5	7.9	0	1		cell surface				ENSCAFG00845025793	LGI3	A0A8I3PW83			0	0	2.113	1.184	1.107	0.824	0.001	0.001	0.001	1.114	0.392235	0.924265	0.99204	0.756916	2.82436e-17	2.82436e-17	2.82436e-17	0.955431	211.3	118.4	110.7	82.4
High	Master Protein	A0A8I3RT34	Protein serine kinase H1 OS=Canis lupus familiaris OX=9615 GN=PSKH1 PE=3 SV=1	0.007	Dog	1.918	1	1	3	1	480	54.3	9.89	0	1	cell organization and biogenesis;cellular homeostasis		signal transducer activity;structural molecule activity			ENSCAFG00845006106	PSKH1	A0A8I3RT34			0	0	0.767	0.903	0.475	0.69	0.874	0.867	1.028	0.827	0.696149	0.789281	0.434941	0.619158	0.852906	0.927486	0.956607	0.781065	76.7	90.3	47.5	69	87.4	12.2
High	Master Protein	A0A8I3RRY4	KIAA1328 OS=Canis lupus familiaris OX=9615 GN=KIAA1328 PE=4 SV=1	0.006	Dog	2.062	1	1	2	1	618	70.1	7.15	0	1						ENSCAFG00000017761; ENSCAFG00845004276	KIAA1328	A0A8I3RRY4			0	0
High	Master Protein	F1PZA1	Isocitrate dehydrogenase [NADP] OS=Canis lupus familiaris OX=9615 GN=IDH1 PE=2 SV=1	0.004	Dog	2.409	1	1	1	1	414	46.8	6.55	0	1	cellular homeostasis;coagulation;metabolic process	cytosol;endosome;mitochondrion	structural molecule activity	Pf00180	478889	ENSCAFG00000013617; ENSCAFG00845023478	IDH1	cfa:478889; F1PZA1		Neutrophil degranulation; NADPH regeneration	2	0
High	Master Protein	A0A8I3S1Y8	PTOV1 extended AT-hook containing adaptor protein OS=Canis lupus familiaris OX=9615 GN=PTOV1 PE=4 SV=1	0.006	Dog	2.854	1	1	7	1	415	46.6	10.67	0	1					612927	ENSCAFG00000003495; ENSCAFG00845020796	PTOV1	A0A8I3S1Y8			0	0	1.895	0.639	1.062	1.148	1.211	1.113	0.918	0.811	0.492422	0.351791	0.984889	0.970862	0.956211	0.955318	0.894052	0.766818	189.5	63.9	106.2	114.8	121.1	2.2
High	Master Protein	A0A8I3N9I8	Chaperonin containing TCP1 subunit 6A OS=Canis lupus familiaris OX=9615 PE=3 SV=1	0.005	Dog	2.097	1	1	7	1	485	53.4	6.42	0	1	metabolic process	cytosol	structural molecule activity								0	0	2.912	1.369	3.025	2.089	0.595	0.975	1.206	1.994	0.146875	0.768648	0.309453	0.624329	0.550659	0.974615	0.977343	0.393035	291.2	136.9	302.5	208.9	59.5	3.4
High	Master Protein	A0A8I3P3A0	Polycystin 2 like 2, transient receptor potential cation channel OS=Canis lupus familiaris OX=9615 GN=PKD2L2 PE=3 SV=1	0.006	Dog	2.594	1	1	1	1	624	73.6	8.53	0	1		cytoskeleton	structural molecule activity		100855705	ENSCAFG00000001146; ENSCAFG00845016952	PKD2L2	A0A8I3P3A0			0	0	0.001	0.001	0.001	0.001	3.138	1.504	1.45	0.001	2.21915e-17	2.21179e-17	2.22099e-17	2.22099e-17	0.19982	0.829138	0.879205	2.21547e-17					313.8	14.8
High	Master Protein	A0A8I3QAQ1	WAP, follistatin/kazal, immunoglobulin, kunitz and netrin domain containing 1 OS=Canis lupus familiaris OX=9615 GN=WFIKKN1 PE=3 SV=1	0.005	Dog	2.571	1	1	2	1	624	66.4	7.01	0	1		cell surface	DNA binding			ENSCAFG00000019660; ENSCAFG00845027942	WFIKKN1	A0A8I3QAQ1			0	0
High	Master Protein	A0A8I3S6P6	Cytochrome P450 family 27 subfamily A member 1 OS=Canis lupus familiaris OX=9615 GN=CYP27A1 PE=3 SV=1	0.003	Dog	2.361	1	1	2	1	557	62.5	9.36	0	1		cytoskeleton;extracellular	structural molecule activity			ENSCAFG00000014943; ENSCAFG00845028313	CYP27A1	A0A8I3S6P6			0	0	0.001	0.001	0.001	0.001	0.502	0.648	0.714	0.001	2.21915e-17	2.21179e-17	2.22099e-17	2.22099e-17	0.392074	0.787679	0.713172	2.21547e-17					50.2	33.5
High	Master Protein	A0A8I3S1M6	Leucine rich glioma inactivated 1 OS=Canis lupus familiaris OX=9615 GN=LGI1 PE=4 SV=1	0.004	Dog	2.418	1	1	1	1	557	63.8	8.13	0	1		cell surface			477777	ENSCAFG00000007949; ENSCAFG00845020109	LGI1	A0A8I3S1M6			0	0	0.001	0.001	0.001	0.001	0.72	0.653	0.659	0.001	2.21915e-17	2.21179e-17	2.22099e-17	2.22099e-17	0.742268	0.809119	0.673953	2.21547e-17					72	51.1
High	Master Protein	A0A8P0S8X9	Sorting nexin 14 OS=Canis lupus familiaris OX=9615 GN=SNX14 PE=3 SV=1	0.005	Dog	2.586	1	1	1	1	1045	120.1	7.46	0	1						ENSCAFG00000003009	SNX14	A0A8P0S8X9			0	0	0.001	0.001	0.001	0.001	0.466	0.406	0.457	0.001	2.21915e-17	2.21179e-17	2.22099e-17	2.22099e-17	0.321501	0.414613	0.311285	2.21547e-17					46.6	26
High	Master Protein	A0A8I3N995	Transmembrane protease serine OS=Canis lupus familiaris OX=9615 GN=TMPRSS11D PE=3 SV=1	0.007	Dog	1.989	1	1	1	1	418	46.3	9.19	0	1	cell organization and biogenesis	cell surface;cytoskeleton	structural molecule activity			ENSCAFG00845008657	TMPRSS11D	A0A8I3N995			0	0	0.001	0.001	0.001	0.001	1.332	0.87	1.119	0.001	2.21915e-17	2.21179e-17	2.22099e-17	2.22099e-17	0.841844	0.976771	0.972717	2.21547e-17					133.2	28.5
High	Master Protein	A0A8P0NSM5	Zinc finger protein 883 OS=Canis lupus familiaris OX=9615 GN=LOC119863913 PE=4 SV=1	0.003	Dog	2.304	1	1	1	1	627	72.3	8.51	0	1						ENSCAFG00000032314	LOC119863913	A0A8P0NSM5			0	0
High	Master Protein	A0A8I3PIC8	Death associated protein kinase 2 OS=Canis lupus familiaris OX=9615 GN=DAPK2 PE=3 SV=1	0.006	Dog	4.026	1	1	2	1	488	55.8	5.55	0	1	cell organization and biogenesis;cellular homeostasis		signal transducer activity;structural molecule activity		610682	ENSCAFG00000017029; ENSCAFG00845021918	DAPK2	A0A8I3PIC8			0	0	0.82	1.282	1.554	1.72	0.001	0.001	0.001	1.242	0.772014	0.846583	0.803434	0.772066	2.82436e-17	2.82436e-17	2.82436e-17	0.856455	82	128.2	155.4	172
High	Master Protein	A0A8I3MHM1	Centrosomal protein 89 OS=Canis lupus familiaris OX=9615 GN=CEP89 PE=4 SV=1	0.003	Dog	2.275	1	1	1	1	837	95.1	8.22	0	1	cell death;cell growth	endoplasmic reticulum;nucleus				ENSCAFG00845000371	CEP89	A0A8I3MHM1			0	0
High	Master Protein	A0A8I3N4D5	Testis associated actin remodelling kinase 1 OS=Canis lupus familiaris OX=9615 GN=TESK1 PE=4 SV=1	0.008	Dog	1.898	1	1	1	1	628	67.8	8.29	0	1	cell organization and biogenesis;cellular homeostasis		signal transducer activity;structural molecule activity			ENSCAFG00000002058; ENSCAFG00845008265	TESK1	A0A8I3N4D5			0	0	0.001	0.001	0.001	0.001	4.058	2.938	3.289	0.001	2.21915e-17	2.21179e-17	2.22099e-17	2.22099e-17	0.0475856	0.150067	0.148112	2.21547e-17					405.8	100.6
High	Master Protein	A0A8I3MQC4	Nuclear factor of activated T cells 2 interacting protein OS=Canis lupus familiaris OX=9615 GN=NFATC2IP PE=4 SV=1	0.005	Dog	2.15	1	1	1	1	419	45.9	8.95	0	1					100856245	ENSCAFG00000017306; ENSCAFG00845003632	NFATC2IP	A0A8I3MQC4			0	0
High	Master Protein	A0A8I3RY59	Interleukin 1 receptor type 1 OS=Canis lupus familiaris OX=9615 GN=IL1R1 PE=3 SV=1	0.007	Dog	1.938	1	1	1	1	629	72	7.78	0	1	development	cytoskeleton	structural molecule activity		481328	ENSCAFG00000002147; ENSCAFG00845010716	IL1R1	A0A8I3RY59	MAPK signaling pathway		1	0	0.001	0.001	0.001	0.001	0.813	1.543	2.27	0.001	2.21915e-17	2.21179e-17	2.22099e-17	2.22099e-17	0.807524	0.809278	0.514184	2.21547e-17					81.3	5.6
High	Master Protein	A0A8I3MKJ8	Double C2 domain alpha OS=Canis lupus familiaris OX=9615 GN=DOC2A PE=4 SV=1	0.003	Dog	2.323	1	1	3	1	420	46.5	7.94	0	1	cell death;metabolic process	cytoskeleton;nucleus	structural molecule activity		489945	ENSCAFG00000017075; ENSCAFG00845001469	DOC2A	A0A8I3MKJ8			0	0
High	Master Protein	A0A8I3PP24	Leukotriene A(4) hydrolase OS=Canis lupus familiaris OX=9615 GN=LTA4H PE=3 SV=1	0.004	Dog	2.395	1	1	1	1	701	78.6	7.03	0	1	cell organization and biogenesis;cellular homeostasis	nucleus	structural molecule activity			ENSCAFG00845024692	LTA4H	A0A8I3PP24			0	0
High	Master Protein	A0A8P0NJ68	REST corepressor 1 OS=Canis lupus familiaris OX=9615 GN=RCOR1 PE=4 SV=1	0.005	Dog	2.182	1	1	2	1	492	53.9	7.03	0	1						ENSCAFG00000018067	RCOR1	A0A8P0NJ68			0	0
High	Master Protein	A0A8P0SBC0	Glucagon receptor OS=Canis lupus familiaris OX=9615 GN=GCGR PE=3 SV=1	0.005	Dog	2.159	1	1	1	1	493	55.3	9.29	0	1			structural molecule activity			ENSCAFG00000005846	GCGR	A0A8P0SBC0			0	0	0.001	0.001	0.001	0.001	1.443	0.747	0.744	0.001	2.21915e-17	2.21179e-17	2.22099e-17	2.22099e-17	0.841844	0.869463	0.738937	2.21547e-17					144.3	9.8
High	Master Protein	A0A8I3ME77	Complexin 1 OS=Canis lupus familiaris OX=9615 GN=CPLX1 PE=3 SV=1	0.007	Dog	1.94	1	1	2	1	423	42.5	8.92	0	1	conjugation	nucleus	structural molecule activity			ENSCAFG00000016757; ENSCAFG00845001412	CPLX1	A0A8I3ME77			0	0	1.282	1.24	0.893	1.133	0.001	0.001	0.001	0.963	0.864077	0.880623	0.887578	0.953076	2.82436e-17	2.82436e-17	2.82436e-17	0.919964	128.2	124	89.3	113.3
High	Master Protein	A0A8I3N2C3	Toll-like receptor 2 OS=Canis lupus familiaris OX=9615 GN=TLR2 PE=3 SV=1	0	Dog	4.903	1	2	3	2	846	97	7.8	0	2	coagulation;development;metabolic process	cytoskeleton	structural molecule activity			ENSCAFG00000008351; ENSCAFG00845009391	TLR2	A0A8I3N2C3			0	0	0.803	0.62	0.666	0.541	1.697	2.056	1.132	0.647	0.749799	0.318203	0.70388	0.417665	0.728852	0.603351	0.990275	0.544795	80.3	62	66.6	54.1	169.7	52.6
High	Master Protein	A0A8I3NFV7	Shisa family member 9 OS=Canis lupus familiaris OX=9615 GN=SHISA9 PE=4 SV=1	0.008	Dog	1.905	1	1	1	1	424	46.6	8.76	0	1		cytoskeleton				ENSCAFG00845011592	SHISA9	A0A8I3NFV7			0	0	1.562	0.547	1.417	0.614	0.001	0.001	0.001	0.522	0.690414	0.192253	0.85628	0.521291	2.82436e-17	2.82436e-17	2.82436e-17	0.319457	156.2	54.7	141.7	61.4
High	Master Protein	A0A8I3RXU0	Gasdermin E OS=Canis lupus familiaris OX=9615 GN=GSDME PE=3 SV=1	0.004	Dog	2.222	1	1	1	1	495	54.8	5.2	0	1	metabolic process	cytoplasm;cytoskeleton			611223	ENSCAFG00000002825; ENSCAFG00845010323	GSDME	A0A8I3RXU0			0	0	0.001	0.001	0.001	0.001	0.657	5.33	7.748	0.001	2.21915e-17	2.21179e-17	2.22099e-17	2.22099e-17	0.6614	0.0675916	0.00695976	2.21547e-17					65.7	14.3
High	Master Protein	A0A8I3NQL0	non-specific serine/threonine protein kinase OS=Canis lupus familiaris OX=9615 GN=HASPIN PE=4 SV=1	0.006	Dog	2.815	1	1	6	1	781	85.8	7.87	0	1	cell organization and biogenesis;cellular homeostasis		signal transducer activity;structural molecule activity			ENSCAFG00845016840	HASPIN	A0A8I3NQL0			0	0	0.001	0.001	0.001	0.001	1.542	1.021	1.626	0.001	2.21915e-17	2.21179e-17	2.22099e-17	2.22099e-17	0.786536	0.994113	0.793497	2.21547e-17					154.2	43.1
High	Master Protein	A0A8I3MBG9	Epsin 1 OS=Canis lupus familiaris OX=9615 GN=EPN1 PE=3 SV=1	0.007	Dog	1.939	1	1	2	1	568	59.7	4.78	0	1			structural molecule activity			ENSCAFG00000002531; ENSCAFG00845000457	EPN1	A0A8I3MBG9			0	0	0.905	0.871	1.006	1.017	0.001	0.001	0.001	0.67	0.845442	0.749594	0.954771	0.895141	2.82436e-17	2.82436e-17	2.82436e-17	0.582295	90.5	87.1	100.6	101.7
High	Master Protein	A0A8I3Q3M9	Solute carrier family 15 member 4 OS=Canis lupus familiaris OX=9615 GN=SLC15A4 PE=3 SV=1	0.004	Dog	2.649	1	1	2	1	569	61	9.45	0	1	conjugation	cytoskeleton	catalytic activity			ENSCAFG00845030274	SLC15A4	A0A8I3Q3M9			0	0
High	Master Protein	A0A8I3MP18	Zinc finger protein 772 OS=Canis lupus familiaris OX=9615 GN=ZNF772 PE=4 SV=1	0.004	Dog	2.472	1	1	2	1	498	56	8.53	0	1	metabolic process		structural molecule activity		484262	ENSCAFG00000007175; ENSCAFG00845001309	ZNF772	A0A8I3MP18			0	0	0.001	0.001	0.001	0.001	0.639	0.392	0.731	0.001	2.21915e-17	2.21179e-17	2.22099e-17	2.22099e-17	0.615788	0.367326	0.722807	2.21547e-17					63.9	23.4
High	Master Protein	A0A8P0P7H0	Integrin subunit beta like 1 OS=Canis lupus familiaris OX=9615 GN=ITGBL1 PE=4 SV=1	0.006	Dog	2.056	1	1	1	1	499	54.3	5.85	0	1						ENSCAFG00000005918	ITGBL1	A0A8P0P7H0			0	0
High	Master Protein	A0A8P0NCD0	Rap1 GTPase-GDP dissociation stimulator 1 OS=Canis lupus familiaris OX=9615 GN=RAP1GDS1 PE=4 SV=1	0.008	Dog	1.896	1	1	2	1	927	98.2	9.01	0	1						ENSCAFG00000010267	RAP1GDS1	A0A8P0NCD0			0	0
High	Master Protein	A0A8I3PIH4	peptidylprolyl isomerase OS=Canis lupus familiaris OX=9615 GN=FKBP9 PE=4 SV=1	0.005	Dog	2.769	1	1	1	1	572	63.1	5.16	0	1		extracellular	structural molecule activity			ENSCAFG00000003151; ENSCAFG00845023469	FKBP9	A0A8I3PIH4			0	0	0.417	1.314	0.495	0.531	0.001	0.001	0.001	1.422	0.157078	0.812986	0.468342	0.402349	2.82436e-17	2.82436e-17	2.82436e-17	0.743812	41.7	131.4	49.5	53.1
High	Master Protein	A0A8I3NIY1	Malic enzyme OS=Canis lupus familiaris OX=9615 GN=ME1 PE=3 SV=1	0.007	Dog	2.894	1	1	3	1	572	64	6.29	0	1			structural molecule activity			ENSCAFG00000002941; ENSCAFG00845011557	ME1	A0A8I3NIY1			0	0	1.104	2.159	1.548	2.05	0.001	0.001	0.001	1.029	0.989796	0.215012	0.806985	0.639196	2.82436e-17	2.82436e-17	2.82436e-17	0.969551	110.4	215.9	154.8	205
High	Master Protein	A0A8I3P6T5	Spindle and kinetochore-associated protein 3 OS=Canis lupus familiaris OX=9615 GN=SKA3 PE=3 SV=1	0.005	Dog	2.517	1	1	1	1	574	63	6.01	0	1	cell differentiation	endoplasmic reticulum;nucleus				ENSCAFG00000007184; ENSCAFG00845021073	SKA3	A0A8I3P6T5			0	0
High	Master Protein	A0A8P0STA6	Niban apoptosis regulator 1 OS=Canis lupus familiaris OX=9615 GN=NIBAN1 PE=3 SV=1	0.005	Dog	2.144	1	1	1	1	934	103.5	4.82	0	1					480041	ENSCAFG00000013490	NIBAN1	A0A8P0STA6			0	0
High	Master Protein	A0A8I3NK72	Cholinergic receptor nicotinic alpha 3 subunit OS=Canis lupus familiaris OX=9615 GN=CHRNA3 PE=3 SV=1	0.004	Dog	2.379	1	1	6	1	503	57.2	6.99	0	1	cell death;conjugation;development	cytoplasm;cytoskeleton	catalytic activity;structural molecule activity			ENSCAFG00000001710; ENSCAFG00845012908	CHRNA3	A0A8I3NK72			0	0	4.452	4.935	6.117	4.491	1.304	0.718	0.735	4.218	0.0216776	0.000995428	0.0449643	0.115229	0.90131	0.846534	0.725922	0.0174796	445.2	493.5	611.7	449.1	130.4	19.9
High	Master Protein	A0A8I3NSX8	Serine/threonine kinase 4 OS=Canis lupus familiaris OX=9615 GN=STK4 PE=4 SV=1	0.007	Dog	2.004	1	1	2	1	503	56.5	5.19	0	1	cell organization and biogenesis;cellular homeostasis		signal transducer activity;structural molecule activity			ENSCAFG00000009615; ENSCAFG00845014272	STK4	A0A8I3NSX8	MAPK signaling pathway		1	0	2.097	1.516	1.062	2.627	1.193	2.737	3.088	1.327	0.398717	0.649393	0.984889	0.441666	0.965941	0.372284	0.251564	0.796263	209.7	151.6	106.2	262.7	119.3	14.2
High	Master Protein	A0A8I3N8A3	RNA helicase OS=Canis lupus familiaris OX=9615 GN=DHX30 PE=4 SV=1	0.003	Dog	2.339	1	1	1	1	1222	135.9	8.72	0	1			RNA binding;structural molecule activity		476639	ENSCAFG00000013038; ENSCAFG00845008323	DHX30	A0A8I3N8A3			0	0	0.001	0.001	0.001	0.001	0.633	0.48	1.303	0.001	2.21915e-17	2.21179e-17	2.22099e-17	2.22099e-17	0.639902	0.546529	0.940255	2.21547e-17					63.3	43.6
High	Master Protein	A0A8I3QEB2	Mesoderm induction early response protein 1 OS=Canis lupus familiaris OX=9615 GN=MIER1 PE=4 SV=1	0.003	Dog	2.3	1	1	2	1	576	65.9	4.64	0	1	metabolic process	membrane;nucleus	structural molecule activity			ENSCAFG00000018549; ENSCAFG00845027592	MIER1	A0A8I3QEB2			0	0	0.001	0.001	0.001	0.001	1.307	1.482	1.358	0.001	2.21915e-17	2.21179e-17	2.22099e-17	2.22099e-17	0.898935	0.837763	0.916885	2.21547e-17					130.7	16.4
High	Master Protein	A0A8I3NMW6	Nucleolar protein with MIF4G domain 1 OS=Canis lupus familiaris OX=9615 GN=NOM1 PE=4 SV=1	0	Dog	7.375	1	2	3	2	864	96.3	8.59	0	2			RNA binding			ENSCAFG00845013684	NOM1	A0A8I3NMW6			0	0	0.576	0.916	0.473	0.781	0.755	0.437	0.589	0.692	0.408921	0.80644	0.431554	0.709629	0.76773	0.450028	0.575794	0.616593	57.6	91.6	47.3	78.1	75.5	27.2
High	Master Protein	A0A8I3PST7	Programmed cell death 7 OS=Canis lupus familiaris OX=9615 GN=PDCD7 PE=4 SV=1	0.005	Dog	2.14	1	1	5	1	576	64.2	10.02	0	1						ENSCAFG00000032076; ENSCAFG00845024725	PDCD7	A0A8I3PST7			0	0	1.76	0.903	0.752	0.608	0.236	1.591	0.968	0.595	0.573854	0.789281	0.791059	0.514805	0.0306432	0.794919	0.924045	0.448776	176	90.3	75.2	60.8	23.6	4.9
High	Master Protein	A0A8P0TQA0	Plakophilin 2 OS=Canis lupus familiaris OX=9615 GN=PKP2 PE=3 SV=1	0.004	Dog	2.209	1	1	1	1	937	103.2	9.69	0	1						ENSCAFG00000010484	PKP2	A0A8P0TQA0			0	0	0.001	0.001	0.001	0.001	1.195	1.206	0.715	0.001	2.21915e-17	2.21179e-17	2.22099e-17	2.22099e-17	0.963656	0.927486	0.705487	2.21547e-17					119.5	15.4
High	Master Protein	A0A8P0SMC8	Zinc finger protein 358 OS=Canis lupus familiaris OX=9615 GN=ZNF358 PE=4 SV=1	0.006	Dog	2.066	1	1	2	1	1011	107.7	6.99	0	1						ENSCAFG00000018229	ZNF358	A0A8P0SMC8			0	0
High	Master Protein	A0A8P0SGU7	Nucleoporin 133 OS=Canis lupus familiaris OX=9615 GN=NUP133 PE=3 SV=1	0.007	Dog	1.915	1	1	1	1	1156	129.1	5.02	0	1		membrane			479208	ENSCAFG00000012151	NUP133	A0A8P0SGU7			0	0	0.001	0.001	0.001	0.001	1.063	0.937	0.995	0.001	2.21915e-17	2.21179e-17	2.22099e-17	2.22099e-17	0.980452	0.954907	0.940255	2.21547e-17					106.3	26.6
High	Master Protein	A0A8P0THC0	Neurofilament medium polypeptide OS=Canis lupus familiaris OX=9615 GN=NEFM PE=3 SV=1	0.007	Dog	2.004	1	1	2	1	1085	121.6	5.22	0	1						ENSCAFG00000009019	NEFM	A0A8P0THC0			0	0	0.001	0.001	0.001	0.001	4.223	0.842	0.951	0.001	2.21915e-17	2.21179e-17	2.22099e-17	2.22099e-17	0.072628	0.974615	0.9646	2.21547e-17					422.3	82.2
High	Master Protein	A0A8I3NF36	Keratin 20 OS=Canis lupus familiaris OX=9615 GN=KRT20 PE=3 SV=1	0.004	Dog	2.421	1	1	3	1	434	49.9	5.4	0	1		endoplasmic reticulum	structural molecule activity			ENSCAFG00845013676	KRT20	A0A8I3NF36			0	0	1.485	0.857	2.252	1.707	1.367	5.247	5.141	1.139	0.748537	0.726685	0.517903	0.776981	0.867241	0.0706963	0.0442696	0.939646	148.5	85.7	225.2	170.7	136.7	26.2
High	Master Protein	A0A8I3N7L7	TATA-box binding protein associated factor 15 OS=Canis lupus familiaris OX=9615 GN=TAF15 PE=3 SV=1	0.005	Dog	2.1	1	1	1	1	579	60.5	8.65	0	1	metabolic process	membrane	RNA binding;structural molecule activity			ENSCAFG00000018176; ENSCAFG00845009243	TAF15	A0A8I3N7L7			0	0	0.001	0.001	0.001	0.001	0.596	1.26	1.297	0.001	2.21915e-17	2.21179e-17	2.22099e-17	2.22099e-17	0.550659	0.907936	0.941205	2.21547e-17					59.6	3.9
High	Master Protein	A0A8I3S7E4	Ataxin 2 OS=Canis lupus familiaris OX=9615 GN=ATXN2 PE=3 SV=1	0.004	Dog	2.614	1	1	1	1	1306	138.4	9.6	0	1			RNA binding			ENSCAFG00845029435	ATXN2	A0A8I3S7E4			0	0	2.142	3.336	4.894	2.677	0.001	0.001	0.001	3.996	0.381826	0.020097	0.0917014	0.427339	2.82436e-17	2.82436e-17	2.82436e-17	0.0234311	214.2	333.6	489.4	267.7
High	Master Protein	A0A8P0SME0	Serine/threonine-protein kinase ULK3 OS=Canis lupus familiaris OX=9615 GN=ULK3 PE=4 SV=1	0.005	Dog	2.532	1	1	2	1	653	71.4	9.6	0	1	cellular homeostasis	nucleus	signal transducer activity			ENSCAFG00000017957	ULK3	A0A8P0SME0			0	0	0.746	1.296	0.644	0.773	0.001	0.001	0.001	0.659	0.677304	0.8306	0.676241	0.705235	2.82436e-17	2.82436e-17	2.82436e-17	0.565393	74.6	129.6	64.4	77.3
High	Master Protein	A0A8I3P215	CFAP20 domain containing OS=Canis lupus familiaris OX=9615 GN=CFAP20DC PE=4 SV=1	0.005	Dog	2.097	1	1	2	1	873	96.7	6.77	0	1						ENSCAFG00845018102	CFAP20DC	A0A8I3P215			0	0
High	Master Protein	A0A8P0NCL8	5'-nucleotidase, cytosolic II OS=Canis lupus familiaris OX=9615 GN=NT5C2 PE=3 SV=1	0.005	Dog	2.108	1	1	1	1	584	67.3	6.19	0	1						ENSCAFG00000010354	NT5C2	A0A8P0NCL8			0	0
High	Master Protein	A0A8I3QPC2	Calpain 10 OS=Canis lupus familiaris OX=9615 GN=CAPN10 PE=3 SV=1	0.007	Dog	1.975	1	1	1	1	730	80.5	7.78	0	1	cell organization and biogenesis;metabolic process		structural molecule activity			ENSCAFG00845030713	CAPN10	A0A8I3QPC2			0	0	1.097	1.548	1.347	2.172	0.001	0.001	0.001	1.244	0.994746	0.619458	0.885098	0.604716	2.82436e-17	2.82436e-17	2.82436e-17	0.855826	109.7	154.8	134.7	217.2
High	Master Protein	A0A8I3MPX0	AFG3 like matrix AAA peptidase subunit 2 OS=Canis lupus familiaris OX=9615 GN=AFG3L2 PE=3 SV=1	0	Dog	4.589	1	2	3	2	806	89.7	8.57	0	2	cell growth;cell organization and biogenesis	cytoskeleton	structural molecule activity		490560	ENSCAFG00000018817; ENSCAFG00845005029	AFG3L2	A0A8I3MPX0			0	0	0.001	0.001	0.001	0.001	0.801	1.007	0.817	0.001	2.21915e-17	2.21179e-17	2.22099e-17	2.22099e-17	0.821655	0.941053	0.86728	2.21547e-17					80.1	47.8
High	Master Protein	A0A8I3MIZ3	Zinc finger protein 304 OS=Canis lupus familiaris OX=9615 GN=ZNF304 PE=4 SV=1	0.003	Dog	2.266	1	1	1	1	660	74.8	8.38	0	1	metabolic process		structural molecule activity		476369	ENSCAFG00000030247; ENSCAFG00845001438	ZNF304	A0A8I3MIZ3			0	0	0.001	0.001	0.001	0.001	0.1	0.167	0.129	0.001	2.21915e-17	2.21179e-17	2.22099e-17	2.22099e-17	0.000100466	0.0251566	0.00150043	2.21547e-17					10	16.2
High	Master Protein	A0A8I3S185	AA_permease_C domain-containing protein OS=Canis lupus familiaris OX=9615 GN=LOC100686261 PE=4 SV=1	0.005	Dog	2.534	1	1	4	1	587	64.1	6.7	0	1	conjugation	cytoskeleton	catalytic activity			ENSCAFG00845015010	LOC100686261	A0A8I3S185			0	0	0.001	0.001	0.001	0.001	1.752	0.587	1.913	0.001	2.21915e-17	2.21179e-17	2.22099e-17	2.22099e-17	0.639448	0.766755	0.63047	2.21547e-17					175.2	109.1
High	Master Protein	A0A8I3P034	Epidermal growth factor receptor pathway substrate 8 OS=Canis lupus familiaris OX=9615 GN=EPS8 PE=3 SV=1	0.005	Dog	2.735	1	1	4	1	957	105.7	9	0	1	cell growth	nucleus	motor activity;structural molecule activity			ENSCAFG00845019921	EPS8	A0A8I3P034			0	0	0.861	0.817	0.663	1.087	2.791	1.313	1.265	0.68	0.811048	0.677829	0.698926	0.93307	0.277379	0.889997	0.956607	0.59808	86.1	81.7	66.3	108.7	279.1	21.6
High	Master Protein	A0A8I3NPR4	Interleukin 1 receptor associated kinase 3 OS=Canis lupus familiaris OX=9615 GN=IRAK3 PE=4 SV=1	0.008	Dog	1.892	1	1	1	1	737	80.3	7.77	0	1	cell organization and biogenesis;cellular homeostasis;development;metabolic process		signal transducer activity;structural molecule activity			ENSCAFG00845012698	IRAK3	A0A8I3NPR4			0	0
High	Master Protein	A0A8P0P2K6	Chromosome 27 C12orf40 homolog OS=Canis lupus familiaris OX=9615 GN=C27H12orf40 PE=4 SV=1	0.005	Dog	2.515	1	1	6	1	590	67.3	6.71	0	1					100683187	ENSCAFG00000010000	C27H12orf40	A0A8P0P2K6			0	0	1.229	1.069	0.795	2.024	0.001	0.001	0.001	0.795	0.89926	0.966993	0.82072	0.65015	2.82436e-17	2.82436e-17	2.82436e-17	0.748878	122.9	106.9	79.5	202.4
High	Master Protein	A0A8I3N341	Tyrosine-protein kinase OS=Canis lupus familiaris OX=9615 GN=MATK PE=3 SV=1	0.004	Dog	2.501	1	1	3	1	664	71.9	9.2	0	1	cell organization and biogenesis;cellular homeostasis	cytoplasm;cytoskeleton	signal transducer activity;structural molecule activity			ENSCAFG00845007724	MATK	A0A8I3N341			0	0	0.001	0.001	0.001	0.001	1.516	0.582	0.862	0.001	2.21915e-17	2.21179e-17	2.22099e-17	2.22099e-17	0.75632	0.758494	0.909378	2.21547e-17					151.6	24
High	Master Protein	A0A8P0N995	Ribosomal RNA-processing protein 8 OS=Canis lupus familiaris OX=9615 GN=RRP8 PE=3 SV=1	0.005	Dog	2.579	1	1	2	1	664	72	10.29	0	1						ENSCAFG00000006476	RRP8	A0A8P0N995			0	0
High	Master Protein	A0A8I3NBB5	Integrin subunit alpha 7 OS=Canis lupus familiaris OX=9615 GN=ITGA7 PE=3 SV=1	0.005	Dog	2.59	1	1	3	1	1181	128.3	5.96	0	1	cell communication;development	cytoplasm;cytoskeleton			481097	ENSCAFG00000000060; ENSCAFG00845005303	ITGA7	A0A8I3NBB5	Integrin-mediated cell adhesion		1	0
High	Master Protein	A0A8I3Q053	Guanylate cyclase OS=Canis lupus familiaris OX=9615 GN=GUCY2D PE=3 SV=1	0.009	Dog	4.45	1	1	6	1	1109	120	7.39	0	1	cell organization and biogenesis;cellular homeostasis;development;metabolic process	cytoskeleton	signal transducer activity;structural molecule activity			ENSCAFG00845027102	GUCY2D	A0A8I3Q053			0	0	2.031	1.728	2.034	1.523	0.001	0.001	0.001	1.358	0.422045	0.479581	0.594456	0.859744	2.82436e-17	2.82436e-17	2.82436e-17	0.781065	203.1	172.8	203.4	152.3
High	Master Protein	A0A8I3MAV2	Lectin, mannose binding 1 OS=Canis lupus familiaris OX=9615 GN=LMAN1 PE=4 SV=1	0.003	Dog	2.294	1	1	1	1	518	58	6.71	0	1	conjugation	cytoskeleton;nucleus	structural molecule activity		476186	ENSCAFG00000000094; ENSCAFG00845000443	LMAN1	A0A8I3MAV2			0	0	0.001	0.001	0.001	0.001	1.428	1.933	1.762	0.001	2.21915e-17	2.21179e-17	2.22099e-17	2.22099e-17	0.845927	0.645349	0.736438	2.21547e-17					142.8	13.4
High	Master Protein	A0A8I3MK71	Transient receptor potential cation channel subfamily C member 6 OS=Canis lupus familiaris OX=9615 GN=TRPC6 PE=4 SV=1	0.008	Dog	1.869	1	1	1	1	815	93.3	6.65	0	1	conjugation	cytoskeleton	catalytic activity			ENSCAFG00845001326	TRPC6	A0A8I3MK71			0	0
High	Master Protein	A0A8I3QIX5	T-box domain-containing protein OS=Canis lupus familiaris OX=9615 GN=TBX1 PE=4 SV=1	0.009	Dog	4.498	1	1	3	1	745	78.9	11.81	0	1	cellular component movement;metabolic process	membrane	RNA binding;structural molecule activity			ENSCAFG00845029160	TBX1	A0A8I3QIX5			0	0
High	Master Protein	A0A8I3PS86	Phospholipid-transporting ATPase OS=Canis lupus familiaris OX=9615 GN=ATP9A PE=3 SV=1	0.003	Dog	2.333	1	1	2	1	1120	125.5	8.28	0	1	cell growth;conjugation	cytoskeleton;extracellular;mitochondrion	catalytic activity;structural molecule activity			ENSCAFG00845027235	ATP9A	A0A8I3PS86			0	0
High	Master Protein	A0A8I3MYS6	Gypsy retrotransposon integrase 1 OS=Canis lupus familiaris OX=9615 GN=GIN1 PE=4 SV=1	0.008	Dog	1.907	1	1	4	1	523	59.8	7.81	0	1	cell proliferation;cellular homeostasis		RNA binding		100856191	ENSCAFG00000007546; ENSCAFG00845001384	GIN1	A0A8I3MYS6			0	0	0.447	0.45	0.058	0.064	0.073	0.172	0.152	0.234	0.201044	0.0736401	0.000209845	4.59622e-05	3.08569e-05	0.043505	0.00404669	0.00833096	44.7	45	5.8	6.4	7.3	0.9
High	Master Protein	A0A8P0PL07	LanC like 2 OS=Canis lupus familiaris OX=9615 GN=LANCL2 PE=4 SV=1	0.005	Dog	2.078	1	1	1	1	598	66	9.25	0	1						ENSCAFG00000003470	LANCL2	A0A8P0PL07			0	0
High	Master Protein	A0A8I3PAL1	O-acyltransferase OS=Canis lupus familiaris OX=9615 GN=SOAT2 PE=3 SV=1	0.005	Dog	2.513	1	1	7	1	524	60	8.88	0	1	cellular homeostasis;metabolic process	cytoskeleton;extracellular	structural molecule activity			ENSCAFG00000007085; ENSCAFG00845022156	SOAT2	A0A8I3PAL1			0	0	0.001	0.001	0.001	0.001	0.903	1.187	1.272	0.001	2.21915e-17	2.21179e-17	2.22099e-17	2.22099e-17	0.871047	0.928618	0.955518	2.21547e-17					90.3	13.4
High	Master Protein	A0A8I3P5K5	RNA polymerase II subunit B1 CTD phosphatase RPAP2 homolog OS=Canis lupus familiaris OX=9615 GN=RPAP2 PE=3 SV=1	0.006	Dog	2.826	1	1	2	1	599	67.7	8.25	0	1	cell organization and biogenesis;cellular homeostasis	membrane	structural molecule activity			ENSCAFG00845015489	RPAP2	A0A8I3P5K5			0	0
High	Master Protein	A0A8P0TIA1	Keratin 4 OS=Canis lupus familiaris OX=9615 GN=KRT77 PE=3 SV=1	0.003	Dog	2.358	1	1	2	1	600	63	7.53	0	1						ENSCAFG00000056182	KRT77	A0A8P0TIA1			0	0	1.439	1.215	1.341	1.386	0.001	0.001	0.001	0.941	0.779199	0.893119	0.885309	0.92117	2.82436e-17	2.82436e-17	2.82436e-17	0.900791	143.9	121.5	134.1	138.6
High	Master Protein	A0A8I3NK48	Cytochrome b5 reductase 4 OS=Canis lupus familiaris OX=9615 GN=CYB5R4 PE=3 SV=1	0.003	Dog	2.263	1	1	1	1	525	60	7.37	0	1		extracellular	structural molecule activity			ENSCAFG00000002967; ENSCAFG00845012109	CYB5R4	A0A8I3NK48			0	0
High	Master Protein	A0A1B1X468	ATP synthase subunit beta OS=Canis lupus familiaris OX=9615 GN=PTGES3 PE=2 SV=1	0.005	Dog	2.139	1	1	1	1	527	56.3	5.34	0	1	cellular homeostasis;conjugation;defense response;metabolic process	cytoplasm;cytoskeleton;endosome;nucleus	antioxidant activity;catalytic activity;structural molecule activity	Pf00006, Pf02874	403669	ENSCAFG00000000136; ENSCAFG00845008893	PTGES3	A0A1B1X468; cfa:403669	Electron transport chain		1	0	0.427	0.435	0.141	0.137	0.001	0.001	0.001	0.289	0.17047	0.060767	0.0134551	0.00347265	2.82436e-17	2.82436e-17	2.82436e-17	0.0271456	42.7	43.5	14.1	13.7
High	Master Protein	A0A8I3PZ47	Outer dense fiber of sperm tails 2 OS=Canis lupus familiaris OX=9615 GN=ODF2 PE=3 SV=1	0.003	Dog	2.333	1	1	3	1	829	95.5	7.61	0	1		endoplasmic reticulum;nucleus			491315	ENSCAFG00000020054; ENSCAFG00845028383	ODF2	A0A8I3PZ47			0	0	0.001	0.001	0.001	0.001	2.068	1.129	1.494	0.001	2.21915e-17	2.21179e-17	2.22099e-17	2.22099e-17	0.549658	0.948849	0.857374	2.21547e-17					206.8	25.2
High	Master Protein	A0A8P0N7R6	Galactokinase 1 OS=Canis lupus familiaris OX=9615 GN=GALK1 PE=3 SV=1	0.005	Dog	2.068	1	1	2	1	528	55.8	9.47	0	1	cellular homeostasis		signal transducer activity;structural molecule activity			ENSCAFG00000004914	GALK1	A0A8P0N7R6			0	0	0.001	0.001	0.001	0.001	0.824	1.926	2.542	0.001	2.21915e-17	2.21179e-17	2.22099e-17	2.22099e-17	0.81208	0.646866	0.410462	2.21547e-17					82.4	20.2
High	Master Protein	A0A8I3NY89	Protein arginine methyltransferase NDUFAF7, mitochondrial OS=Canis lupus familiaris OX=9615 GN=NDUFAF7 PE=3 SV=1	0.005	Dog	2.11	1	1	3	1	681	76.2	9.88	0	1	cellular homeostasis	endosome	structural molecule activity			ENSCAFG00845019113	NDUFAF7	A0A8I3NY89			0	0	0.001	0.001	0.001	0.001	1.262	3.728	1.816	0.001	2.21915e-17	2.21179e-17	2.22099e-17	2.22099e-17	0.869228	0.182592	0.67574	2.21547e-17					126.2	84.8
High	Master Protein	A0A8P0TCX5	NADH:ubiquinone oxidoreductase subunit A9 OS=Canis lupus familiaris OX=9615 GN=NDUFA9 PE=4 SV=1	0.004	Dog	2.474	1	1	5	1	530	59.4	9.92	0	1						ENSCAFG00000015320	NDUFA9	A0A8P0TCX5	Electron transport chain		1	0	0.787	2.003	1.727	1.526	1.418	0.602	1.286	1.652	0.726776	0.289941	0.729962	0.859744	0.852771	0.730225	0.94913	0.598312	78.7	200.3	172.7	152.6	141.8	4.7
High	Master Protein	A0A8P0SGS1	Transmembrane 9 superfamily member OS=Canis lupus familiaris OX=9615 GN=TM9SF1 PE=3 SV=1	0.004	Dog	2.471	1	1	1	1	606	69.1	7.28	0	1					480261	ENSCAFG00000012071	TM9SF1	A0A8P0SGS1			0	0	0.001	0.001	0.001	0.001	0.573	1.425	1.375	0.001	2.21915e-17	2.21179e-17	2.22099e-17	2.22099e-17	0.511781	0.866442	0.912593	2.21547e-17					57.3	17.1
High	Master Protein	A0A8I3NWB1	AA_permease_C domain-containing protein OS=Canis lupus familiaris OX=9615 GN=LOC486765 PE=4 SV=1	0.004	Dog	2.385	1	1	4	1	606	67.1	6.92	0	1	conjugation	cytoskeleton				ENSCAFG00000016289; ENSCAFG00845014995	LOC486765	A0A8I3NWB1			0	0	0.678	0.553	0.376	1.016	0.888	0.915	0.955	1.132	0.575311	0.201809	0.27976	0.894827	0.865206	0.946088	0.913079	0.939972	67.8	55.3	37.6	101.6	88.8	10.8
High	Master Protein	A0A8P0SHQ4	Chondroitin sulfate proteoglycan 5 OS=Canis lupus familiaris OX=9615 GN=CSPG5 PE=4 SV=1	0.004	Dog	2.471	1	1	1	1	531	56.6	4.53	0	1						ENSCAFG00000013156	CSPG5	A0A8P0SHQ4			0	0	0.523	0.567	0.266	0.416	0.001	0.001	0.001	0.836	0.320639	0.225508	0.116928	0.228152	2.82436e-17	2.82436e-17	2.82436e-17	0.793172	52.3	56.7	26.6	41.6
High	Master Protein	A0A8I3NKT8	Tetratricopeptide repeat protein 39B OS=Canis lupus familiaris OX=9615 GN=TTC39B PE=3 SV=1	0.007	Dog	2.898	1	1	3	1	683	77.2	8.27	0	1	cellular homeostasis					ENSCAFG00845011800	TTC39B	A0A8I3NKT8			0	0	0.001	0.001	0.001	0.001	2.264	3.948	2.269	0.001	2.21915e-17	2.21179e-17	2.22099e-17	2.22099e-17	0.392074	0.157134	0.462347	2.21547e-17					226.4	102.3
High	Master Protein	A0A8P0TGR8	Gamma-tubulin complex component OS=Canis lupus familiaris OX=9615 GN=TUBGCP2 PE=3 SV=1	0.007	Dog	1.986	1	1	1	1	911	103.8	6.98	0	1		cytosol;endoplasmic reticulum				ENSCAFG00000030705	TUBGCP2	A0A8P0TGR8			0	0	0.001	0.001	0.001	0.001	0.602	2.981	0.776	0.001	2.21915e-17	2.21179e-17	2.22099e-17	2.22099e-17	0.58013	0.313698	0.794087	2.21547e-17					60.2	27.6
High	Master Protein	A0A8I3MHB6	RAP1 GTPase activating protein OS=Canis lupus familiaris OX=9615 GN=RAP1GAP PE=4 SV=1	0.008	Dog	3.042	1	1	2	1	836	90.6	6.62	0	1	metabolic process		DNA binding			ENSCAFG00845001318	RAP1GAP	A0A8I3MHB6			0	0
High	Master Protein	A0A8I3NPR9	SAC1 like phosphatidylinositide phosphatase OS=Canis lupus familiaris OX=9615 GN=SACM1L PE=4 SV=1	0.004	Dog	2.487	1	1	1	1	608	69.4	7.37	0	1		cytoskeleton	structural molecule activity			ENSCAFG00000013997; ENSCAFG00845012495	SACM1L	A0A8I3NPR9			0	0	0.001	0.001	0.001	0.001	0.886	8.172	5.632	0.001	2.21915e-17	2.21179e-17	2.22099e-17	2.22099e-17	0.917339	0.0064993	0.018373	2.21547e-17					88.6	196.3
High	Master Protein	A0A8I3S7Q4	Queuine tRNA-ribosyltransferase catalytic subunit 1 OS=Canis lupus familiaris OX=9615 GN=DNM2 PE=3 SV=1	0.004	Dog	2.471	1	1	1	1	1140	127.9	7.64	0	1	cellular component movement;cellular homeostasis;coagulation;conjugation	cytoskeleton;endoplasmic reticulum;endosome	structural molecule activity			ENSCAFG00000017651; ENSCAFG00845023306	DNM2	A0A8I3S7Q4			0	0	0.001	0.001	0.001	0.001	1.01	1.324	1.145	0.001	2.21915e-17	2.21179e-17	2.22099e-17	2.22099e-17	0.953092	0.886654	0.997542	2.21547e-17					101	22.1
High	Master Protein	A0A8I3PII0	Formimidoyltransferase-cyclodeaminase OS=Canis lupus familiaris OX=9615 GN=FTCD PE=3 SV=1	0.007	Dog	1.972	1	1	1	1	535	57.9	7.91	0	1	cellular homeostasis	endoplasmic reticulum;extracellular	structural molecule activity			ENSCAFG00845024727	FTCD	A0A8I3PII0			0	0	1.244	0.843	1.189	1.645	0.001	0.001	0.001	0.475	0.892054	0.708251	0.954104	0.80037	2.82436e-17	2.82436e-17	2.82436e-17	0.234879	124.4	84.3	118.9	164.5
High	Master Protein	A0A8I3N2Y6	Zinc finger protein 420 OS=Canis lupus familiaris OX=9615 GN=LOC100682968 PE=4 SV=1	0.004	Dog	2.492	1	1	1	1	688	80.2	8.7	0	1	metabolic process		structural molecule activity		100682968	ENSCAFG00000032282; ENSCAFG00845007061	LOC100682968	A0A8I3N2Y6			0	0
High	Master Protein	A0A8P0TUV9	Leucine rich repeat containing 8 VRAC subunit C OS=Canis lupus familiaris OX=9615 GN=LRRC8C PE=3 SV=1	0.005	Dog	2.78	1	1	2	1	841	96.4	7.93	0	1	conjugation					ENSCAFG00000020198	LRRC8C	A0A8P0TUV9			0	0
High	Master Protein	A0A8I3RZY3	Leucine rich repeat containing 8 VRAC subunit C OS=Canis lupus familiaris OX=9615 GN=LRRC8C PE=3 SV=1	0.008	Dog	1.909	1	1	1	1	841	96.4	7.93	0	1	conjugation	cytoplasm;cytoskeleton				ENSCAFG00845017546	LRRC8C	A0A8I3RZY3			0	0
High	Master Protein	A0A8I3NNH1	Exportin 1 OS=Canis lupus familiaris OX=9615 GN=XPO1 PE=3 SV=1	0	Dog	4.6	1	1	3	1	1071	123.1	6.11	0	1	conjugation	membrane;nucleus	structural molecule activity		474609	ENSCAFG00000003050; ENSCAFG00845016081	XPO1	A0A8I3NNH1			0	0	0.001	0.001	0.001	0.001	0.566	0.446	0.367	0.001	2.21915e-17	2.21179e-17	2.22099e-17	2.22099e-17	0.500796	0.492513	0.164904	2.21547e-17					56.6	1.3
[truncated: 483 more rows]
[truncated: 170 more columns]
