# Supplementary material for: Urinary Proteins of Female Domestic Dog (Canis familiaris) during Ovarian Cycle
Source: Vet Sci. 2023 Apr 14;10(4):292. doi: 10.3390/vetsci10040292 (PMC10140845; doi:10.3390/vetsci10040292)
Supplement: Supplementary file 1 [file vetsci-10-00292-s001.zip › Table S2.xlsx]

## Sheet: Arkusz1
Quan channel	TMT 6plex #1	TMT 6plex #2
126	P1	P1
127	P4	P2
128	1	P3
129	4	7
131	5	N/A
131	6	N/A
Caption:	Composition of TMT 6plexes used in the experiment. Single digit identifiers refer to individual animals, while P# -to pools, in accordance with the labelling in the manuscript. Note that P1 (pool #1) uses the same reference (126) in both plexes.
